# Supplementary material for: (3Z,5E)-2-Amino-4,6-bis(pyridin-3-yl)hepta-1,3,5-triene-1,1,3-tricarbo­nitrile
Source: IUCrdata. 2020 Sep 15;5(Pt 9):x201246. doi: 10.1107/S2414314620012468 (PMC9462283; doi:10.1107/S2414314620012468)
Supplement: Supplementary file 1 [file x-05-x201246-sup1.cif]

##############################################################################
#                                                                            #
# This CIF contains the data for a data article accepted for                 #
# publication in IUCrData. It conforms to the requirements of                #
# Notes for Authors for IUCrData, and has been                               #
# peer reviewed under the auspices of IUCrData.                              #
#                                                                            #
# Full details of the Crystallographic Information File format               #
# are given in the paper "The Crystallographic Information File (CIF):       #
# a New Standard Archive File for Crystallography" by S. R. Hall, F. H.      #
# Allen and I. D. Brown [Acta Cryst. (1991), A47, 655-685].                  #
#                                                                            #
# The current version of the core CIF dictionary is obtainable from          #
# ftp://ftp.iucr.org/pub/cif_core.dic.                                       #
#                                                                            #
# Software is freely available for graphical display of the structure(s)     #
# in this CIF. For information consult the CIF software page                 #
# http://www.iucr.org/resources/cif/software.                                #
#                                                                            #
# This file may be used for bona fide research purposes within the           #
# scientific community so long as proper attribution is given to the data    # 
# article from which it was obtained.                                        #
#                                                                            #
##############################################################################
data_I
_database_code_depnum_ccdc_archive 'CCDC 2020071'
_audit_creation_method
;
Olex2 1.2
(compiled 2018.05.29 svn.r3508 for OlexSys, GUI svn.r5506)
;
_journal_date_recd_electronic     2020-08-28
_journal_date_accepted     2020-09-10
_journal_name_full     'IUCrData'
_journal_year     2020
_journal_volume     5
_journal_issue      9
_journal_page_first     0
_journal_page_last     0
_journal_paper_category     HO
_journal_paper_doi     10.1107/S2414314620012468
_journal_coeditor_code     HB4363
_publ_contact_author_name     'Changting Cai'
_publ_contact_author_address
;
Department of Chemistry, Anhui University, Hefei, Anhui 230039, P. R. China
;
_publ_contact_author_email     '1422196851@qq.com'
_publ_contact_author_fax     ?
_publ_contact_author_phone     ?
_publ_section_title
;\
(3<i>Z</i>,5<i>E</i>)-2-Amino-4,6-bis(pyridin-3-yl)hepta-1,3,5-triene-1,1,3-\
tricarbonitrile
;
_publ_section_title_footnote     .
loop_
    _publ_author_name
    _publ_author_footnote
    _publ_author_address
    'Cai, Changting' .
;
Department of Chemistry, Anhui University, Hefei, Anhui 230039,
People's Republic of China
;
    'Lin, Bicheng' .
;
Department of Chemistry, Anhui University, Hefei, Anhui 230039,
People's Republic of China
;
    'Wu, Wenxuan' .
;
Department of Chemistry, Anhui University, Hefei, Anhui 230039,
People's Republic of China
;
    'Zhu, Qingwei' .
;
Department of Chemistry, Anhui University, Hefei, Anhui 230039,
People's Republic of China
;
_publ_section_synopsis
;
Hydrogen-bonded sheets occur in the centrosymmetric crystal structure of the
title compound.
;
_chemical_name_systematic
;\
(3<i>Z</i>,5<i>E</i>)-2-Amino-4,6-bis(pyridin-3-yl)hepta-1,3,5-triene-\
1,1,3-tricarbonitrile
;
_chemical_name_common     ?
_chemical_formula_moiety     'C20 H14 N6'
_chemical_formula_sum     'C20 H14 N6'
_chemical_formula_iupac     'C20 H14 N6'
_chemical_formula_weight     338.37
_chemical_melting_point     ?
_space_group_crystal_system     monoclinic
_space_group_name_H-M_alt     'P 1 21/c 1'
_space_group_name_Hall     '-P 2ybc'
loop_
    _space_group_symop_operation_xyz
    'x, y, z'
    '-x, y+1/2, -z+1/2'
    '-x, -y, -z'
    'x, -y-1/2, z-1/2'
_cell_length_a     8.4636(13)
_cell_length_b     9.8402(15)
_cell_length_c     22.701(3)
_cell_angle_alpha     90
_cell_angle_beta     105.917(5)
_cell_angle_gamma     90
_cell_volume     1818.1(5)
_cell_formula_units_Z     4
_cell_measurement_reflns_used     7944
_cell_measurement_theta_min     2.270
_cell_measurement_theta_max     27.221
_cell_measurement_temperature     296.15
_exptl_crystal_description     block
_exptl_crystal_colour     'yellow'
_exptl_crystal_size_max     0.30
_exptl_crystal_size_mid     0.20
_exptl_crystal_size_min     0.10
_exptl_crystal_density_diffrn     1.236
_exptl_crystal_density_meas     ?
_exptl_crystal_density_method     'not measured'
_exptl_crystal_F_000     704
_exptl_absorpt_coefficient_mu     0.078
_exptl_absorpt_correction_type     multi-scan
_exptl_absorpt_process_details
;
(SADABS; Bruker, 2013)
;
_exptl_absorpt_correction_T_min     0.5928
_exptl_absorpt_correction_T_max     0.7456
_diffrn_ambient_temperature     293(2)
_diffrn_source     ?
_diffrn_radiation_type     MoK\a
_diffrn_radiation_wavelength     0.71073
_diffrn_measurement_device_type     'Bruker APEXII CCD'
_diffrn_measurement_method     '\w scans'
_diffrn_detector_area_resol_mean     ?
_diffrn_reflns_number     14113
_diffrn_reflns_av_R_equivalents     0.0429
_diffrn_reflns_av_unetI/netI     0.0293
_diffrn_reflns_theta_min     1.866
_diffrn_reflns_theta_max     27.520
_diffrn_reflns_theta_full     25.242
_diffrn_measured_fraction_theta_max     0.935
_diffrn_measured_fraction_theta_full     1.000
_diffrn_reflns_limit_h_min     -11
_diffrn_reflns_limit_h_max     10
_diffrn_reflns_limit_k_min     -12
_diffrn_reflns_limit_k_max     12
_diffrn_reflns_limit_l_min     -28
_diffrn_reflns_limit_l_max     28
_refine_special_details
;
The C-bound H atoms were geometrically placed (C---H = 0.93--0.96
\%A) and refined as riding atoms. The N-bound H atoms were located in
difference maps and refined as riding atoms in their as-found relative
positions.
;
_reflns_number_total     3912
_reflns_number_gt     3314
_reflns_threshold_expression     'I > 2\s(I)'
_refine_ls_structure_factor_coef     Fsqd
_refine_ls_matrix_type     full
_refine_ls_R_factor_all     0.0491
_refine_ls_R_factor_gt     0.0419
_refine_ls_wR_factor_gt     0.1083
_refine_ls_wR_factor_ref     0.1141
_refine_ls_goodness_of_fit_ref     1.033
_refine_ls_restrained_S_all     1.033
_refine_ls_number_reflns     3912
_refine_ls_number_parameters     236
_refine_ls_number_restraints     0
_refine_ls_hydrogen_treatment     constr
_refine_ls_weighting_scheme     calc
_refine_ls_weighting_details
              'w=1/[\s^2^(Fo^2^)+(0.0519P)^2^+0.4095P] where P=(Fo^2^+2Fc^2^)/3'
_atom_sites_solution_hydrogens     mixed
_atom_sites_solution_primary     direct
_atom_sites_solution_secondary     ?
_refine_ls_shift/su_max     0.001
_refine_ls_shift/su_mean     0.000
_refine_diff_density_max     0.237
_refine_diff_density_min     -0.185
_refine_ls_extinction_method     none
_refine_ls_extinction_coef     .
loop_
    _atom_type_symbol
    _atom_type_description
    _atom_type_scat_dispersion_real
    _atom_type_scat_dispersion_imag
    _atom_type_scat_source
    'C' 'C' 0.0033 0.0016
                         'International Tables Vol C Tables 4.2.6.8 and 6.1.1.4'
    'H' 'H' 0.0000 0.0000
                         'International Tables Vol C Tables 4.2.6.8 and 6.1.1.4'
    'N' 'N' 0.0061 0.0033
                         'International Tables Vol C Tables 4.2.6.8 and 6.1.1.4'
_computing_data_collection
;
APEX2 (Bruker, 2013)
;
_computing_cell_refinement
;
SAINT (Bruker, 2013)
;
_computing_data_reduction
;
SAINT (Bruker, 2013)
;
_computing_structure_solution
;
<i>olex2.solve</i> (Bourhis <i>et al.</i>,  2015)
;
_computing_structure_refinement
;
ShelXL (Sheldrick, 2015)
;
_computing_molecular_graphics
;
<i>OLEX2</i> (Dolomanov <i>et al.</i>,  2009)
;
_computing_publication_material
;
<i>OLEX2</i> (Dolomanov <i>et al.</i>,  2009)
;
loop_
    _atom_site_type_symbol
    _atom_site_label
    _atom_site_fract_x
    _atom_site_fract_y
    _atom_site_fract_z
    _atom_site_U_iso_or_equiv
    _atom_site_adp_type
    _atom_site_calc_flag
    _atom_site_occupancy
    _atom_site_disorder_assembly
    _atom_site_disorder_group
    N N1 0.56958(17) 0.53555(15) 0.42295(5) 0.0603(4) Uani d 1 . .
    N N2 0.94585(16) 0.23652(13) 0.49739(6) 0.0549(3) Uani d 1 . .
    N N3 0.79713(13) 0.65640(10) 0.57511(5) 0.0390(2) Uani d 1 . .
    H H3A 0.741712 0.707730 0.544186 0.047 Uiso d 1 . .
    H H3B 0.814112 0.687880 0.612586 0.047 Uiso d 1 . .
    N N4 1.21602(16) 0.64094(15) 0.67229(7) 0.0643(4) Uani d 1 . .
    N N5 1.19544(15) 0.19840(13) 0.79606(5) 0.0520(3) Uani d 1 . .
    N N6 0.35370(14) 0.13699(12) 0.52035(6) 0.0500(3) Uani d 1 . .
    C C1 0.67660(15) 0.50431(13) 0.46360(5) 0.0388(3) Uani d 1 . .
    C C2 0.80838(14) 0.46093(12) 0.51396(5) 0.0325(2) Uani d 1 . .
    C C3 0.88674(15) 0.33700(13) 0.50564(5) 0.0375(3) Uani d 1 . .
    C C4 0.85396(13) 0.53460(11) 0.56833(5) 0.0313(2) Uani d 1 . .
    C C5 0.97970(14) 0.47672(12) 0.62215(5) 0.0337(3) Uani d 1 . .
    C C6 1.11384(15) 0.56647(14) 0.64999(6) 0.0410(3) Uani d 1 . .
    C C7 0.96757(14) 0.35134(12) 0.64586(5) 0.0343(3) Uani d 1 . .
    C C8 1.10641(15) 0.29486(13) 0.69512(5) 0.0369(3) Uani d 1 . .
    C C9 1.26451(16) 0.28301(16) 0.68862(6) 0.0492(3) Uani d 1 . .
    H H9 1.288538 0.312862 0.653171 0.059 Uiso calc 1 . .
    C C10 1.38551(18) 0.22577(18) 0.73606(7) 0.0580(4) Uani d 1 . .
    H H10 1.491932 0.215363 0.732728 0.070 Uiso calc 1 . .
    C C11 1.34588(19) 0.18459(16) 0.78815(6) 0.0556(4) Uani d 1 . .
    H H11 1.427618 0.145165 0.819473 0.067 Uiso calc 1 . .
    C C12 1.07878(16) 0.25103(14) 0.74965(6) 0.0432(3) Uani d 1 . .
    H H12 0.973100 0.258789 0.754047 0.052 Uiso calc 1 . .
    C C13 0.81217(14) 0.27732(13) 0.62629(5) 0.0366(3) Uani d 1 . .
    H H13 0.718338 0.331166 0.615438 0.044 Uiso calc 1 . .
    C C14 0.78551(15) 0.14270(13) 0.62173(6) 0.0410(3) Uani d 1 . .
    C C15 0.9134(2) 0.03265(16) 0.63531(9) 0.0667(5) Uani d 1 . .
    H H15A 1.019436 0.071646 0.638498 0.100 Uiso calc 1 . .
    H H15B 0.888321 -0.033182 0.602860 0.100 Uiso calc 1 . .
    H H15C 0.914337 -0.010841 0.673256 0.100 Uiso calc 1 . .
    C C16 0.61170(16) 0.09860(13) 0.59646(6) 0.0415(3) Uani d 1 . .
    C C17 0.53955(19) -0.00536(16) 0.62118(7) 0.0566(4) Uani d 1 . .
    H H17 0.601159 -0.054456 0.654636 0.068 Uiso calc 1 . .
    C C18 0.3753(2) -0.03560(16) 0.59575(8) 0.0622(4) Uani d 1 . .
    H H18 0.325133 -0.104969 0.611867 0.075 Uiso calc 1 . .
    C C19 0.28733(18) 0.03862(15) 0.54626(8) 0.0557(4) Uani d 1 . .
    H H19 0.176290 0.019311 0.530079 0.067 Uiso calc 1 . .
    C C20 0.51241(16) 0.16395(14) 0.54536(6) 0.0440(3) Uani d 1 . .
    H H20 0.560161 0.231478 0.527256 0.053 Uiso calc 1 . .
loop_
    _atom_site_aniso_label
    _atom_site_aniso_U_11
    _atom_site_aniso_U_22
    _atom_site_aniso_U_33
    _atom_site_aniso_U_12
    _atom_site_aniso_U_13
    _atom_site_aniso_U_23
    N1 0.0603(8) 0.0704(9) 0.0382(6) 0.0141(7) -0.0065(6) -0.0033(6)
    N2 0.0563(7) 0.0427(7) 0.0675(8) 0.0025(6) 0.0203(6) -0.0034(6)
    N3 0.0455(6) 0.0360(5) 0.0295(5) 0.0030(4) 0.0003(4) 0.0003(4)
    N4 0.0456(7) 0.0640(9) 0.0725(9) -0.0165(6) -0.0019(6) -0.0138(7)
    N5 0.0559(7) 0.0589(7) 0.0328(5) 0.0047(6) -0.0018(5) 0.0094(5)
    N6 0.0394(6) 0.0452(6) 0.0561(7) -0.0040(5) -0.0027(5) 0.0045(5)
    C1 0.0417(7) 0.0415(7) 0.0301(6) -0.0004(5) 0.0047(5) -0.0034(5)
    C2 0.0317(6) 0.0340(6) 0.0290(5) -0.0029(5) 0.0038(4) 0.0014(4)
    C3 0.0359(6) 0.0386(7) 0.0367(6) -0.0054(5) 0.0076(5) 0.0005(5)
    C4 0.0294(5) 0.0324(6) 0.0294(5) -0.0051(4) 0.0033(4) 0.0038(4)
    C5 0.0287(6) 0.0379(6) 0.0297(5) -0.0033(5) -0.0002(4) 0.0001(4)
    C6 0.0346(6) 0.0438(7) 0.0390(6) -0.0025(5) 0.0008(5) 0.0001(5)
    C7 0.0319(6) 0.0384(6) 0.0287(5) 0.0009(5) 0.0020(4) 0.0035(5)
    C8 0.0340(6) 0.0392(6) 0.0316(6) -0.0002(5) -0.0008(5) 0.0038(5)
    C9 0.0396(7) 0.0625(9) 0.0423(7) 0.0063(6) 0.0059(6) 0.0091(6)
    C10 0.0381(7) 0.0731(10) 0.0559(9) 0.0140(7) 0.0014(6) 0.0050(7)
    C11 0.0521(8) 0.0585(9) 0.0422(7) 0.0135(7) -0.0105(6) 0.0059(6)
    C12 0.0404(7) 0.0509(8) 0.0337(6) 0.0014(6) 0.0025(5) 0.0062(5)
    C13 0.0317(6) 0.0393(6) 0.0343(6) 0.0004(5) 0.0015(5) 0.0092(5)
    C14 0.0362(6) 0.0399(7) 0.0412(6) -0.0013(5) 0.0007(5) 0.0100(5)
    C15 0.0485(9) 0.0434(8) 0.0924(12) 0.0043(7) -0.0072(8) 0.0069(8)
    C16 0.0387(7) 0.0349(6) 0.0461(7) -0.0031(5) 0.0036(5) 0.0055(5)
    C17 0.0525(8) 0.0470(8) 0.0626(9) -0.0076(7) 0.0026(7) 0.0190(7)
    C18 0.0535(9) 0.0503(9) 0.0794(11) -0.0157(7) 0.0123(8) 0.0137(8)
    C19 0.0400(7) 0.0483(8) 0.0722(10) -0.0092(6) 0.0043(7) -0.0005(7)
    C20 0.0396(7) 0.0400(7) 0.0466(7) -0.0050(5) 0.0018(5) 0.0064(6)
_geom_special_details
;
 All esds (except the esd in the dihedral angle between two l.s. planes)
 are estimated using the full covariance matrix.  The cell esds are taken
 into account individually in the estimation of esds in distances, angles
 and torsion angles; correlations between esds in cell parameters are only
 used when they are defined by crystal symmetry.  An approximate (isotropic)
 treatment of cell esds is used for estimating esds involving l.s. planes.
;
loop_
    _geom_bond_atom_site_label_1
    _geom_bond_atom_site_label_2
    _geom_bond_site_symmetry_2
    _geom_bond_distance
    _geom_bond_publ_flag
    N1 C1 . 1.1438(16) ?
    N2 C3 . 1.1465(17) ?
    N3 H3A . 0.8873 ?
    N3 H3B . 0.8795 ?
    N3 C4 . 1.3161(15) ?
    N4 C6 . 1.1407(18) ?
    N5 C11 . 1.341(2) ?
    N5 C12 . 1.3352(16) ?
    N6 C19 . 1.3341(19) ?
    N6 C20 . 1.3337(17) ?
    C1 C2 . 1.4261(16) ?
    C2 C3 . 1.4253(17) ?
    C2 C4 . 1.3915(16) ?
    C4 C5 . 1.4956(15) ?
    C5 C6 . 1.4403(17) ?
    C5 C7 . 1.3611(17) ?
    C7 C8 . 1.4898(15) ?
    C7 C13 . 1.4619(16) ?
    C8 C9 . 1.3908(18) ?
    C8 C12 . 1.3898(17) ?
    C9 H9 . 0.9300 ?
    C9 C10 . 1.3859(19) ?
    C10 H10 . 0.9300 ?
    C10 C11 . 1.376(2) ?
    C11 H11 . 0.9300 ?
    C12 H12 . 0.9300 ?
    C13 H13 . 0.9300 ?
    C13 C14 . 1.3430(18) ?
    C14 C15 . 1.502(2) ?
    C14 C16 . 1.4894(18) ?
    C15 H15A . 0.9600 ?
    C15 H15B . 0.9600 ?
    C15 H15C . 0.9600 ?
    C16 C17 . 1.3865(19) ?
    C16 C20 . 1.3895(18) ?
    C17 H17 . 0.9300 ?
    C17 C18 . 1.384(2) ?
    C18 H18 . 0.9300 ?
    C18 C19 . 1.375(2) ?
    C19 H19 . 0.9300 ?
    C20 H20 . 0.9300 ?
loop_
    _geom_angle_atom_site_label_1
    _geom_angle_atom_site_label_2
    _geom_angle_atom_site_label_3
    _geom_angle_site_symmetry_1
    _geom_angle_site_symmetry_3
    _geom_angle
    _geom_angle_publ_flag
    H3A N3 H3B . . 118.4 ?
    C4 N3 H3A . . 123.8 ?
    C4 N3 H3B . . 117.8 ?
    C12 N5 C11 . . 117.23(12) ?
    C20 N6 C19 . . 116.96(12) ?
    N1 C1 C2 . . 178.16(15) ?
    C3 C2 C1 . . 116.10(10) ?
    C4 C2 C1 . . 121.38(11) ?
    C4 C2 C3 . . 122.50(10) ?
    N2 C3 C2 . . 177.90(14) ?
    N3 C4 C2 . . 123.83(10) ?
    N3 C4 C5 . . 116.89(10) ?
    C2 C4 C5 . . 119.23(10) ?
    C6 C5 C4 . . 115.06(10) ?
    C7 C5 C4 . . 123.66(10) ?
    C7 C5 C6 . . 121.21(10) ?
    N4 C6 C5 . . 177.52(15) ?
    C5 C7 C8 . . 120.36(10) ?
    C5 C7 C13 . . 119.38(10) ?
    C13 C7 C8 . . 120.07(10) ?
    C9 C8 C7 . . 122.37(11) ?
    C12 C8 C7 . . 119.57(11) ?
    C12 C8 C9 . . 118.05(11) ?
    C8 C9 H9 . . 120.7 ?
    C10 C9 C8 . . 118.62(13) ?
    C10 C9 H9 . . 120.7 ?
    C9 C10 H10 . . 120.5 ?
    C11 C10 C9 . . 119.03(14) ?
    C11 C10 H10 . . 120.5 ?
    N5 C11 C10 . . 123.35(12) ?
    N5 C11 H11 . . 118.3 ?
    C10 C11 H11 . . 118.3 ?
    N5 C12 C8 . . 123.68(13) ?
    N5 C12 H12 . . 118.2 ?
    C8 C12 H12 . . 118.2 ?
    C7 C13 H13 . . 115.4 ?
    C14 C13 C7 . . 129.28(12) ?
    C14 C13 H13 . . 115.4 ?
    C13 C14 C15 . . 126.78(12) ?
    C13 C14 C16 . . 116.38(11) ?
    C16 C14 C15 . . 116.69(12) ?
    C14 C15 H15A . . 109.5 ?
    C14 C15 H15B . . 109.5 ?
    C14 C15 H15C . . 109.5 ?
    H15A C15 H15B . . 109.5 ?
    H15A C15 H15C . . 109.5 ?
    H15B C15 H15C . . 109.5 ?
    C17 C16 C14 . . 123.86(12) ?
    C17 C16 C20 . . 116.53(12) ?
    C20 C16 C14 . . 119.61(11) ?
    C16 C17 H17 . . 120.2 ?
    C18 C17 C16 . . 119.57(13) ?
    C18 C17 H17 . . 120.2 ?
    C17 C18 H18 . . 120.5 ?
    C19 C18 C17 . . 118.91(14) ?
    C19 C18 H18 . . 120.5 ?
    N6 C19 C18 . . 123.14(13) ?
    N6 C19 H19 . . 118.4 ?
    C18 C19 H19 . . 118.4 ?
    N6 C20 C16 . . 124.84(12) ?
    N6 C20 H20 . . 117.6 ?
    C16 C20 H20 . . 117.6 ?
loop_
    _geom_torsion_atom_site_label_1
    _geom_torsion_atom_site_label_2
    _geom_torsion_atom_site_label_3
    _geom_torsion_atom_site_label_4
    _geom_torsion_site_symmetry_1
    _geom_torsion_site_symmetry_2
    _geom_torsion_site_symmetry_3
    _geom_torsion_site_symmetry_4
    _geom_torsion
    _geom_torsion_publ_flag
    N3 C4 C5 C6 . . . . -48.83(14) ?
    N3 C4 C5 C7 . . . . 128.18(13) ?
    C1 C2 C4 N3 . . . . -9.54(18) ?
    C1 C2 C4 C5 . . . . 173.02(11) ?
    C2 C4 C5 C6 . . . . 128.78(12) ?
    C2 C4 C5 C7 . . . . -54.20(16) ?
    C3 C2 C4 N3 . . . . 172.02(11) ?
    C3 C2 C4 C5 . . . . -5.42(17) ?
    C4 C5 C7 C8 . . . . 173.26(11) ?
    C4 C5 C7 C13 . . . . -11.86(18) ?
    C5 C7 C8 C9 . . . . -55.22(18) ?
    C5 C7 C8 C12 . . . . 125.28(13) ?
    C5 C7 C13 C14 . . . . 149.68(13) ?
    C6 C5 C7 C8 . . . . -9.90(18) ?
    C6 C5 C7 C13 . . . . 164.97(11) ?
    C7 C8 C9 C10 . . . . -178.20(13) ?
    C7 C8 C12 N5 . . . . 179.59(13) ?
    C7 C13 C14 C15 . . . . -0.9(2) ?
    C7 C13 C14 C16 . . . . -176.34(11) ?
    C8 C7 C13 C14 . . . . -35.42(19) ?
    C8 C9 C10 C11 . . . . -0.9(2) ?
    C9 C8 C12 N5 . . . . 0.1(2) ?
    C9 C10 C11 N5 . . . . -0.9(3) ?
    C11 N5 C12 C8 . . . . -1.8(2) ?
    C12 N5 C11 C10 . . . . 2.2(2) ?
    C12 C8 C9 C10 . . . . 1.3(2) ?
    C13 C7 C8 C9 . . . . 129.94(14) ?
    C13 C7 C8 C12 . . . . -49.56(17) ?
    C13 C14 C16 C17 . . . . -135.69(15) ?
    C13 C14 C16 C20 . . . . 43.89(18) ?
    C14 C16 C17 C18 . . . . 177.62(15) ?
    C14 C16 C20 N6 . . . . -177.12(14) ?
    C15 C14 C16 C17 . . . . 48.4(2) ?
    C15 C14 C16 C20 . . . . -132.01(15) ?
    C16 C17 C18 C19 . . . . 0.1(3) ?
    C17 C16 C20 N6 . . . . 2.5(2) ?
    C17 C18 C19 N6 . . . . 1.6(3) ?
    C19 N6 C20 C16 . . . . -0.9(2) ?
    C20 N6 C19 C18 . . . . -1.2(2) ?
    C20 C16 C17 C18 . . . . -2.0(2) ?
loop_
    _geom_hbond_atom_site_label_D
    _geom_hbond_atom_site_label_H
    _geom_hbond_atom_site_label_A
    _geom_hbond_site_symmetry_A
    _geom_hbond_distance_DH
    _geom_hbond_distance_HA
    _geom_hbond_distance_DA
    _geom_hbond_angle_DHA
    N3 H3A N6 3_666 0.89 2.12 2.9903(17) 168
    N3 H3B N5 2_756 0.88 2.10 2.9372(16) 159
_shelx_space_group_comment
;
The symmetry employed for this shelxl refinement is uniquely defined
by the following loop, which should always be used as a source of
symmetry information in preference to the above space-group names.
They are only intended as comments.
;
_shelx_estimated_absorpt_T_min     ?
_shelx_estimated_absorpt_T_max     ?
_shelx_hkl_file
;
  -1   0   0   -1.61    0.14
   1   0   0   -1.75    0.14
  -2   0   0 2095.57   64.00
   2   0   0 1879.76   56.75
   2   0   0 1853.58   57.50
  -3   0   0   16.01    0.73
   3   0   0   -0.09    0.20
  -4   0   0    1.61    0.33
   4   0   0    2.42    0.43
  -5   0   0   -0.06    0.35
   5   0   0    0.54    0.38
  -6   0   0   12.82    0.93
   6   0   0   11.05    0.96
  -7   0   0   -0.24    0.52
   7   0   0    0.24    0.48
  -8   0   0   72.63    2.97
   8   0   0   71.04    3.16
  -9   0   0   -0.93    0.64
   9   0   0    0.26    0.65
 -10   0   0   -1.49    0.74
  10   0   0   -0.43    0.71
  10  -1   0    3.90    1.03
 -10   1   0    1.60    0.91
   9  -1   0    4.60    0.99
  -9   1   0    5.70    0.98
   8  -1   0    1.78    0.73
  -8   1   0    2.07    0.77
   7  -1   0    3.12    0.69
  -7   1   0    3.20    0.71
   6  -1   0    5.61    0.77
  -6   1   0    4.76    0.66
   5  -1   0   69.02    2.68
  -5   1   0   73.81    2.71
   4  -1   0    3.62    0.51
  -4   1   0    3.19    0.44
   3  -1   0   34.15    1.38
  -3   1   0   42.82    1.50
  -3   1   0   36.86    1.25
   2  -1   0 1406.93   43.53
  -2   1   0 1417.69   42.84
  -2   1   0 1396.40   42.77
   1  -1   0 3778.98  123.91
  -1   1   0 3933.24  119.88
  -1   1   0 3947.98  120.04
   0  -1   0    0.13    0.04
   0   1   0    0.18    0.04
   0   1   0    0.08    0.06
  -1  -1   0 3731.56  116.49
   1   1   0 4060.74  123.83
  -2  -1   0 1410.97   50.25
   2   1   0 1398.68   42.29
   2   1   0 1353.17   42.01
  -3  -1   0   34.47    1.26
   3   1   0   32.39    1.36
   3   1   0   36.51    1.24
  -4  -1   0    3.48    0.40
   4   1   0    3.85    0.34
   4   1   0    3.01    0.46
  -5  -1   0   71.16    2.54
   5   1   0   66.51    2.62
   5   1   0   69.17    2.27
  -6  -1   0    4.11    0.57
   6   1   0    4.13    0.65
  -7  -1   0    2.92    0.61
   7   1   0    2.14    0.63
  -8  -1   0    0.56    0.59
   8   1   0    1.48    0.72
  -9  -1   0    3.76    0.85
   9   1   0    6.17    1.10
  10   1   0    3.91    1.06
  10  -2   0    0.57    0.79
 -10   2   0    0.23    0.87
   9  -2   0    0.13    0.60
  -9   2   0    0.14    0.76
   8  -2   0   58.47    2.76
  -8   2   0   60.49    2.73
   7  -2   0   12.85    1.15
  -7   2   0   11.74    1.23
   6  -2   0    7.08    0.83
  -6   2   0    8.31    0.93
   5  -2   0   47.50    2.02
  -5   2   0   49.37    2.02
   4  -2   0  697.29   21.59
  -4   2   0  770.09   23.55
  -4   2   0  779.11   23.83
   3  -2   0  353.63   11.08
  -3   2   0  358.12   11.20
  -3   2   0  361.81   11.05
   2  -2   0 2639.27   80.89
  -2   2   0 2828.85   86.00
  -2   2   0 2811.24   86.27
   1  -2   0   30.66    1.12
  -1   2   0   30.87    1.12
  -1   2   0   28.13    1.07
   0  -2   0   34.41    1.21
   0   2   0   31.84    1.28
   0   2   0   34.06    1.16
  -1  -2   0   29.66    1.10
   1   2   0   31.38    1.18
  -2  -2   0 2896.06   88.09
  -3  -2   0  364.83   11.21
   3   2   0  363.73   11.24
   3   2   0  360.57   11.32
  -4  -2   0  784.11   23.97
   4   2   0  796.33   24.00
   4   2   0  768.22   24.13
  -5  -2   0   51.98    1.94
   5   2   0   48.35    2.07
   5   2   0   51.90    1.90
  -6  -2   0    7.97    0.73
   6   2   0    7.18    0.88
  -7  -2   0   11.61    0.95
   7   2   0   13.27    1.23
  -8  -2   0   56.17    2.38
   8   2   0   64.72    2.98
   9   2   0   -0.10    0.70
  10   2   0    0.64    0.88
  10  -3   0    7.87    1.23
 -10   3   0    9.14    1.34
   9  -3   0   12.07    1.37
  -9   3   0   10.95    1.27
   8  -3   0   -0.10    0.53
  -8   3   0   -1.83    0.67
   7  -3   0   68.08    2.91
  -7   3   0   76.90    3.15
   6  -3   0   38.16    1.87
  -6   3   0   41.39    1.97
   5  -3   0    4.22    0.58
  -5   3   0    4.92    0.64
   4  -3   0  358.27   11.35
  -4   3   0  390.46   12.10
  -4   3   0  395.14   12.32
   3  -3   0    7.05    0.55
  -3   3   0    6.45    0.59
  -3   3   0    7.18    0.52
   2  -3   0   72.14    2.47
  -2   3   0   74.18    2.50
  -2   3   0   72.76    2.49
   1  -3   0  277.80    8.60
  -1   3   0  163.04    5.12
   0  -3   0   -0.84    0.13
   0   3   0   -0.87    0.21
   0   3   0   -0.88    0.13
  -1  -3   0  276.68    8.57
   1   3   0  270.17    8.48
  -2  -3   0   71.35    2.47
   2   3   0   73.05    2.52
  -3  -3   0    6.99    0.37
  -3  -3   0    6.21    0.54
   3   3   0    9.08    0.62
  -4  -3   0  393.44   12.10
   4   3   0  397.02   12.64
   4   3   0  410.37   12.71
  -5  -3   0    5.14    0.51
   5   3   0    6.06    0.64
   5   3   0    4.66    0.64
  -6  -3   0   40.25    1.64
   6   3   0   43.60    2.05
   7   3   0   78.05    3.23
   8   3   0    0.01    0.62
   9   3   0   13.10    1.54
  10   3   0   11.25    2.22
  10  -4   0    0.88    0.87
   9  -4   0    3.68    0.86
  -9   4   0    2.04    0.93
   8  -4   0    7.04    1.01
  -8   4   0    5.32    1.04
   7  -4   0   74.95    3.16
  -7   4   0   88.14    3.54
   6  -4   0  117.82    4.33
  -6   4   0  129.94    4.65
   5  -4   0   10.29    0.85
  -5   4   0   10.64    1.02
   4  -4   0    5.96    0.62
  -4   4   0    7.47    0.80
  -4   4   0    7.61    0.62
   3  -4   0  194.40    6.31
  -3   4   0  210.79    6.76
  -3   4   0  213.46    6.81
   2  -4   0  642.63   19.77
  -2   4   0  701.65   21.44
  -2   4   0  695.90   21.50
   1  -4   0  345.07   10.67
  -1   4   0  350.93   10.99
  -1   4   0  350.33   10.83
   0  -4   0 1891.89   57.91
   0   4   0 1915.93   58.89
   0   4   0 1952.15   58.73
  -1  -4   0  352.69   10.88
   1   4   0  351.61   11.03
  -2  -4   0  690.47   21.23
   2   4   0  674.62   20.82
  -3  -4   0  205.56    6.68
   3   4   0  213.17    6.93
  -4  -4   0    6.39    0.69
  -4  -4   0    7.23    0.42
   4   4   0    6.52    0.69
   5   4   0   12.56    0.96
   6   4   0  140.38    5.00
   7   4   0   96.15    3.79
   8   4   0    7.15    1.08
   9   4   0    3.95    1.06
   9  -5   0    2.22    0.78
  -9   5   0    1.24    0.97
   8  -5   0    2.73    0.72
  -8   5   0    2.24    0.93
   7  -5   0    8.82    1.08
  -7   5   0    7.26    1.08
   6  -5   0  100.29    3.83
  -6   5   0  114.52    4.29
   5  -5   0  127.07    4.52
  -5   5   0  143.27    4.98
   4  -5   0    0.20    0.33
  -4   5   0    0.10    0.44
  -4   5   0   -0.16    0.34
   3  -5   0    2.70    0.46
  -3   5   0    2.34    0.45
  -3   5   0    3.55    0.51
   2  -5   0   84.68    2.94
  -2   5   0   85.72    3.05
   1  -5   0  137.10    4.43
  -1   5   0  132.88    4.55
  -1   5   0  137.10    4.35
   0   5   0   -0.54    0.34
   0   5   0   -0.42    0.19
  -1  -5   0  134.07    4.30
   1   5   0  133.03    4.52
  -2  -5   0   89.96    3.08
   2   5   0   89.18    3.23
  -3  -5   0    2.51    0.46
   3   5   0    3.22    0.58
  -4  -5   0    0.25    0.37
   4   5   0    1.27    0.47
  -5  -5   0  131.10    4.66
   5   5   0  138.84    4.92
  -6  -5   0   96.38    3.73
  -7  -5   0    7.16    0.99
  -8  -5   0    2.43    0.84
  -9  -5   0    2.93    0.92
   9  -6   0    0.48    0.62
   8  -6   0    5.13    0.93
  -8   6   0    4.64    1.06
   7  -6   0    4.70    0.84
  -7   6   0    4.89    1.00
   6  -6   0   28.62    1.64
  -6   6   0   32.41    1.92
   5  -6   0   29.20    1.59
  -5   6   0   32.57    1.80
   4  -6   0   10.79    0.89
  -4   6   0   10.86    0.97
  -4   6   0   12.17    1.06
   3  -6   0   44.78    1.87
  -3   6   0   44.22    1.93
  -3   6   0   45.57    1.88
   2  -6   0  199.80    6.48
  -2   6   0  206.79    6.66
  -2   6   0  208.13    6.84
   1  -6   0   32.15    1.32
  -1   6   0   33.18    1.32
  -1   6   0   32.39    1.58
   0  -6   0  912.25   27.85
   0   6   0  963.28   28.86
   0   6   0  931.77   29.24
  -1  -6   0   31.27    1.24
   1   6   0   31.63    1.54
  -2  -6   0  214.93    6.87
   2   6   0  214.52    7.15
  -3  -6   0   45.52    1.88
   3   6   0   48.69    2.19
  -4  -6   0   12.47    1.00
   4   6   0   12.23    1.16
  -5  -6   0   30.78    1.67
   5   6   0   -0.22    0.21
  -6  -6   0   31.19    1.78
  -7  -6   0    3.83    0.86
  -8  -6   0    5.46    0.95
   9  -7   0   26.60    2.91
   8  -7   0    0.46    0.62
  -8   7   0    0.04    0.93
   7  -7   0   35.96    2.05
  -7   7   0   45.58    2.42
   6  -7   0   14.95    1.24
  -6   7   0   17.15    1.49
   5  -7   0    0.35    0.47
  -5   7   0   -0.14    0.65
   4  -7   0   14.01    1.13
  -4   7   0   13.76    1.23
  -4   7   0   16.09    1.29
   3  -7   0  168.70    5.70
  -3   7   0  182.46    6.21
   2  -7   0   76.10    2.81
  -2   7   0   78.59    3.04
  -2   7   0   76.53    2.78
   1  -7   0  161.65    5.29
  -1   7   0  167.16    5.39
  -1   7   0  167.66    5.76
   0  -7   0    0.29    0.28
   0   7   0    0.12    0.43
  -1  -7   0  171.63    5.51
   1   7   0  168.39    5.85
  -2  -7   0   79.14    2.80
   2   7   0   78.35    3.17
  -3  -7   0  191.01    6.30
   3   7   0  178.27    6.26
  -4  -7   0   15.19    1.17
   4   7   0   14.49    1.40
  -5  -7   0    0.41    0.55
   5   7   0    0.00    0.61
  -6  -7   0   17.24    1.42
  -7  -7   0   42.67    2.28
  -8  -7   0    0.06    0.70
   8  -8   0    3.73    0.94
   7  -8   0    8.20    1.12
  -7   8   0    8.19    1.21
   6  -8   0   39.53    2.09
  -6   8   0   47.10    2.42
   5  -8   0    4.89    0.80
  -5   8   0    5.90    0.94
   4  -8   0    3.08    0.66
  -4   8   0    2.65    0.80
  -4   8   0    2.77    0.73
   3  -8   0  160.33    5.52
  -3   8   0  172.51    5.87
  -3   8   0  178.27    6.19
   2  -8   0   29.00    1.48
  -2   8   0   30.42    1.81
  -2   8   0   31.36    2.00
   1  -8   0   15.26    0.99
  -1   8   0   14.54    1.35
   0  -8   0   29.09    1.30
   0   8   0   32.04    1.87
  -1  -8   0   15.04    0.88
   1   8   0   15.87    1.40
  -2  -8   0   32.96    1.46
   2   8   0   33.44    2.01
  -3  -8   0  186.08    6.17
   3   8   0  176.65    6.36
  -4  -8   0    3.10    0.70
   4   8   0    3.42    0.87
  -5  -8   0    5.85    0.90
   5   8   0    5.65    1.02
  -6  -8   0   44.34    2.26
   6   8   0   42.50    3.09
  -7  -8   0    7.36    1.11
   7  -9   0    0.17    0.59
  -7   9   0   -1.07    0.81
   6  -9   0   10.48    1.21
  -6   9   0   10.17    1.26
   5  -9   0   25.51    1.66
  -5   9   0   28.74    1.88
   4  -9   0    3.78    0.75
  -4   9   0    2.97    0.87
   3  -9   0   18.18    1.27
  -3   9   0   19.37    1.67
   2  -9   0   62.33    2.54
  -2   9   0   69.67    3.18
   1  -9   0    9.84    0.93
  -1   9   0   10.97    1.35
   0  -9   0   -0.32    0.37
   0   9   0   -0.35    0.74
  -1  -9   0   11.62    0.88
   1   9   0   14.08    1.57
  -2  -9   0   70.45    2.62
   2   9   0   68.83    3.15
  -3  -9   0   20.98    1.26
   3   9   0   17.02    1.67
  -4  -9   0    4.37    0.77
   4   9   0    3.16    0.93
  -5  -9   0   32.62    1.82
   5   9   0   28.37    2.19
  -6  -9   0   14.35    1.45
   6   9   0   12.25    1.93
  -7  -9   0    0.68    0.86
   6 -10   0   29.29    1.89
   5 -10   0   21.04    1.58
   4 -10   0   11.67    1.23
  -4  10   0   11.91    1.46
   3 -10   0    3.58    0.76
  -3  10   0    3.00    0.98
   2 -10   0   91.30    3.52
  -2  10   0   97.55    4.17
   1 -10   0    0.35    0.57
  -1  10   0   -0.52    0.89
   0 -10   0  124.57    4.36
   0  10   0  141.67    5.54
  -1 -10   0    0.39    0.49
   1  10   0    0.73    0.79
  -2 -10   0  102.00    3.65
   2  10   0   97.02    4.25
  -3 -10   0    4.85    0.72
   3  10   0    4.34    1.07
  -4 -10   0   16.92    1.35
   4  10   0   12.08    1.56
  -5 -10   0   27.40    1.70
   5  10   0   24.84    2.17
  -6 -10   0   38.63    2.34
   4 -11   0    1.30    0.71
   3 -11   0   19.53    1.54
  -3  11   0   16.77    1.94
   2 -11   0    1.37    0.67
  -2  11   0   -0.14    0.95
   1 -11   0   -0.77    0.56
  -1  11   0   -0.73    0.88
   0 -11   0   -0.27    0.54
   0  11   0   -0.79    0.89
  -1 -11   0   -0.60    0.51
   1  11   0    0.09    0.93
  -2 -11   0    1.55    0.61
   2  11   0    0.12    0.95
  -3 -11   0   22.86    1.45
   3  11   0   19.15    2.12
  -4 -11   0    1.92    0.71
   4  11   0    1.46    1.01
   5  11   0    9.70    1.60
  -3  12   0    6.66    1.49
   2 -12   0   24.69    1.70
  -2  12   0   29.76    2.54
   1 -12   0    3.13    0.85
  -1  12   0    3.58    1.27
   0 -12   0    4.07    0.88
   0  12   0    3.71    1.26
  -1 -12   0    4.02    0.83
   1  12   0    3.54    1.98
  -2 -12   0   30.39    1.75
  -3 -12   0    9.55    1.17
  -3 -12   1    2.01    0.89
  -2 -12   1    1.61    0.72
  -1 -12   1    2.21    0.75
   0  12  -1   -0.78    0.97
   0 -12   1   -1.34    0.65
  -1  12  -1   -2.01    0.96
   1 -12   1   -0.23    0.68
  -2  12  -1    4.14    1.31
   2 -12   1    3.54    0.88
  -3  12  -1   -1.65    1.03
   3 -12   1   -0.73    0.60
   5  11  -1   49.34    3.13
   4  11  -1    0.15    1.01
  -4 -11   1    0.86    0.69
   3  11  -1   15.28    1.95
  -3 -11   1   20.65    1.41
   2  11  -1    7.72    1.36
  -2 -11   1    8.50    0.93
   1  11  -1    7.50    1.41
  -1 -11   1    9.16    1.07
   0  11  -1   -1.61    0.80
   0 -11   1   -0.58    0.56
  -1  11  -1   22.81    2.19
   1 -11   1   20.83    1.51
  -2  11  -1    0.43    0.94
   2 -11   1    0.55    0.63
  -3  11  -1   -2.19    0.89
   3 -11   1   -0.57    0.57
  -4  11  -1    1.00    1.77
   4 -11   1    5.42    0.97
   5 -11   1    0.97    0.69
  -6 -10   1    1.01    0.93
   5  10  -1    0.21    0.88
  -5 -10   1   -0.09    0.62
   4  10  -1    4.34    1.09
  -4 -10   1    7.05    0.91
   3  10  -1    2.27    0.98
  -3 -10   1    3.84    0.71
   2  10  -1   11.04    1.44
  -2 -10   1   13.14    1.05
   1  10  -1   75.70    3.57
  -1 -10   1   71.76    2.75
   0  10  -1   25.80    1.98
   0 -10   1   26.15    1.48
  -1  10  -1   -1.06    0.81
   1 -10   1   -0.36    0.51
  -2  10  -1    4.38    1.07
   2 -10   1    5.19    0.81
  -3  10  -1   12.41    1.48
   3 -10   1   13.34    1.21
  -4  10  -1    0.29    0.92
   4 -10   1    2.88    0.75
   5 -10   1    6.87    1.02
   6 -10   1    0.64    0.66
  -7  -9   1    0.87    1.24
   6   9  -1    1.11    1.32
  -6  -9   1    0.56    0.69
   5   9  -1   33.56    2.31
  -5  -9   1   38.87    2.02
   4   9  -1    0.65    0.81
  -4  -9   1    0.58    0.59
   3   9  -1   31.42    2.02
  -3  -9   1   37.02    1.77
   2   9  -1   31.62    2.10
  -2  -9   1   29.88    1.45
   1   9  -1   17.83    1.64
  -1  -9   1   16.19    1.04
   0   9  -1   26.65    1.79
   0  -9   1   25.59    1.33
  -1   9  -1    0.06    0.75
   1  -9   1    1.59    0.56
  -2   9  -1   -0.87    0.73
   2  -9   1    0.26    0.49
  -3   9  -1   -0.08    0.71
   3  -9   1   -0.01    0.51
  -4   9  -1    5.38    1.03
   4  -9   1    4.62    0.80
  -5   9  -1   33.79    1.99
   5  -9   1   29.60    1.81
  -6   9  -1    1.53    0.91
   6  -9   1    2.25    0.73
  -7   9  -1    8.05    1.27
   7  -9   1    8.18    1.16
  -7  -8   1   18.05    1.58
   6   8  -1   12.07    2.08
  -6  -8   1   16.06    1.44
   5   8  -1   50.30    2.62
  -5  -8   1   54.49    2.47
   4   8  -1    2.19    0.81
  -4  -8   1    3.49    0.72
   3   8  -1   -0.03    0.68
  -3  -8   1    0.73    0.49
   2   8  -1   89.67    3.65
  -2  -8   1   92.31    3.24
   1   8  -1    2.85    0.77
  -1  -8   1    2.68    0.46
   0   8  -1   15.74    1.28
   0  -8   1   14.71    0.90
  -1   8  -1    4.83    0.85
   1  -8   1    4.46    0.60
  -2   8  -1  168.37    5.96
  -2   8  -1  172.88    5.96
   2  -8   1  157.72    5.37
  -3   8  -1  102.51    3.99
  -3   8  -1  106.72    3.79
   3  -8   1   94.81    3.56
  -4   8  -1  103.53    4.01
  -4   8  -1  104.63    3.89
   4  -8   1   91.78    3.55
  -5   8  -1    5.85    0.98
   5  -8   1    5.82    0.88
  -6   8  -1   11.62    1.27
   6  -8   1   10.82    1.23
  -7   8  -1    3.51    1.02
   7  -8   1    3.83    0.85
   8  -8   1    0.95    0.75
  -8  -7   1    3.33    0.87
  -7  -7   1    0.61    0.65
  -6  -7   1   16.58    1.41
   5   7  -1   45.19    2.31
  -5  -7   1   46.56    2.19
   4   7  -1   38.10    2.05
  -4  -7   1   38.02    1.83
   3   7  -1    0.47    0.55
  -3  -7   1    0.45    0.41
   2   7  -1    4.94    0.72
  -2  -7   1    5.78    0.62
   1   7  -1   90.22    3.46
  -1  -7   1   89.52    3.03
   0   7  -1    0.79    0.55
   0  -7   1    0.14    0.28
  -1   7  -1   29.43    1.28
  -1   7  -1   28.90    1.61
   1  -7   1   29.18    1.32
  -2   7  -1   29.49    1.38
  -2   7  -1   28.97    1.60
   2  -7   1   27.93    1.38
  -3   7  -1    2.67    0.67
   3  -7   1    3.18    0.60
  -4   7  -1  170.44    5.91
  -4   7  -1  175.42    5.90
   4  -7   1  156.33    5.45
  -5   7  -1   66.56    2.82
   5  -7   1   58.21    2.54
  -6   7  -1   -1.20    0.67
   6  -7   1    2.25    0.64
  -7   7  -1   33.53    2.17
   7  -7   1   29.35    1.87
  -8   7  -1    2.41    1.04
   8  -7   1    3.24    0.84
  -8  -6   1    1.04    0.70
  -7  -6   1    6.65    1.02
  -6  -6   1   37.41    1.98
   5   6  -1   -0.27    0.22
  -5  -6   1  100.27    3.78
   4   6  -1    3.53    0.66
  -4  -6   1    4.42    0.67
   3   6  -1   88.37    3.36
  -3  -6   1   88.80    3.19
   2   6  -1   -0.18    0.39
  -2  -6   1   -0.08    0.26
   1   6  -1   40.90    1.86
  -1  -6   1   37.91    1.43
   0   6  -1   74.03    2.47
   0   6  -1   74.22    2.88
   0  -6   1   71.74    2.45
  -1   6  -1  126.89    4.48
  -1   6  -1  129.29    4.18
   1  -6   1  118.16    3.93
  -2   6  -1   74.86    2.67
  -2   6  -1   74.57    2.87
   2  -6   1   71.28    2.61
  -3   6  -1    8.92    0.85
  -3   6  -1   10.50    0.97
   3  -6   1    9.64    0.81
  -4   6  -1   64.41    2.51
  -4   6  -1   62.67    2.53
   4  -6   1   58.19    2.39
  -5   6  -1   28.70    1.69
   5  -6   1   26.82    1.54
  -6   6  -1   15.95    1.54
   6  -6   1   15.36    1.23
  -7   6  -1   93.89    3.87
   7  -6   1   80.16    3.38
  -8   6  -1    8.02    1.26
   8  -6   1    7.11    1.07
   9  -6   1    4.73    0.96
  -9  -5   1   -0.53    0.68
  -8  -5   1    3.57    0.90
  -7  -5   1    7.59    1.03
  -6  -5   1    1.85    0.65
   5   5  -1   66.01    2.66
  -5  -5   1   62.66    2.59
   4   5  -1   48.20    2.07
  -4  -5   1   46.13    1.97
   3   5  -1    1.40    0.41
  -3  -5   1    0.62    0.36
   2   5  -1  148.64    5.01
  -2  -5   1  150.54    4.90
   1   5  -1    9.82    0.83
  -1  -5   1    9.61    0.56
   0   5  -1  628.66   19.52
   0   5  -1  627.73   19.18
   0  -5   1  593.06   18.16
  -1   5  -1  230.27    7.17
  -1   5  -1  226.45    7.40
   1  -5   1  220.12    6.96
  -2   5  -1   70.79    2.65
   2  -5   1   63.54    2.32
  -3   5  -1   91.93    3.21
  -3   5  -1   90.54    3.24
   3  -5   1   85.23    3.07
  -4   5  -1    8.06    0.77
  -4   5  -1    7.91    0.89
   4  -5   1    6.57    0.71
  -5   5  -1   15.26    1.26
   5  -5   1   15.45    1.10
  -6   5  -1   92.57    3.61
   6  -5   1   79.82    3.22
  -7   5  -1   47.33    2.47
   7  -5   1   42.60    2.18
  -8   5  -1   -0.30    0.85
   8  -5   1    0.71    0.57
  -9   5  -1    9.55    1.34
   9  -5   1    9.61    1.26
   9   4  -1    2.49    0.88
   8   4  -1    0.91    0.68
   7   4  -1   11.94    1.21
   5   4  -1   87.64    3.22
  -5  -4   1   76.12    2.94
   4   4  -1   31.34    1.45
  -4  -4   1   31.50    1.10
  -4  -4   1   29.67    1.45
   3   4  -1    0.14    0.29
  -3  -4   1    0.41    0.27
   2   4  -1   35.53    1.50
  -2  -4   1   37.08    1.46
   1   4  -1  228.00    7.32
  -1  -4   1  222.15    6.93
   0   4  -1   53.29    1.78
   0   4  -1   54.04    2.05
   0  -4   1   55.01    1.84
  -1   4  -1  239.93    7.68
  -1   4  -1  241.02    7.50
   1  -4   1  242.24    7.58
  -2   4  -1   21.11    1.07
  -2   4  -1   19.65    0.95
   2  -4   1   19.51    0.94
  -3   4  -1   -0.09    0.32
  -3   4  -1   -0.09    0.31
   3  -4   1    0.38    0.28
  -4   4  -1   56.86    2.11
  -4   4  -1   57.62    2.24
   4  -4   1   48.02    1.98
  -5   4  -1   58.00    2.39
   5  -4   1   51.62    2.19
  -6   4  -1   36.35    1.88
   6  -4   1   33.06    1.74
  -7   4  -1    0.21    0.74
   7  -4   1    0.96    0.58
  -8   4  -1   31.69    2.04
   8  -4   1   27.72    1.78
  -9   4  -1    0.22    0.86
   9  -4   1    1.20    0.71
  10   3  -1    6.06    1.38
   9   3  -1   15.84    1.60
   8   3  -1    4.15    0.91
   7   3  -1    0.20    0.53
   6   3  -1  328.17   10.64
  -6  -3   1  315.00    9.91
   5   3  -1  112.86    3.84
   5   3  -1  111.42    3.98
  -5  -3   1  107.89    3.56
   4   3  -1    0.52    0.30
   4   3  -1    0.41    0.33
  -4  -3   1    0.84    0.22
   3   3  -1    0.54    0.25
  -3  -3   1    0.19    0.27
  -3  -3   1    0.02    0.15
   2   3  -1   46.78    1.74
  -2  -3   1   46.71    1.73
   1   3  -1 1203.50   36.72
  -1  -3   1 1173.18   35.68
   0   3  -1   15.63    0.79
   0  -3   1   16.95    0.66
  -1   3  -1  846.41   25.82
   1  -3   1 2534.98   77.86
  -2   3  -1    0.40    0.24
  -2   3  -1    0.65    0.25
   2  -3   1    0.53    0.22
  -3   3  -1   32.39    1.33
  -3   3  -1   29.59    1.21
   3  -3   1   28.11    1.24
  -4   3  -1    3.17    0.51
  -4   3  -1    2.79    0.37
   4  -3   1    3.38    0.51
  -5   3  -1    2.54    0.55
   5  -3   1    2.47    0.48
  -6   3  -1  211.45    7.08
   6  -3   1  192.44    6.59
  -7   3  -1   13.50    1.34
   7  -3   1   13.72    1.20
  -8   3  -1    9.05    1.20
   8  -3   1    6.91    1.01
  -9   3  -1    2.98    0.96
   9  -3   1    3.52    0.85
 -10   3  -1   18.03    1.85
  10  -3   1   19.52    1.77
  10   2  -1   -0.79    0.73
   9   2  -1   52.63    2.79
   8   2  -1    4.70    0.94
  -8  -2   1    2.37    0.66
   7   2  -1    3.59    0.76
  -7  -2   1    3.37    0.59
   6   2  -1    4.80    0.71
  -6  -2   1    4.60    0.54
   5   2  -1  511.88   16.38
   5   2  -1  533.13   16.15
  -5  -2   1  505.91   15.63
   4   2  -1    6.12    0.57
   4   2  -1    5.19    0.49
  -4  -2   1    4.86    0.46
   3   2  -1  146.97    4.82
   3   2  -1  156.89    4.96
  -3  -2   1  151.86    4.76
   2   2  -1  831.30   25.69
  -2  -2   1 1486.65   48.26
  -2  -2   1 1668.48   48.11
   1   2  -1  928.76   28.63
  -1  -2   1  918.41   28.37
   0   2  -1 1948.12   59.82
   0  -2   1 2048.68   61.26
   0  -2   1 1962.06   61.02
  -1   2  -1   13.47    0.65
   1  -2   1   12.40    0.52
   1  -2   1   12.56    0.58
  -2   2  -1    3.18    0.40
  -2   2  -1    4.36    0.49
   2  -2   1    5.13    0.44
  -3   2  -1  349.50   10.82
  -3   2  -1  353.59   10.96
   3  -2   1  341.85   10.73
  -4   2  -1  500.26   15.33
  -4   2  -1  502.49   15.58
   4  -2   1  465.67   14.60
  -5   2  -1   79.16    2.91
   5  -2   1   76.68    2.93
  -6   2  -1    4.59    0.69
   6  -2   1    4.38    0.71
  -7   2  -1    8.81    0.99
   7  -2   1    9.32    1.03
  -8   2  -1   20.94    1.69
   8  -2   1   23.01    1.65
  -9   2  -1   12.77    1.35
   9  -2   1   13.37    1.42
 -10   2  -1   15.77    1.72
  10  -2   1   16.88    1.68
  10   1  -1   13.39    1.64
   9   1  -1    2.52    0.86
  -9  -1   1    1.81    0.73
   8   1  -1   16.78    1.47
  -8  -1   1   11.79    1.20
   7   1  -1   62.41    2.73
  -7  -1   1   59.07    2.38
   6   1  -1   -0.03    0.37
  -6  -1   1    0.13    0.34
   5   1  -1  206.74    6.89
   5   1  -1  210.86    6.50
  -5  -1   1  212.36    6.80
   4   1  -1  433.31   13.97
   4   1  -1  460.63   13.72
  -4  -1   1  462.92   14.29
   3   1  -1 2343.47   70.40
   3   1  -1 2258.62   70.95
  -3  -1   1 2302.04   70.26
   2   1  -1   23.19    0.87
   2   1  -1   24.00    0.96
  -2  -1   1   22.32    0.83
  -1  -1   1  900.98   26.00
  -1  -1   1  800.26   25.90
   0   1  -1  480.73   14.95
   0  -1   1  505.50   16.08
   0  -1   1  529.29   16.16
  -1   1  -1 2066.37   63.48
   1  -1   1 1914.04   59.21
   1  -1   1 1915.51   58.85
  -2   1  -1  821.84   25.00
   2  -1   1  753.44   23.05
  -3   1  -1   48.90    1.60
  -3   1  -1   47.73    1.75
   3  -1   1   44.87    1.72
  -4   1  -1    3.99    0.26
   4  -1   1    3.37    0.47
  -5   1  -1  289.64    9.23
   5  -1   1  263.04    8.58
  -6   1  -1   26.58    1.41
   6  -1   1   21.26    1.32
  -7   1  -1   -0.24    0.55
   7  -1   1    1.11    0.55
  -8   1  -1   70.86    3.01
   8  -1   1   67.17    3.08
  -9   1  -1    2.10    0.85
   9  -1   1    3.40    0.90
 -10   1  -1    0.90    0.90
  10  -1   1    3.77    1.00
  10   0  -1    0.26    0.74
   9   0  -1    1.18    0.71
  -9   0   1   -0.72    0.65
   8   0  -1    0.34    0.59
  -8   0   1    0.36    0.61
   7   0  -1    1.14    0.53
  -7   0   1    0.20    0.50
   6   0  -1   -0.08    0.35
  -6   0   1   -0.05    0.37
   5   0  -1  720.05   22.37
  -5   0   1  770.67   23.73
   4   0  -1    0.61    0.27
  -4   0   1    1.78    0.35
   3   0  -1   87.71    2.97
  -3   0   1   98.32    3.21
   2   0  -1   -0.62    0.13
  -2   0   1   -0.43    0.14
   1   0  -1 1280.07   39.09
   1   0  -1 1303.47   38.99
   1   0  -1 1255.95   39.24
  -1   0   1 1319.95   40.34
   0   0   1   -2.80    0.01
   0   0   1   -2.80    0.01
   1   0   1 2408.89   74.58
   1   0   1 2460.25   74.21
   1   0   1 2419.79   74.26
   2   0   1   -0.90    0.16
   2   0   1   -0.51    0.14
   2   0   1   -0.21    0.21
  -3   0  -1  982.22   29.95
   3   0   1  840.99   26.15
   3   0   1  863.97   25.92
  -4   0  -1    0.07    0.26
   4   0   1    0.36    0.16
   4   0   1   -0.23    0.26
  -5   0  -1    3.36    0.50
   5   0   1    3.97    0.62
  -6   0  -1    0.03    0.39
   6   0   1   -0.16    0.37
  -7   0  -1   67.14    2.69
   7   0   1   66.23    2.87
  -8   0  -1    0.46    0.66
   8   0   1   -0.04    0.58
  -9   0  -1   12.68    1.39
   9   0   1   16.62    1.58
  10   0   1   -0.34    0.76
  10  -1  -1   14.05    1.61
 -10   1   1    9.25    1.25
   9  -1  -1    2.98    0.88
  -9   1   1    1.55    0.79
   8  -1  -1   14.86    1.34
  -8   1   1   13.81    1.31
   7  -1  -1   60.88    2.67
  -7   1   1   60.15    2.52
   6  -1  -1   -0.14    0.35
  -6   1   1   -0.06    0.41
   5  -1  -1  210.19    6.95
  -5   1   1  213.10    6.90
   4  -1  -1  441.82   13.83
  -4   1   1  449.09   13.94
   3  -1  -1 2225.49   68.81
  -3   1   1 2285.78   69.81
   2  -1  -1   20.66    0.87
  -2   1   1   20.18    0.86
  -2   1   1   21.95    0.75
   1  -1  -1  881.23   27.19
  -1   1   1  886.11   26.80
  -1   1   1  862.33   26.78
   0  -1  -1  499.83   15.57
   0   1   1  463.93   14.25
   0   1   1  452.20   14.26
   1   1   1 1946.01   59.08
   1   1   1 1911.25   59.35
   2   1   1  770.27   23.42
   2   1   1  780.12   23.44
   2   1   1  754.64   23.48
  -3  -1  -1   49.00    1.70
   3   1   1   44.69    1.58
   3   1   1   45.67    1.71
  -4  -1  -1    3.30    0.40
   4   1   1    3.52    0.35
   4   1   1    2.67    0.43
  -5  -1  -1  285.84    9.04
   5   1   1  273.72    8.55
   5   1   1  274.75    8.91
  -6  -1  -1   21.91    1.19
   6   1   1   22.59    1.37
  -7  -1  -1    2.27    0.61
   7   1   1    0.90    0.56
  -8  -1  -1   67.94    2.82
   8   1   1   70.52    3.17
  -9  -1  -1    2.21    0.77
   9   1   1    3.40    0.97
  10   1   1    4.69    1.07
  10  -2  -1    0.70    0.74
 -10   2   1   -0.70    0.84
   9  -2  -1   49.80    2.61
  -9   2   1   46.63    2.41
   8  -2  -1    2.95    0.78
  -8   2   1    2.74    0.81
   7  -2  -1    4.60    0.78
  -7   2   1    2.02    0.71
   6  -2  -1    4.81    0.68
  -6   2   1    4.15    0.69
   5  -2  -1  482.10   15.20
  -5   2   1  518.82   16.19
   4  -2  -1    4.51    0.53
  -4   2   1    4.88    0.35
  -4   2   1    5.36    0.57
   3  -2  -1  143.28    4.69
  -3   2   1  148.14    4.67
  -3   2   1  150.32    4.83
   2  -2  -1 1586.16   49.02
  -2   2   1 1667.01   49.79
  -2   2   1 1600.62   49.80
   1  -2  -1  943.61   28.83
  -1   2   1  850.73   26.97
  -1   2   1  915.84   27.08
   0  -2  -1 2001.37   61.16
   0   2   1 1909.52   58.80
   0   2   1 1920.49   58.27
  -1  -2  -1   11.15    0.53
   1   2   1   12.28    0.65
   1   2   1   14.59    0.46
  -3  -2  -1  350.05   10.77
   3   2   1  349.97   11.13
   3   2   1  362.25   11.11
  -4  -2  -1  504.87   15.53
   4   2   1  472.63   15.28
   4   2   1  507.17   15.19
  -5  -2  -1   81.43    2.82
   5   2   1   81.59    2.83
   5   2   1   80.14    3.04
  -6  -2  -1    4.18    0.54
   6   2   1    3.50    0.68
  -7  -2  -1    9.28    0.93
   7   2   1    9.18    1.11
  -8  -2  -1   20.70    1.37
   8   2   1   26.05    1.80
   9   2   1   15.69    1.62
  10   2   1   18.94    1.96
  10  -3  -1    5.59    1.12
 -10   3   1    4.89    1.13
   9  -3  -1   15.92    1.50
  -9   3   1   13.39    1.54
   8  -3  -1    4.05    0.82
  -8   3   1    4.04    0.90
   7  -3  -1    0.57    0.48
  -7   3   1   -0.58    0.60
   6  -3  -1  302.64    9.91
  -6   3   1  335.61   10.81
   5  -3  -1  100.40    3.64
  -5   3   1  104.85    3.71
   4  -3  -1    0.25    0.25
  -4   3   1    0.15    0.35
  -4   3   1    0.92    0.25
   3  -3  -1    0.40    0.24
  -3   3   1    0.56    0.24
  -3   3   1   -0.16    0.27
   2  -3  -1   44.58    1.62
  -2   3   1   45.79    1.61
  -2   3   1   42.28    1.58
   1  -3  -1 1203.18   37.04
  -1   3   1  817.12   29.27
  -1   3   1 1108.46   29.41
   0  -3  -1   16.62    0.63
   0   3   1   21.34    0.89
   0   3   1   16.18    0.67
  -1  -3  -1 2437.67   74.63
   1   3   1 2480.02   76.42
  -2  -3  -1    0.44    0.22
  -2  -3  -1    0.66    0.10
   2   3   1    0.48    0.25
  -3  -3  -1   33.53    1.16
   3   3   1   22.18    1.15
   3   3   1   31.76    1.24
  -4  -3  -1    3.50    0.35
   4   3   1    3.00    0.49
   4   3   1    3.32    0.50
  -5  -3  -1    3.06    0.40
   5   3   1    3.79    0.60
   5   3   1    3.17    0.49
  -6  -3  -1  215.31    6.92
   6   3   1  209.27    7.08
   7   3   1   13.07    1.29
   8   3   1    9.94    1.26
   9   3   1    3.54    1.03
  10  -4  -1    4.30    1.02
   9  -4  -1    1.25    0.70
  -9   4   1    0.05    0.85
   8  -4  -1    1.35    0.66
  -8   4   1    0.65    0.81
   7  -4  -1    9.00    1.02
  -7   4   1    9.87    1.12
   6  -4  -1    7.84    0.90
  -6   4   1    7.87    0.94
   5  -4  -1   81.67    3.09
  -5   4   1   91.80    3.39
   4  -4  -1   29.65    1.37
  -4   4   1   33.35    1.37
  -4   4   1   31.76    1.48
   3  -4  -1    0.83    0.29
  -3   4   1    0.61    0.35
  -3   4   1    0.67    0.31
   2  -4  -1   34.05    1.34
  -2   4   1   35.14    1.38
  -2   4   1   33.73    1.40
   1  -4  -1  232.14    7.24
  -1   4   1  221.73    6.89
  -1   4   1  219.17    7.03
   0  -4  -1   53.81    1.78
   0   4   1   50.28    1.94
   0   4   1   52.82    1.71
  -1  -4  -1  233.42    7.28
   1   4   1  234.35    7.51
  -2  -4  -1   22.25    1.02
   2   4   1   22.63    1.15
  -3  -4  -1    0.21    0.12
  -3  -4  -1    0.37    0.27
   3   4   1    0.36    0.32
  -4  -4  -1   55.50    1.77
  -4  -4  -1   48.74    2.09
   4   4   1   52.69    2.17
   5   4   1   55.93    2.37
   5   4   1   60.59    2.40
   6   4   1   37.25    1.90
   7   4   1    1.39    0.68
   8   4   1   33.59    2.07
   9   4   1    0.00    0.78
   9  -5  -1   -0.39    0.55
  -9   5   1   -1.49    0.80
   8  -5  -1    2.26    0.71
  -8   5   1    2.50    0.93
   7  -5  -1    7.25    0.95
  -7   5   1    8.03    1.08
   6  -5  -1    3.07    0.65
  -6   5   1    2.36    0.79
   5  -5  -1   62.02    2.52
  -5   5   1   70.00    2.79
   4  -5  -1   43.64    1.86
  -4   5   1   54.48    2.17
  -4   5   1   50.69    2.08
   3  -5  -1    0.80    0.32
  -3   5   1    0.87    0.40
  -3   5   1    0.63    0.36
   2  -5  -1  145.45    4.76
  -2   5   1  143.73    4.81
   1  -5  -1    9.72    0.59
  -1   5   1   10.54    0.62
  -1   5   1    9.98    0.78
   0  -5  -1  597.19   18.26
   0   5   1  594.89   18.64
   0   5   1  604.75   18.31
  -1  -5  -1  221.78    6.95
   1   5   1  230.11    7.49
  -2  -5  -1   71.25    2.52
   2   5   1   74.46    2.83
  -3  -5  -1   89.62    3.20
   3   5   1   89.17    3.32
  -4  -5  -1    8.81    0.82
   4   5   1    7.86    0.87
  -5  -5  -1   15.10    1.13
   5   5   1   17.51    1.26
  -6  -5  -1   80.14    3.24
  -7  -5  -1   43.35    2.23
  -8  -5  -1    0.78    0.67
  -9  -5  -1   13.46    1.49
   9  -6  -1    0.08    0.58
   8  -6  -1    0.50    0.60
  -8   6   1    0.35    0.82
   7  -6  -1    5.97    0.92
  -7   6   1    5.73    1.01
   6  -6  -1   33.57    1.78
  -6   6   1   37.52    2.05
   5  -6  -1   88.07    3.38
  -5   6   1  105.05    3.90
   4  -6  -1    4.15    0.59
  -4   6   1    5.49    0.72
  -4   6   1    5.79    0.73
   3  -6  -1   82.82    3.02
  -3   6   1   83.90    3.16
  -3   6   1   85.85    3.06
   2  -6  -1    0.30    0.31
  -2   6   1    0.04    0.42
  -2   6   1   -0.22    0.33
   1  -6  -1   37.82    1.48
  -1   6   1   39.68    1.51
  -1   6   1   39.15    1.80
   0  -6  -1   68.30    2.32
   0   6   1   74.62    2.83
   0   6   1   70.01    2.38
  -1  -6  -1  123.11    4.00
   1   6   1  128.52    4.55
  -2  -6  -1   77.26    2.71
   2   6   1   76.93    3.04
  -3  -6  -1   10.05    0.81
   3   6   1    9.19    0.99
  -4  -6  -1   62.60    2.52
   4   6   1   62.67    2.71
  -5  -6  -1   28.64    1.61
  -6  -6  -1   15.58    1.31
  -7  -6  -1   82.88    3.47
  -8  -6  -1    6.41    1.04
   9  -7  -1   16.86    1.60
   8  -7  -1    4.09    0.87
  -8   7   1    4.27    1.09
   7  -7  -1    0.58    0.59
  -7   7   1    0.28    0.78
   6  -7  -1   16.90    1.29
  -6   7   1   17.22    1.54
   5  -7  -1   40.05    1.94
  -5   7   1   43.74    2.11
   4  -7  -1   33.38    1.68
  -4   7   1   35.61    1.85
  -4   7   1   33.64    1.73
   3  -7  -1    0.45    0.38
  -3   7   1   -0.43    0.15
  -3   7   1    0.16    0.53
   2  -7  -1    5.20    0.61
  -2   7   1    4.99    0.75
  -2   7   1    5.83    0.61
   1  -7  -1   87.21    3.04
  -1   7   1   92.14    3.49
  -1   7   1   88.72    3.07
   0  -7  -1    0.33    0.25
   0   7   1    0.47    0.53
  -1  -7  -1   27.94    1.18
   1   7   1   28.84    1.67
  -2  -7  -1   30.91    1.34
   2   7   1   29.92    1.71
  -3  -7  -1    2.66    0.51
   3   7   1    1.98    0.66
  -4  -7  -1  176.91    6.00
   4   7   1  172.15    6.20
  -5  -7  -1   67.33    2.80
   5   7   1   67.09    3.08
  -6  -7  -1    0.73    0.64
  -7  -7  -1   29.86    1.90
  -8  -7  -1    3.58    0.93
   8  -8  -1   11.15    1.30
  -8   8   1    9.79    2.04
   7  -8  -1   15.05    1.36
  -7   8   1   19.69    1.80
   6  -8  -1   14.30    1.28
  -6   8   1   17.38    1.54
   5  -8  -1   43.37    2.11
  -5   8   1   50.43    2.35
   4  -8  -1    2.88    0.63
  -4   8   1    1.96    0.70
  -4   8   1    2.22    0.77
   3  -8  -1    0.48    0.46
  -3   8   1   -0.53    0.51
  -3   8   1   -0.55    0.67
   2  -8  -1   81.71    3.03
  -2   8   1   91.38    3.67
   1  -8  -1    2.32    0.50
  -1   8   1    1.42    0.65
   0  -8  -1   14.41    0.85
   0   8   1   15.03    1.31
  -1  -8  -1    5.51    0.58
   1   8   1    5.16    0.89
  -2  -8  -1  173.37    5.68
   2   8   1  167.92    6.07
  -3  -8  -1  109.71    3.87
   3   8   1  102.28    4.15
  -4  -8  -1  107.86    3.93
   4   8   1  103.56    4.26
  -5  -8  -1    5.83    0.87
   5   8   1    4.72    0.98
  -6  -8  -1   14.37    1.37
   6   8   1   11.87    1.75
  -7  -8  -1    4.94    0.96
   7  -9  -1   -0.02    0.62
  -7   9   1    0.37    0.91
   6  -9  -1   -0.05    0.56
  -6   9   1   -0.34    0.77
   5  -9  -1   28.91    1.72
  -5   9   1   33.04    1.95
   4  -9  -1    0.15    0.52
  -4   9   1    0.45    0.71
   3  -9  -1   30.71    1.64
  -3   9   1   33.61    2.06
   2  -9  -1   24.14    1.38
  -2   9   1   24.86    1.85
   1  -9  -1   13.88    1.02
  -1   9   1   14.12    1.57
   0  -9  -1   23.87    1.23
   0   9   1   25.60    1.88
  -1  -9  -1    1.83    0.44
   1   9   1    1.80    0.87
  -2  -9  -1    1.04    0.44
   2   9   1   -0.12    0.70
  -3  -9  -1   -0.26    0.46
   3   9   1   -0.39    0.65
  -4  -9  -1    5.35    0.79
   4   9   1    5.82    1.16
  -5  -9  -1   35.95    1.92
   5   9   1   33.80    2.31
  -6  -9  -1    3.59    0.90
   6   9   1    3.14    1.18
  -7  -9  -1   11.95    1.48
   5 -10  -1   -0.24    0.53
   4 -10  -1    5.21    0.86
  -4  10   1    4.14    1.10
   3 -10  -1    3.18    0.72
  -3  10   1    2.97    1.02
   2 -10  -1    9.55    1.02
  -2  10   1    8.71    1.32
   1 -10  -1   64.21    2.62
  -1  10   1   64.48    3.21
   0 -10  -1   24.47    1.40
   0  10   1   23.45    2.00
  -1 -10  -1   -0.28    0.43
   1  10   1   -0.72    0.71
  -2 -10  -1    5.68    0.70
   2  10   1    4.90    1.05
  -3 -10  -1   16.54    1.21
   3  10   1   15.67    1.69
  -4 -10  -1    2.85    0.70
   4  10   1    2.32    0.97
  -5 -10  -1    9.39    1.18
   5  10   1    7.06    1.31
  -6 -10  -1    1.06    0.78
   6  10   1    0.79    1.64
   3 -11  -1   12.88    1.31
  -3  11   1   13.97    1.72
   2 -11  -1    6.87    0.95
  -2  11   1    6.54    1.32
   1 -11  -1    6.47    0.92
  -1  11   1    6.48    1.23
   0 -11  -1   -0.17    0.56
   0  11   1    0.18    0.97
  -1 -11  -1   22.05    1.34
   1  11   1   21.46    1.98
  -2 -11  -1    1.72    0.59
   2  11   1    1.64    1.08
  -3 -11  -1    0.98    0.57
   3  11   1    0.19    0.91
  -4 -11  -1    7.21    0.91
   4  11   1    5.12    1.32
  -5 -11  -1    3.02    1.14
   5  11   1    0.96    1.08
  -3  12   1    1.39    1.23
  -2  12   1   -0.06    1.01
  -1  12   1    1.00    1.14
   0 -12  -1   -0.90    0.61
   0  12   1   -1.74    0.95
  -1 -12  -1   -0.97    0.60
   1  12   1   -0.23    1.32
  -2 -12  -1    5.77    0.89
  -3 -12  -1    0.04    0.63
  -2 -12   2   32.36    1.90
  -1 -12   2    3.36    0.82
   0  12  -2    0.96    1.27
   0 -12   2    0.92    0.75
  -1  12  -2    5.37    1.41
   1 -12   2    4.12    0.91
  -2  12  -2   13.80    1.80
   2 -12   2   17.70    1.57
  -3  12  -2    6.03    1.49
   3 -12   2    6.10    1.04
   5  11  -2   19.54    2.30
   4  11  -2   16.14    2.01
  -4 -11   2   19.95    1.48
   3  11  -2  108.90    4.82
  -3 -11   2  117.59    4.26
   2  11  -2   10.25    1.58
  -2 -11   2   12.99    1.19
   1  11  -2    0.39    0.92
  -1 -11   2    0.59    0.60
   0  11  -2   18.77    2.10
   0 -11   2   18.75    1.39
  -1  11  -2   31.14    2.42
   1 -11   2   27.63    1.72
  -2  11  -2    4.05    1.24
   2 -11   2    4.82    0.88
   3 -11   2    1.14    0.67
  -4  11  -2    0.92    1.48
   4 -11   2    4.57    0.93
   5 -11   2    4.78    0.99
  -6 -10   2    3.71    1.40
   5  10  -2   13.09    1.69
  -5 -10   2   14.64    1.38
   4  10  -2   10.51    1.42
  -4 -10   2   15.12    1.28
   3  10  -2   33.30    2.24
  -3 -10   2   38.67    1.88
   2  10  -2    0.63    0.89
  -2 -10   2    0.31    0.51
   1  10  -2    0.62    0.89
  -1 -10   2    0.30    0.52
   0  10  -2   88.99    3.85
   0 -10   2   81.56    3.11
  -1  10  -2    1.59    0.93
   1 -10   2    1.24    0.62
  -2  10  -2   -1.33    0.80
   2 -10   2   -0.29    0.53
  -3  10  -2    4.16    1.07
   3 -10   2    4.97    0.85
  -4  10  -2    0.43    0.94
   4 -10   2    0.79    0.63
   5 -10   2   15.65    1.41
   6 -10   2   23.20    1.78
  -6  -9   2   46.22    2.39
   5   9  -2   18.19    1.79
  -5  -9   2   22.04    1.55
   4   9  -2   32.75    2.19
  -4  -9   2   37.83    1.87
   3   9  -2    8.02    1.22
  -3  -9   2    8.40    0.95
   2   9  -2   75.95    3.33
  -2  -9   2   78.91    2.91
   1   9  -2   63.97    2.99
  -1  -9   2   60.47    2.33
   0   9  -2   31.79    2.00
   0  -9   2   28.30    1.44
  -1   9  -2   14.75    1.54
   1  -9   2   14.65    1.11
  -2   9  -2   -0.68    0.68
   2  -9   2    0.20    0.47
  -3   9  -2   13.02    1.41
   3  -9   2   12.60    1.14
  -4   9  -2   25.72    1.81
   4  -9   2   22.29    1.50
  -5   9  -2   33.89    2.04
   5  -9   2   30.21    1.86
  -6   9  -2    7.95    1.22
   6  -9   2    7.80    1.06
  -7   9  -2   22.85    2.01
   7  -9   2   20.24    1.66
  -7  -8   2   21.67    1.67
  -6  -8   2   48.00    2.38
   5   8  -2    8.80    1.19
  -5  -8   2    6.57    0.90
   4   8  -2    9.66    1.20
  -4  -8   2   10.28    1.04
   3   8  -2  144.62    5.34
  -3  -8   2  152.73    5.17
   2   8  -2   24.17    1.58
  -2  -8   2   25.17    1.25
   1   8  -2   56.94    2.60
  -1  -8   2   55.80    2.10
   0   8  -2   38.28    2.05
   0  -8   2   34.27    1.50
  -1   8  -2    1.18    0.71
   1  -8   2    2.70    0.54
  -2   8  -2   28.46    1.75
  -2   8  -2   25.92    1.49
   2  -8   2   25.78    1.42
  -3   8  -2   20.96    1.55
  -3   8  -2   20.87    1.38
   3  -8   2   20.60    1.32
  -4   8  -2    2.48    0.75
  -4   8  -2    2.28    0.75
   4  -8   2    3.33    0.70
  -5   8  -2    1.16    0.76
   5  -8   2    1.51    0.63
  -6   8  -2    0.61    0.83
   6  -8   2    0.84    0.61
  -7   8  -2   27.95    2.11
   7  -8   2   22.91    1.68
   8  -8   2    4.07    0.95
  -8  -7   2    0.38    0.71
  -7  -7   2    3.70    0.86
  -6  -7   2    0.18    0.60
   5   7  -2   14.28    1.41
  -5  -7   2   16.26    1.31
   4   7  -2   41.79    2.15
  -4  -7   2   43.86    2.01
   3   7  -2    1.37    0.56
  -3  -7   2    1.95    0.52
   2   7  -2   45.71    2.11
  -2  -7   2   49.16    1.91
   1   7  -2   28.20    1.62
  -1  -7   2   28.23    1.21
   0   7  -2    4.11    0.74
   0  -7   2    3.30    0.43
  -1   7  -2   28.45    1.27
  -1   7  -2   28.83    1.58
   1  -7   2   27.45    1.30
  -2   7  -2    0.01    0.54
  -2   7  -2    0.21    0.41
   2  -7   2    0.20    0.40
  -3   7  -2   10.44    0.93
  -3   7  -2   15.35    1.22
   3  -7   2   13.54    1.06
  -4   7  -2   93.01    3.55
  -4   7  -2   93.26    3.52
   4  -7   2   83.57    3.26
  -5   7  -2   10.87    1.14
   5  -7   2   10.20    1.08
  -6   7  -2    0.04    0.77
   6  -7   2    1.89    0.66
  -7   7  -2    9.87    1.30
   7  -7   2    9.20    1.16
  -8   7  -2    8.26    1.30
   8  -7   2    9.32    1.24
  -8  -6   2    1.32    0.72
  -7  -6   2    6.92    0.96
  -6  -6   2   19.37    1.44
  -5  -6   2  593.84   18.70
   4   6  -2   14.72    1.16
  -4  -6   2   13.55    1.04
   3   6  -2  324.50   10.47
  -3  -6   2  337.51   10.70
   2   6  -2   40.43    1.88
  -2  -6   2   41.97    1.65
   1   6  -2    0.51    0.48
  -1  -6   2    0.70    0.27
   0   6  -2  319.68    9.79
   0   6  -2  313.09   10.22
   0  -6   2  298.82    9.32
  -1   6  -2   46.18    1.72
  -1   6  -2   45.28    2.00
   1  -6   2   44.06    1.72
  -2   6  -2  699.24   21.60
  -2   6  -2  687.51   21.36
   2  -6   2  647.56   20.06
  -3   6  -2   73.68    2.75
  -3   6  -2   73.65    2.87
   3  -6   2   69.18    2.66
  -4   6  -2    0.04    0.51
  -4   6  -2   -0.11    0.49
   4  -6   2    0.32    0.42
  -5   6  -2  135.16    4.83
   5  -6   2  121.35    4.44
  -6   6  -2    2.50    0.81
   6  -6   2    1.46    0.59
  -7   6  -2   -0.15    0.77
   7  -6   2   -0.05    0.52
  -8   6  -2    3.41    1.04
   8  -6   2    3.61    0.84
   9  -6   2    1.10    0.69
  -9  -5   2    0.23    0.73
  -8  -5   2    0.70    0.70
  -7  -5   2    1.27    0.65
  -6  -5   2   39.07    1.99
   5   5  -2    7.99    0.92
  -5  -5   2    7.59    0.91
   4   5  -2   67.86    2.61
  -4  -5   2   69.82    2.70
   3   5  -2   50.79    2.08
  -3  -5   2   50.91    2.01
   2   5  -2   -0.20    0.37
  -2  -5   2    0.49    0.27
   1   5  -2  303.60    9.72
   1   5  -2  303.06    9.28
  -1  -5   2  292.66    9.10
   0   5  -2   46.49    1.61
   0   5  -2   47.20    1.97
   0  -5   2   53.35    1.85
  -1   5  -2  188.58    5.98
  -1   5  -2  189.19    6.24
   1  -5   2  185.90    5.94
  -2   5  -2   56.71    2.07
   2  -5   2   99.76    3.44
  -3   5  -2   25.64    1.30
  -3   5  -2   26.76    1.37
   3  -5   2   23.52    1.21
  -4   5  -2   61.10    2.40
  -4   5  -2   60.34    2.35
   4  -5   2   54.98    2.25
  -5   5  -2    0.92    0.62
   5  -5   2    1.72    0.51
  -6   5  -2   16.46    1.45
   6  -5   2   16.08    1.25
  -7   5  -2    3.90    0.96
   7  -5   2    3.31    0.75
  -8   5  -2   17.06    1.70
   8  -5   2   15.46    1.42
  -9   5  -2    0.22    0.95
   9  -5   2    0.37    0.64
  -6  -4   2   10.46    1.07
   5   4  -2  121.89    4.22
  -5  -4   2  106.13    3.86
   4   4  -2  221.09    7.14
  -4  -4   2  218.86    6.59
  -4  -4   2  205.80    6.96
   3   4  -2  461.68   14.42
  -3  -4   2  451.16   14.24
  -3  -4   2  460.37   13.87
   2   4  -2  383.44   12.05
  -2  -4   2  384.77   11.97
   1   4  -2 1227.62   37.57
  -1  -4   2 1173.53   36.45
  -1  -4   2 1230.29   43.49
   0   4  -2   23.80    1.14
   0  -4   2   21.95    0.81
   0  -4   2   23.62    0.89
  -1   4  -2  461.11   14.36
   1  -4   2  442.51   13.65
  -2   4  -2  372.97   11.78
  -2   4  -2  379.16   11.69
   2  -4   2  355.86   11.13
  -3   4  -2    4.29    0.51
  -3   4  -2    5.44    0.57
   3  -4   2    5.28    0.57
  -4   4  -2  303.58    9.64
  -4   4  -2  300.18    9.52
   4  -4   2  264.01    8.56
  -5   4  -2   21.19    1.32
   5  -4   2   18.99    1.19
  -6   4  -2   99.69    3.76
   6  -4   2   85.30    3.38
  -7   4  -2  120.75    4.53
   7  -4   2   99.88    3.94
  -8   4  -2    0.21    0.83
   8  -4   2   -0.38    0.52
  -9   4  -2    2.42    1.07
   9  -4   2    3.86    0.92
  10   3  -2    1.79    0.97
   9   3  -2   17.98    1.67
   8   3  -2   45.32    2.36
   7   3  -2   84.70    3.39
   6   3  -2  147.09    5.16
  -6  -3   2  130.32    4.32
   5   3  -2  161.70    5.36
   5   3  -2  166.30    5.55
  -5  -3   2  155.98    5.01
   4   3  -2   47.97    1.80
  -4  -3   2   49.51    1.71
   3   3  -2  638.75   19.67
  -3  -3   2  588.19   18.55
  -3  -3   2  610.51   18.27
   2   3  -2   89.76    3.06
  -2  -3   2   86.71    3.04
  -2  -3   2   94.41    2.82
   1   3  -2 1139.97   34.82
  -1  -3   2 1181.39   35.31
  -1  -3   2 1108.95   34.80
   0   3  -2   14.48    0.76
   0  -3   2   14.82    0.58
   0  -3   2   15.32    0.61
  -1   3  -2  153.09    4.96
   1  -3   2  140.31    4.56
   1  -3   2  151.45    4.65
  -2   3  -2    1.81    0.32
   2  -3   2    1.79    0.25
   2  -3   2    1.81    0.33
  -3   3  -2   68.21    2.43
  -3   3  -2   67.96    2.38
   3  -3   2   59.14    2.21
  -4   3  -2  299.61    9.63
  -4   3  -2  306.71    9.47
   4  -3   2  264.64    8.55
  -5   3  -2    0.14    0.42
  -5   3  -2    0.99    0.40
   5  -3   2    2.06    0.51
  -6   3  -2    1.76    0.65
   6  -3   2    3.18    0.64
  -7   3  -2   71.26    3.00
   7  -3   2   67.11    2.92
  -8   3  -2   32.58    2.01
   8  -3   2   24.37    1.70
  -9   3  -2    5.70    1.13
   9  -3   2    4.81    0.94
 -10   3  -2    2.36    1.33
  10  -3   2    2.77    1.42
  10   2  -2   21.92    1.95
   9   2  -2    3.72    0.97
   8   2  -2   26.99    1.80
  -8  -2   2   25.28    1.51
   7   2  -2   32.10    1.77
  -7  -2   2   30.59    1.50
   6   2  -2   37.80    1.81
  -6  -2   2   36.12    1.54
   5   2  -2  123.72    4.34
   5   2  -2  125.86    4.09
  -5  -2   2  120.49    3.98
   4   2  -2  597.00   18.42
   4   2  -2  604.30   18.63
  -4  -2   2  589.37   18.08
   3   2  -2  474.67   14.41
   3   2  -2  454.04   14.29
  -3  -2   2  449.84   13.78
   2   2  -2  114.60    3.70
  -2  -2   2  286.73    8.53
  -2  -2   2  269.89    8.69
   1   2  -2  174.79    5.54
  -1  -2   2  181.09    5.37
  -1  -2   2  168.97    5.46
   0   2  -2 6313.96  192.56
   0  -2   2 6424.28  199.65
   0  -2   2 6019.86  195.82
  -1   2  -2  658.46   20.17
   1  -2   2  628.52   19.33
   1  -2   2  636.64   19.27
  -2   2  -2 9555.27  290.57
   2  -2   2 8941.19  282.24
   2  -2   2 8569.17  295.74
  -3   2  -2   92.23    3.03
   3  -2   2   90.02    3.12
  -4   2  -2   84.06    3.00
  -4   2  -2   86.05    2.80
   4  -2   2   76.46    2.82
  -5   2  -2   22.78    1.26
  -5   2  -2   24.33    0.96
   5  -2   2   22.01    1.25
  -6   2  -2   95.88    3.55
   6  -2   2   82.53    3.26
  -7   2  -2    3.99    0.81
   7  -2   2    4.44    0.83
  -8   2  -2    0.78    0.78
   8  -2   2    2.13    0.71
  -9   2  -2   -0.59    0.79
   9  -2   2    0.36    0.64
 -10   2  -2   -0.85    0.86
  10  -2   2    1.18    0.83
  10   1  -2    0.95    0.84
   9   1  -2    0.55    0.68
  -9  -1   2    0.46    0.67
   8   1  -2   55.59    2.66
  -8  -1   2   50.16    2.26
   7   1  -2    0.56    0.53
  -7  -1   2   -0.31    0.43
   6   1  -2   43.79    1.99
  -6  -1   2   43.12    1.78
   5   1  -2   77.05    2.93
   5   1  -2   80.60    2.57
  -5  -1   2   76.44    2.69
   4   1  -2  396.12   11.88
   4   1  -2  378.45   12.16
  -4  -1   2  379.76   11.77
   3   1  -2   91.13    3.13
   3   1  -2   94.33    2.96
  -3  -1   2   89.93    2.93
   2   1  -2 1368.44   42.40
   2   1  -2 1420.38   42.72
  -2  -1   2 1343.71   41.18
  -1  -1   2 1699.30   53.15
  -1  -1   2 1762.80   52.78
   0   1  -2 1437.60   44.31
   0  -1   2 1581.48   47.15
   0  -1   2 1484.03   52.25
  -1   1  -2  451.81   13.90
   1  -1   2  460.10   14.13
   1  -1   2  460.51   14.09
  -2   1  -2  297.10    9.23
   2  -1   2  301.35    9.49
   2  -1   2  304.96    9.38
  -3   1  -2   13.33    0.61
   3  -1   2   13.32    0.76
  -4   1  -2   82.78    2.89
  -4   1  -2   82.99    2.71
   4  -1   2   73.48    2.72
  -5   1  -2    5.89    0.66
  -5   1  -2    7.37    0.41
   5  -1   2    6.37    0.74
  -6   1  -2  259.74    8.44
   6  -1   2  244.79    8.18
   7  -1   2    4.75    0.85
  -8   1  -2   -0.55    0.66
   8  -1   2    1.01    0.68
  -9   1  -2    3.25    0.95
   9  -1   2    4.42    1.00
 -10   1  -2    7.14    1.20
  10  -1   2   10.65    1.49
  10   0  -2   21.20    1.88
 -10   0   2   18.07    1.71
   9   0  -2    0.14    0.64
  -9   0   2   -0.22    0.65
   8   0  -2    3.00    0.77
  -8   0   2    2.95    0.72
   7   0  -2   -0.25    0.43
  -7   0   2   -1.05    0.45
   6   0  -2   44.16    1.99
  -6   0   2   39.99    1.72
   5   0  -2    0.64    0.33
  -5   0   2    0.51    0.35
   4   0  -2  500.24   15.57
  -4   0   2  523.14   16.14
   3   0  -2   -0.12    0.15
  -3   0   2    0.12    0.17
   2   0  -2  334.84   10.55
   2   0  -2  348.70   10.44
  -2   0   2  350.90   10.79
   1   0  -2   -0.28    0.17
  -1   0   2   -0.76    0.16
  -1   0   2   -0.71    0.19
   0   0   2 1898.89   56.86
   0   0   2 1880.88   57.33
   0   0   2 1815.75   59.50
   1   0   2    3.17    0.27
   1   0   2    3.59    0.23
   2   0   2 5259.90  161.79
   2   0   2 5374.96  161.65
   2   0   2 5301.72  162.16
   3   0   2    0.72    0.19
   3   0   2    0.53    0.17
   3   0   2    1.02    0.29
  -4   0  -2 1098.02   33.55
   4   0   2 1007.55   30.59
   4   0   2 1000.74   30.88
  -5   0  -2   -0.28    0.32
   5   0   2   -0.27    0.30
  -6   0  -2    0.57    0.43
   6   0   2    0.04    0.40
  -7   0  -2    0.71    0.56
   7   0   2    0.63    0.54
  -8   0  -2   27.92    1.71
   8   0   2   25.41    1.76
  -9   0  -2   -0.15    0.69
   9   0   2   -0.28    0.63
 -10   0  -2   -0.30    0.80
  10   0   2    2.25    0.90
  10  -1  -2    0.98    0.76
 -10   1   2    0.58    0.86
   9  -1  -2    0.57    0.63
  -9   1   2    0.26    0.73
   8  -1  -2   48.69    2.43
  -8   1   2   49.66    2.33
   7  -1  -2    0.18    0.44
  -7   1   2   -0.26    0.51
   6  -1  -2   41.58    1.92
  -6   1   2   43.49    1.88
   5  -1  -2   76.27    2.87
  -5   1   2   76.79    2.77
   4  -1  -2  368.36   11.59
  -4   1   2  377.80   11.78
   3  -1  -2   90.06    3.05
  -3   1   2   88.97    2.78
  -3   1   2   89.85    2.98
   2  -1  -2 1311.01   39.98
  -2   1   2 1328.83   40.83
  -2   1   2 1339.40   40.96
   1  -1  -2 1728.22   52.80
  -1   1   2 1768.56   54.17
  -1   1   2 1764.31   54.04
   0  -1  -2 1340.15   40.99
   1   1   2  404.99   13.33
   1   1   2  461.18   13.32
   2   1   2  285.88    9.17
   2   1   2  301.87    9.06
   2   1   2  293.91    9.16
   3   1   2   12.50    0.63
   3   1   2   12.59    0.72
  -4  -1  -2   84.16    2.86
   4   1   2   76.67    2.58
   4   1   2   74.95    2.77
  -5  -1  -2    5.95    0.66
   5   1   2    5.34    0.47
   5   1   2    7.08    0.73
  -6  -1  -2  262.50    8.44
   6   1   2  250.52    8.35
  -7  -1  -2    4.79    0.72
   7   1   2    4.63    0.84
  -8  -1  -2   -0.45    0.59
   8   1   2    0.21    0.59
  -9  -1  -2    2.01    0.79
   9   1   2    4.10    1.03
  10   1   2   10.39    1.46
  10  -2  -2   19.40    1.73
 -10   2   2   17.73    1.76
   9  -2  -2    4.08    0.90
  -9   2   2    3.14    0.89
   8  -2  -2   27.63    1.74
  -8   2   2   26.26    1.75
   7  -2  -2   31.70    1.74
  -7   2   2   30.65    1.68
   6  -2  -2   36.30    1.75
  -6   2   2   36.13    1.69
   5  -2  -2  116.42    4.10
  -5   2   2  124.09    4.24
   4  -2  -2  565.66   17.58
  -4   2   2  588.62   17.98
  -4   2   2  573.82   17.73
   3  -2  -2  427.57   13.28
  -3   2   2  438.72   13.38
  -3   2   2  432.74   13.49
   2  -2  -2  264.90    8.24
  -2   2   2  278.64    8.65
  -2   2   2  278.69    8.64
   1  -2  -2  172.55    5.35
  -1   2   2  169.62    5.33
  -1   2   2  166.78    5.25
   0  -2  -2 6246.54  197.02
   0   2   2 6164.17  205.91
   0   2   2 5801.60  186.68
  -1  -2  -2  606.08   18.52
   1   2   2  622.87   19.58
   1   2   2  652.86   19.45
   2   2   2 9423.17  280.20
   2   2   2 8967.16  286.69
   3   2   2   88.60    3.00
   3   2   2   87.89    3.01
   3   2   2   86.07    2.79
  -4  -2  -2   89.30    2.98
   4   2   2  110.98    3.44
   4   2   2   88.19    3.45
  -5  -2  -2   27.40    1.21
   5   2   2   22.74    1.30
   5   2   2   25.96    1.18
  -6  -2  -2   92.70    3.27
   6   2   2   92.56    3.56
  -7  -2  -2    3.81    0.64
   7   2   2    4.04    0.81
  -8  -2  -2    1.89    0.66
   8   2   2    2.02    0.78
   9   2   2    0.81    0.79
  10   2   2    1.21    0.95
  10  -3  -2   -0.60    0.63
 -10   3   2    0.02    0.89
   9  -3  -2   16.62    1.54
  -9   3   2   14.94    1.62
   8  -3  -2   41.26    2.21
  -8   3   2   40.55    2.21
   7  -3  -2   75.66    3.13
  -7   3   2   80.67    3.24
   6  -3  -2  129.73    4.65
  -6   3   2  134.54    4.72
   5  -3  -2  147.27    5.05
  -5   3   2  155.51    5.23
   4  -3  -2   47.13    1.88
  -4   3   2   50.86    1.97
  -4   3   2   50.00    1.82
   3  -3  -2  580.61   17.92
  -3   3   2  600.82   18.58
  -3   3   2  608.67   18.64
   2  -3  -2   90.19    2.98
  -2   3   2   87.80    2.94
  -2   3   2   88.97    2.98
   1  -3  -2 1176.51   36.27
  -1   3   2  581.48   17.78
   0  -3  -2   16.09    0.60
   0   3   2   14.45    0.56
   0   3   2   14.00    0.78
  -1  -3  -2  140.79    4.46
   1   3   2  140.14    4.62
   1   3   2  140.68    4.30
  -2  -3  -2    2.07    0.32
   2   3   2    3.43    0.20
   2   3   2    1.96    0.38
   3   3   2   65.98    2.39
  -4  -3  -2  312.33    9.68
   4   3   2  305.89    9.56
   4   3   2  292.37    9.55
  -5  -3  -2    0.04    0.27
   5   3   2    0.47    0.35
   5   3   2    0.58    0.42
  -6  -3  -2    1.28    0.43
   6   3   2    2.20    0.66
   7   3   2   76.31    3.22
   8   3   2   31.40    2.03
   9   3   2    7.43    1.24
  10  -4  -2   21.10    1.83
   9  -4  -2    0.76    0.67
  -9   4   2    0.38    0.81
   8  -4  -2   19.23    1.47
  -8   4   2   19.79    1.65
   7  -4  -2   54.72    2.49
  -7   4   2   58.70    2.66
   6  -4  -2   12.86    1.06
  -6   4   2   12.32    1.20
   5  -4  -2  113.48    4.04
  -5   4   2  115.46    4.08
   4  -4  -2  204.01    6.67
  -4   4   2  221.17    7.19
  -4   4   2  223.29    7.13
   3  -4  -2  417.11   13.01
  -3   4   2  430.98   13.62
  -3   4   2  444.26   13.62
   2  -4  -2  356.63   11.09
  -2   4   2  368.27   11.45
  -2   4   2  369.12   11.55
   1  -4  -2 1269.90   39.15
  -1   4   2 1217.73   37.13
  -1   4   2 1209.73   36.93
   0  -4  -2   22.94    0.84
   0   4   2   21.41    0.81
   0   4   2   22.63    1.10
  -1  -4  -2  454.47   13.97
   1   4   2  440.70   13.73
   1   4   2  436.59   13.32
  -2  -4  -2  366.19   11.43
   2   4   2  353.20   11.20
  -3  -4  -2    5.01    0.30
  -3  -4  -2    4.85    0.55
   3   4   2    4.29    0.59
  -4  -4  -2  300.12    9.26
   4   4   2  281.92    9.16
   5   4   2   21.57    1.27
   5   4   2   20.15    1.26
   6   4   2  101.36    3.83
   7   4   2  123.59    4.65
   8   4   2    0.61    0.75
   9   4   2    3.98    1.04
   9  -5  -2   -0.54    0.53
  -9   5   2   -0.45    0.82
   8  -5  -2    0.84    0.59
  -8   5   2   -0.02    0.79
   7  -5  -2    1.56    0.60
  -7   5   2   -0.09    0.68
   6  -5  -2   38.61    1.90
  -6   5   2   39.69    2.05
   5  -5  -2    7.18    0.80
  -5   5   2    6.89    0.83
   4  -5  -2   65.07    2.49
  -4   5   2   70.53    2.63
  -4   5   2   68.05    2.60
   3  -5  -2   47.46    1.86
  -3   5   2   47.86    1.94
  -3   5   2   47.32    1.87
   2  -5  -2   -0.18    0.22
  -2   5   2    0.57    0.37
   1  -5  -2  295.29    9.18
  -1   5   2  300.75    9.15
  -1   5   2  286.85    9.40
   0  -5  -2   45.19    1.56
   0   5   2   44.98    1.52
   0   5   2   43.74    1.88
  -1  -5  -2  181.88    5.74
   1   5   2  173.64    5.39
   1   5   2  178.65    5.89
  -2  -5  -2  105.84    3.56
   2   5   2  100.60    3.66
  -3  -5  -2   24.46    1.23
   3   5   2   24.72    1.41
  -4  -5  -2   56.55    2.29
   4   5   2   60.35    2.55
  -5  -5  -2    1.69    0.55
   5   5   2    2.36    0.62
  -6  -5  -2   15.83    1.29
  -7  -5  -2    3.29    0.81
   9  -6  -2    0.51    0.62
  -9   6   2   -0.85    1.08
   8  -6  -2    1.11    0.61
  -8   6   2    1.36    0.87
   7  -6  -2    7.37    0.97
  -7   6   2    9.13    1.14
   6  -6  -2   20.81    1.39
  -6   6   2   20.88    1.60
   5  -6  -2  558.42   17.60
  -5   6   2  598.60   18.76
   4  -6  -2   12.91    0.92
  -4   6   2   13.85    1.07
  -4   6   2   13.60    1.06
   3  -6  -2  304.51    9.71
  -3   6   2  306.62    9.82
  -3   6   2  312.17    9.99
   2  -6  -2   38.51    1.57
  -2   6   2   41.09    1.90
  -2   6   2   41.06    1.65
   1  -6  -2    0.94    0.28
  -1   6   2    0.89    0.32
  -1   6   2    0.95    0.47
   0  -6  -2  292.64    9.09
   0   6   2  297.16    9.60
   0   6   2  293.39    9.12
  -1  -6  -2   42.51    1.57
   1   6   2   43.80    2.00
  -2  -6  -2  682.17   21.01
   2   6   2  689.23   21.60
  -3  -6  -2   71.51    2.67
   3   6   2   71.15    2.95
  -4  -6  -2    0.38    0.43
   4   6   2    0.03    0.51
  -5  -6  -2  128.02    4.61
   5   6   2   73.90    3.10
  -6  -6  -2    1.66    0.65
  -7  -6  -2   -0.15    0.59
  -8  -6  -2    3.52    0.92
   9  -7  -2    2.24    0.82
   8  -7  -2   -0.44    0.55
  -8   7   2   -0.59    0.83
   7  -7  -2    2.35    0.70
  -7   7   2    2.66    0.88
   6  -7  -2    0.57    0.49
  -6   7   2   -0.12    0.66
   5  -7  -2   14.45    1.14
  -5   7   2   14.97    1.35
   4  -7  -2   34.92    1.70
  -4   7   2   41.48    1.99
  -4   7   2   37.15    1.86
   3  -7  -2    1.71    0.47
  -3   7   2    2.22    0.66
   2  -7  -2   42.18    1.76
  -2   7   2   46.41    2.15
  -2   7   2   44.95    1.83
   1  -7  -2   24.48    1.15
  -1   7   2   25.35    1.16
  -1   7   2   27.89    1.59
   0  -7  -2    3.09    0.38
   0   7   2    2.54    0.60
  -1  -7  -2   28.07    1.16
   1   7   2   27.30    1.63
  -2  -7  -2    0.81    0.35
   2   7   2    0.56    0.56
  -3  -7  -2   14.06    1.02
   3   7   2   13.45    1.22
  -4  -7  -2   94.44    3.52
   4   7   2   87.58    3.65
  -5  -7  -2   10.14    1.09
   5   7   2   10.12    1.27
  -6  -7  -2    0.77    0.63
  -7  -7  -2   10.69    1.31
  -8  -7  -2    8.72    1.21
   8  -8  -2    6.57    1.56
  -8   8   2    5.24    1.52
   7  -8  -2   17.89    1.44
  -7   8   2   19.86    1.83
   6  -8  -2   40.55    2.10
  -6   8   2   49.01    2.46
   5  -8  -2    8.08    0.98
  -5   8   2    7.46    0.99
   4  -8  -2    8.13    0.93
  -4   8   2    8.16    1.07
  -4   8   2    9.47    0.98
   3  -8  -2  134.16    4.69
  -3   8   2  141.95    5.23
  -3   8   2  141.71    4.87
   2  -8  -2   21.44    1.22
  -2   8   2   21.24    1.59
   1  -8  -2   52.47    2.05
  -1   8   2   53.91    2.57
   0  -8  -2   35.58    1.47
   0   8   2   36.11    2.04
  -1  -8  -2    1.39    0.36
   1   8   2    0.57    0.67
  -2  -8  -2   30.17    1.36
   2   8   2   26.83    1.82
  -3  -8  -2   25.24    1.33
   3   8   2   22.43    1.66
  -4  -8  -2    3.73    0.72
   4   8   2    2.92    0.84
  -5  -8  -2    2.90    0.69
   5   8   2    1.73    0.77
  -6  -8  -2    1.18    0.69
   6   8   2    0.67    0.83
  -7  -8  -2   29.20    1.87
  -7   9   2    8.24    1.26
   6  -9  -2   34.80    2.00
  -6   9   2   41.70    2.30
   5  -9  -2   15.25    1.25
  -5   9   2   19.58    1.58
   4  -9  -2   29.85    1.68
   3  -9  -2    7.29    0.89
  -3   9   2    6.87    1.08
   2  -9  -2   67.28    2.67
  -2   9   2   73.85    3.33
   1  -9  -2   53.46    2.17
  -1   9   2   55.93    2.82
   0  -9  -2   27.69    1.34
   0   9   2   30.56    2.05
  -1  -9  -2   17.91    1.01
   1   9   2   16.37    1.63
  -2  -9  -2    1.02    0.41
   2   9   2   -0.25    0.71
  -3  -9  -2   13.58    1.03
   3   9   2   13.74    1.58
  -4  -9  -2   28.18    1.56
   4   9   2   25.65    2.01
  -5  -9  -2   38.23    2.02
   5   9   2   33.44    2.32
  -6  -9  -2   11.94    1.33
   6   9   2   10.89    1.71
  -7  -9  -2   19.34    1.80
   4 -10  -2   10.01    1.20
  -4  10   2   10.51    1.39
   3 -10  -2   30.04    1.70
  -3  10   2   32.33    2.24
   2 -10  -2   -0.63    0.48
  -2  10   2   -1.00    0.81
   1 -10  -2   -0.22    0.49
  -1  10   2   -0.47    0.79
   0 -10  -2   77.41    2.91
   0  10   2   87.72    3.98
  -1 -10  -2    1.09    0.49
   1  10   2    1.93    0.99
  -2 -10  -2    0.24    0.44
   2  10   2    0.64    0.86
  -3 -10  -2    7.82    0.95
   3  10   2    5.04    1.11
  -4 -10  -2    2.02    0.65
   4  10   2    1.90    0.96
  -5 -10  -2   19.47    1.49
   5  10   2   18.09    2.04
  -6 -10  -2   32.68    1.94
   6  10   2   19.99    3.09
  -3  11   2  100.75    4.52
  -2  11   2   10.08    1.53
   1 -11  -2    0.02    0.59
  -1  11   2   -0.83    0.88
   0 -11  -2   17.71    1.31
   0  11   2   18.10    2.04
  -1 -11  -2   27.92    1.53
   1  11   2   33.56    2.51
  -2 -11  -2    5.15    0.74
   2  11   2    4.65    1.20
  -3 -11  -2    1.19    0.58
   3  11   2    0.65    0.99
  -4 -11  -2    5.85    0.83
   4  11   2    3.38    1.18
  -5 -11  -2    7.92    1.13
   5  11   2    5.89    1.59
  -3  12   2   14.33    1.90
  -2  12   2   29.06    2.52
  -1  12   2    4.76    1.38
   0  12   2    0.91    1.06
  -2 -12  -2   18.16    1.50
  -3 -12  -2   10.46    1.22
  -2 -12   3    0.94    0.71
  -1 -12   3    0.39    0.70
   0  12  -3    0.08    1.31
   0 -12   3    1.96    0.84
  -1  12  -3    4.10    1.39
   1 -12   3    6.14    1.02
  -2  12  -3   -2.68    1.10
   2 -12   3   -0.82    0.65
  -3  12  -3   -0.03    1.37
   3 -12   3    0.21    0.85
   5  11  -3   -0.09    1.01
   4  11  -3    3.78    1.24
  -4 -11   3    6.62    0.95
   3  11  -3    8.14    1.42
  -3 -11   3   11.84    1.30
   2  11  -3    1.17    1.09
  -2 -11   3    1.07    0.66
   1  11  -3    7.59    1.42
  -1 -11   3    6.02    0.88
   0  11  -3   21.29    2.12
   0 -11   3   20.77    1.52
  -1  11  -3    7.83    1.38
   1 -11   3    7.21    1.02
  -2  11  -3    5.44    1.26
   2 -11   3    6.20    0.94
  -3  11  -3   -0.76    1.01
   3 -11   3    1.09    0.70
  -4  11  -3   -0.35    1.41
   4 -11   3    1.17    0.72
   5 -11   3    0.47    0.92
   5  10  -3    0.69    1.00
  -5 -10   3    0.64    0.73
   4  10  -3    5.49    1.26
  -4 -10   3    9.70    1.16
   3  10  -3   16.98    1.86
  -3 -10   3   18.40    1.30
   2  10  -3   29.86    2.09
  -2 -10   3   32.40    1.68
   1  10  -3    3.63    0.96
  -1 -10   3    3.34    0.68
   0  10  -3   12.26    1.51
   0 -10   3   11.97    1.09
  -1  10  -3   26.45    2.01
   1 -10   3   20.82    1.38
  -2  10  -3   11.53    1.39
   2 -10   3   13.77    1.26
  -3  10  -3    0.84    0.90
   3 -10   3    1.20    0.65
  -4  10  -3   15.14    1.69
   4 -10   3   13.76    1.32
   5 -10   3    3.44    0.84
   6 -10   3    5.53    1.00
  -6  -9   3   33.06    2.02
   5   9  -3   15.24    1.78
  -5  -9   3   20.20    1.50
   4   9  -3   60.49    3.02
  -4  -9   3   68.40    2.78
   3   9  -3    5.20    1.05
  -3  -9   3    7.63    0.84
   2   9  -3    0.08    0.75
  -2  -9   3    0.49    0.50
   1   9  -3  172.96    6.26
  -1  -9   3  167.51    5.56
   0   9  -3    7.93    1.07
   0  -9   3    8.33    0.86
  -1   9  -3   23.82    1.71
   1  -9   3   23.53    1.37
  -2   9  -3   13.62    1.50
   2  -9   3   12.79    1.11
  -3   9  -3   36.91    2.12
   3  -9   3   33.32    1.80
  -4   9  -3    6.74    0.89
  -4   9  -3   11.35    1.36
   4  -9   3   12.85    1.22
  -5   9  -3   -1.14    0.75
   5  -9   3    0.41    0.59
  -6   9  -3    1.28    0.95
   6  -9   3    2.14    0.73
  -7   9  -3   15.56    1.63
   7  -9   3   12.44    1.40
  -7  -8   3    0.75    0.72
  -6  -8   3   10.58    1.30
   5   8  -3   31.58    2.04
  -5  -8   3   30.73    1.79
   4   8  -3   54.53    2.66
  -4  -8   3   54.91    2.36
   3   8  -3   70.12    3.06
  -3  -8   3   77.85    2.92
   2   8  -3  142.28    5.19
  -2  -8   3  150.94    5.02
   1   8  -3    0.13    0.58
  -1  -8   3    0.74    0.38
   0   8  -3   13.32    1.37
   0  -8   3   12.48    0.89
  -1   8  -3    6.38    0.97
   1  -8   3    6.67    0.82
  -2   8  -3   61.79    2.79
  -2   8  -3   61.58    2.42
   2  -8   3   57.93    2.40
  -3   8  -3   41.34    1.94
  -3   8  -3   41.06    2.17
   3  -8   3   36.44    1.85
  -4   8  -3   -0.31    0.62
  -4   8  -3    0.24    0.68
   4  -8   3    0.37    0.50
  -5   8  -3   -1.84    0.67
   5  -8   3    0.08    0.50
  -6   8  -3    0.46    0.85
   6  -8   3    1.99    0.72
  -7   8  -3   -0.80    0.88
   7  -8   3    0.67    0.63
  -8  -7   3    1.69    0.81
  -7  -7   3    5.87    0.99
  -6  -7   3  150.23    5.43
   5   7  -3  221.62    7.63
  -5  -7   3  216.09    7.30
   4   7  -3  109.71    4.15
  -4  -7   3  113.08    4.08
   3   7  -3   37.24    1.95
  -3  -7   3   40.83    1.78
   2   7  -3   54.30    2.44
  -2  -7   3   55.84    2.11
   1   7  -3   47.62    2.24
  -1  -7   3   45.29    1.73
   0   7  -3  164.19    5.75
   0  -7   3  149.21    4.88
  -1   7  -3   14.59    0.88
  -1   7  -3   14.97    1.19
   1  -7   3   12.76    0.88
  -2   7  -3    0.00    0.57
  -2   7  -3    1.25    0.47
   2  -7   3    0.35    0.42
  -3   7  -3   37.26    1.78
  -3   7  -3   41.51    2.04
   3  -7   3   36.06    1.75
  -4   7  -3   37.78    1.96
  -4   7  -3   36.79    1.89
   4  -7   3   32.73    1.72
  -5   7  -3   -0.05    0.72
   5  -7   3   -0.24    0.48
  -6   7  -3   30.15    1.98
   6  -7   3   26.64    1.69
  -7   7  -3   -1.45    0.79
   7  -7   3    0.84    0.61
  -8   7  -3    6.15    1.25
   8  -7   3    5.54    1.01
  -8  -6   3    3.12    0.80
  -7  -6   3    2.94    0.78
  -6  -6   3    2.39    0.66
  -5  -6   3  271.10    8.94
   4   6  -3    2.73    0.62
  -4  -6   3    2.29    0.53
   3   6  -3   44.15    2.03
  -3  -6   3   48.73    1.98
   2   6  -3   96.82    3.61
  -2  -6   3   96.38    3.29
   1   6  -3   15.26    1.18
   1   6  -3   15.20    0.66
  -1  -6   3   15.40    0.79
   0   6  -3  309.36   10.13
   0   6  -3  316.32    9.70
   0  -6   3  292.77    9.16
  -1   6  -3   48.76    1.80
  -1   6  -3   47.52    2.12
   1  -6   3   44.27    1.74
  -2   6  -3   59.64    2.42
  -2   6  -3   54.01    2.13
   2  -6   3   59.70    2.31
  -3   6  -3   70.19    2.81
  -3   6  -3   72.68    2.71
   3  -6   3   66.98    2.62
  -4   6  -3  273.07    8.93
  -4   6  -3  277.14    8.96
   4  -6   3  249.61    8.25
  -5   6  -3   21.26    1.52
   5  -6   3   20.06    1.35
  -6   6  -3  300.68    9.94
   6  -6   3  240.49    8.20
  -7   6  -3   -0.33    0.77
   7  -6   3    0.63    0.57
  -8   6  -3    4.60    1.11
   8  -6   3    5.99    1.01
   9  -6   3    6.42    1.83
  -9  -5   3    1.26    0.76
  -8  -5   3    0.62    0.64
  -7  -5   3  184.16    6.49
  -6  -5   3   10.45    1.09
   5   5  -3  100.88    3.68
  -5  -5   3   98.15    3.67
   4   5  -3    1.17    0.44
  -4  -5   3    0.74    0.42
   3   5  -3    7.68    0.81
  -3  -5   3    6.30    0.66
   2   5  -3  309.36    9.93
  -2  -5   3  318.60    9.98
   1   5  -3  103.41    3.69
  -1  -5   3  104.23    3.35
  -1  -5   3  100.73    3.20
   0   5  -3   67.63    2.60
   0  -5   3   64.46    2.14
   0  -5   3   66.51    2.23
  -1   5  -3   44.74    1.90
   1  -5   3   45.05    1.70
  -2   5  -3  101.03    3.47
  -2   5  -3   91.54    3.27
   2  -5   3   94.68    3.30
  -3   5  -3  471.06   14.58
  -3   5  -3  462.70   14.65
   3  -5   3  432.16   13.61
  -4   5  -3  153.15    5.28
  -4   5  -3  162.65    5.36
   4  -5   3  139.25    4.85
  -5   5  -3    5.43    0.83
   5  -5   3    6.16    0.83
  -6   5  -3   43.52    2.21
   6  -5   3   37.44    1.96
  -7   5  -3  203.85    7.12
   7  -5   3  170.38    6.15
  -8   5  -3    7.48    1.17
   8  -5   3    8.75    1.15
  -9   5  -3   -1.46    0.90
   9  -5   3    0.10    0.59
  -9  -4   3   17.41    1.58
  -8  -4   3    5.71    0.97
  -7  -4   3    5.11    0.84
  -6  -4   3   43.04    2.02
   5   4  -3   13.42    0.98
  -5  -4   3   10.17    0.75
  -5  -4   3   11.96    1.00
   4   4  -3    7.25    0.72
  -4  -4   3    7.71    0.43
  -4  -4   3    7.54    0.73
   3   4  -3   14.82    0.94
  -3  -4   3   14.91    0.89
  -3  -4   3   16.06    0.59
   2   4  -3  387.03   12.17
  -2  -4   3  408.23   12.39
  -2  -4   3  389.63   12.14
   1   4  -3    1.99    0.46
  -1  -4   3    2.23    0.21
  -1  -4   3    2.59    0.30
   0   4  -3    0.33    0.34
   0  -4   3    0.63    0.21
   0  -4   3    0.63    0.16
  -1   4  -3 1049.77   32.20
   1  -4   3 1028.91   30.85
   1  -4   3  982.65   30.61
  -2   4  -3   22.26    1.13
   2  -4   3   20.14    0.88
   2  -4   3   20.56    1.04
  -3   4  -3    7.00    0.64
  -3   4  -3    6.62    0.66
   3  -4   3    6.51    0.64
  -4   4  -3   13.49    0.88
  -4   4  -3   14.62    1.06
   4  -4   3   13.43    0.94
  -5   4  -3  154.74    5.47
  -5   4  -3  152.33    5.28
   5  -4   3  127.55    4.55
  -6   4  -3   72.82    2.97
   6  -4   3   64.84    2.77
  -7   4  -3   35.47    2.06
   7  -4   3   27.19    1.70
  -8   4  -3   -1.29    0.72
   8  -4   3   -0.18    0.55
  -9   4  -3   14.46    1.53
   9  -4   3   14.66    1.50
  10   3  -3   62.63    3.25
   9   3  -3    0.67    0.71
   8   3  -3  139.03    5.19
   7   3  -3   19.66    1.40
   6   3  -3    2.98    0.62
  -6  -3   3    1.53    0.39
   5   3  -3    0.65    0.32
  -5  -3   3    1.11    0.29
   4   3  -3   11.02    0.73
  -4  -3   3   10.54    0.54
  -4  -3   3    9.12    0.75
   3   3  -3   89.96    3.10
  -3  -3   3   85.54    3.03
  -3  -3   3   86.76    2.76
   2   3  -3  561.91   17.36
  -2  -3   3  559.34   17.38
  -2  -3   3  569.81   17.17
   1   3  -3 1201.52   36.71
  -1  -3   3 1179.22   35.78
  -1  -3   3 1165.80   36.06
   0   3  -3 5658.59  173.21
   0  -3   3 5454.70  164.51
   0  -3   3 5362.71  178.58
  -1   3  -3  169.46    5.49
   1  -3   3  173.68    5.34
   1  -3   3  162.34    5.25
  -2   3  -3  246.76    7.83
   2  -3   3  244.01    7.47
   2  -3   3  234.14    7.57
  -3   3  -3  813.23   24.95
   3  -3   3  758.81   23.36
   3  -3   3  755.70   23.18
  -4   3  -3  316.38    9.93
  -4   3  -3  317.61   10.05
   4  -3   3  265.44    8.59
  -5   3  -3   35.74    1.45
  -5   3  -3   36.66    1.70
   5  -3   3   31.97    1.60
  -6   3  -3  100.53    3.75
   6  -3   3   91.69    3.56
  -7   3  -3   12.89    1.44
   7  -3   3   14.07    1.26
  -8   3  -3  110.79    4.35
   8  -3   3   97.02    4.00
  -9   3  -3   12.59    1.42
   9  -3   3   13.87    1.48
  10   2  -3   20.80    1.97
   9   2  -3    2.18    0.87
   8   2  -3   25.28    1.73
  -8  -2   3   25.62    1.49
   7   2  -3    3.57    0.74
  -7  -2   3    2.60    0.55
   6   2  -3    0.75    0.43
  -6  -2   3    0.77    0.37
   5   2  -3   16.08    0.99
   5   2  -3   13.35    0.73
  -5  -2   3   14.01    0.78
   4   2  -3  597.03   18.11
   4   2  -3  582.56   18.29
  -4  -2   3  562.93   17.28
   3   2  -3  101.86    3.35
  -3  -2   3  102.22    3.27
  -2  -2   3  366.56   11.14
  -2  -2   3  361.99   11.29
   1   2  -3 1127.49   34.39
  -1  -2   3 1194.43   36.15
  -1  -2   3 1173.48   36.47
   0   2  -3  499.92   15.44
   0  -2   3  523.59   15.66
   0  -2   3  492.33   15.48
  -1   2  -3  205.53    6.56
   1  -2   3  203.91    6.33
   1  -2   3  198.42    6.27
  -2   2  -3  247.65    7.83
   2  -2   3  242.97    7.61
   2  -2   3  238.44    7.50
  -3   2  -3   13.44    0.74
   3  -2   3   12.89    0.68
  -4   2  -3  220.55    6.98
   4  -2   3  196.49    6.49
  -5   2  -3    1.23    0.48
  -5   2  -3    1.36    0.28
   5  -2   3    1.17    0.40
  -6   2  -3   12.18    1.09
   6  -2   3    8.50    0.94
  -7   2  -3   41.97    2.10
   7  -2   3   38.12    2.03
  -8   2  -3   54.78    2.66
   8  -2   3   50.44    2.55
  -9   2  -3    0.04    0.81
   9  -2   3    1.31    0.74
 -10   2  -3    7.17    1.28
  10  -2   3    6.51    1.31
  10   1  -3   74.31    3.54
   9   1  -3   21.42    1.70
  -9  -1   3   26.20    1.67
   8   1  -3   22.61    1.62
  -8  -1   3   22.53    1.46
   7   1  -3   26.66    1.58
  -7  -1   3   25.52    1.40
   6   1  -3   66.12    2.66
  -6  -1   3   60.48    2.31
   5   1  -3    6.73    0.42
   5   1  -3    7.06    0.69
  -5  -1   3    6.51    0.61
   4   1  -3   28.66    1.29
   4   1  -3   29.42    1.06
  -4  -1   3   28.28    1.16
   3   1  -3   47.33    1.61
   3   1  -3   47.08    1.74
  -3  -1   3   46.37    1.62
   2   1  -3  458.24   14.01
   2   1  -3  453.39   14.00
  -2  -1   3  433.78   13.27
   1   1  -3 1127.05   34.81
  -1  -1   3 1450.17   43.43
  -1  -1   3 1382.43   43.44
   0   1  -3   37.27    1.38
   0  -1   3   42.56    1.37
   0  -1   3   41.33    1.38
  -1   1  -3 6966.90  212.38
   1  -1   3 6531.65  211.98
   1  -1   3 6519.94  198.64
  -2   1  -3 2880.35   87.93
   2  -1   3 2860.44   90.31
   2  -1   3 2964.59   89.79
  -3   1  -3  662.09   20.31
   3  -1   3  669.76   20.71
   3  -1   3  684.42   20.90
  -4   1  -3  337.67   10.49
   4  -1   3  329.93   10.52
  -5   1  -3   56.99    2.20
  -5   1  -3   55.34    1.96
   5  -1   3   50.21    2.15
  -6   1  -3   11.55    1.03
   6  -1   3   10.47    0.98
  -7   1  -3  196.34    6.67
   7  -1   3  173.99    6.20
  -8   1  -3    4.98    0.91
   8  -1   3    5.09    0.97
  -9   1  -3   39.71    2.23
   9  -1   3   36.37    2.25
 -10   1  -3    5.91    1.18
  10  -1   3    8.48    1.34
 -11   0   3    1.14    1.18
  10   0  -3   -0.29    0.71
 -10   0   3   -0.21    0.76
   9   0  -3   32.50    2.05
  -9   0   3   29.28    1.84
   8   0  -3   -0.52    0.47
  -8   0   3   -0.34    0.56
   7   0  -3   19.60    1.33
  -7   0   3   16.04    1.19
   6   0  -3   -0.19    0.34
  -6   0   3    0.28    0.39
   5   0  -3   86.41    3.15
  -5   0   3   90.11    3.13
   4   0  -3    0.73    0.29
  -4   0   3    0.16    0.24
   3   0  -3  166.07    5.51
   3   0  -3  179.21    5.35
  -3   0   3  170.32    5.40
   2   0  -3    0.00    0.15
   2   0  -3   -0.79    0.12
  -2   0   3    0.06    0.17
   1   0  -3    0.13    0.19
  -1   0   3   -1.54    0.21
   0   0   3    3.51    0.19
   0   0   3    2.87    0.30
   0   0   3    3.66    0.20
   1   0   3  793.50   26.21
   1   0   3  905.34   26.22
   2   0   3    0.46    0.19
   2   0   3    1.09    0.24
   2   0   3    0.92    0.19
   3   0   3   65.33    2.21
   3   0   3   64.56    2.26
   3   0   3   67.77    2.40
   4   0   3    0.76    0.23
   4   0   3    0.97    0.36
   4   0   3    0.31    0.20
  -5   0  -3   57.94    2.21
   5   0   3   49.54    2.13
   5   0   3   50.93    1.81
  -6   0  -3    0.55    0.43
   6   0   3   -0.22    0.44
  -7   0  -3   86.70    3.32
   7   0   3   85.06    3.49
  -8   0  -3   -0.10    0.62
   8   0   3    0.42    0.60
  -9   0  -3   10.90    1.22
   9   0   3   12.09    1.47
 -10   0  -3   -1.81    0.71
  10   0   3    0.27    0.75
  10  -1  -3   70.37    3.37
 -10   1   3   64.18    3.01
   9  -1  -3   20.02    1.66
  -9   1   3   21.53    1.69
   8  -1  -3   23.07    1.60
  -8   1   3   21.03    1.51
   7  -1  -3   25.41    1.55
  -7   1   3   25.63    1.50
   6  -1  -3   65.68    2.65
  -6   1   3   62.23    2.43
   5  -1  -3    6.69    0.67
  -5   1   3    6.53    0.68
   4  -1  -3   27.76    1.24
  -4   1   3   27.17    1.19
   3  -1  -3   42.89    1.60
  -3   1   3   40.61    1.50
  -3   1   3   40.11    1.36
   2  -1  -3  402.41   12.36
  -2   1   3  408.98   12.67
  -2   1   3  415.53   12.64
   1  -1  -3 1441.93   44.08
  -1   1   3 1417.63   43.53
  -1   1   3 1418.69   43.73
   0   1   3   20.33    0.72
   2   1   3 2786.04   85.33
   2   1   3 2767.73   85.37
   3   1   3  644.00   19.72
   3   1   3  639.02   19.79
   4   1   3  333.30   10.54
   4   1   3  341.09   10.71
  -5  -1  -3   58.79    2.20
   5   1   3   54.78    2.24
   5   1   3   53.22    1.99
  -6  -1  -3   10.34    0.94
   6   1   3   10.44    1.01
  -7  -1  -3  192.29    6.45
   7   1   3  181.20    6.43
  -8  -1  -3    6.71    0.91
   8   1   3    7.18    1.08
  -9  -1  -3   40.79    2.19
   9   1   3   40.92    2.45
  10   1   3    8.56    1.40
  10  -2  -3   19.43    1.74
 -10   2   3   19.02    1.86
   9  -2  -3    2.76    0.78
  -9   2   3    2.98    0.89
   8  -2  -3   27.01    1.73
  -8   2   3   25.41    1.68
   7  -2  -3    2.83    0.65
  -7   2   3    2.29    0.72
   6  -2  -3    1.37    0.46
  -6   2   3    0.95    0.50
   5  -2  -3   12.71    0.90
  -5   2   3   15.22    0.96
   4  -2  -3  555.28   17.25
  -4   2   3  556.96   16.88
  -4   2   3  546.80   17.08
   3  -2  -3   93.52    3.15
  -3   2   3   93.94    3.08
  -3   2   3   95.01    3.17
   2  -2  -3  356.90   11.01
  -2   2   3  361.73   11.07
  -2   2   3  354.39   11.08
   1  -2  -3 1119.99   34.27
  -1   2   3 1103.34   33.69
  -1   2   3 1102.71   33.86
   0  -2  -3  494.78   15.14
   0   2   3  467.62   14.02
   0   2   3  438.48   13.80
   1   2   3  200.14    5.90
   1   2   3  178.17    5.97
   1   2   3  194.67    6.15
   2   2   3  231.57    6.93
   2   2   3  200.22    6.99
   2   2   3  225.77    6.77
   3   2   3   12.27    0.74
   3   2   3   12.02    0.74
   3   2   3   12.49    0.56
   4   2   3  207.11    6.76
   4   2   3  210.84    6.83
   5   2   3    0.96    0.41
   5   2   3    1.09    0.35
   6   2   3    9.42    1.00
  -7  -2  -3   43.05    1.92
   7   2   3   40.39    2.15
  -8  -2  -3   54.91    2.39
   8   2   3   54.66    2.73
   9   2   3    0.10    0.74
  10   2   3   12.48    2.44
  10  -3  -3   52.93    2.81
 -10   3   3   56.38    2.93
   9  -3  -3    0.39    0.65
  -9   3   3   -0.09    0.80
   8  -3  -3  118.31    4.57
  -8   3   3  124.46    4.64
   7  -3  -3   16.59    1.24
  -7   3   3   15.71    1.39
   6  -3  -3    2.09    0.52
  -6   3   3    2.23    0.60
   5  -3  -3    1.19    0.38
  -5   3   3    1.35    0.46
   4  -3  -3    9.38    0.67
  -4   3   3    9.68    0.60
  -4   3   3    9.44    0.73
   3  -3  -3   84.91    2.92
  -3   3   3   87.13    3.00
  -3   3   3   87.26    2.98
   2  -3  -3  513.55   15.77
  -2   3   3  533.64   16.29
  -2   3   3  525.62   16.37
   1  -3  -3 1144.36   35.02
  -1   3   3 1087.78   33.27
   0  -3  -3 5195.22  165.64
   0   3   3 4919.00  154.84
   0   3   3 5273.40  156.21
  -1  -3  -3  160.92    5.08
   1   3   3  170.69    5.14
   1   3   3  163.64    5.48
   2   3   3  237.27    7.67
   2   3   3  238.89    7.30
   3   3   3  797.64   24.24
   3   3   3  796.35   24.50
  -4  -3  -3  329.30   10.21
   4   3   3  304.73    9.86
   4   3   3  310.72    9.82
  -5  -3  -3   34.41    1.40
   5   3   3   32.66    1.59
   5   3   3   34.32    1.59
  -6  -3  -3  103.30    3.57
   6   3   3  100.02    3.80
   7   3   3   14.43    1.36
   8   3   3  115.82    4.60
   9   3   3   16.17    1.69
  10  -4  -3    2.59    0.86
   9  -4  -3   19.14    1.57
  -9   4   3   19.13    1.81
   8  -4  -3    5.34    0.91
  -8   4   3    5.26    0.99
   7  -4  -3    6.90    0.90
  -7   4   3    6.86    0.95
   6  -4  -3   49.02    2.18
  -6   4   3   50.12    2.23
   5  -4  -3   14.00    0.97
  -5   4   3   11.98    1.02
   4  -4  -3    7.07    0.62
  -4   4   3    7.71    0.65
  -4   4   3    7.73    0.77
   3  -4  -3   13.59    0.76
  -3   4   3   14.45    0.86
  -3   4   3   13.19    0.84
   2  -4  -3  369.31   11.45
  -2   4   3  380.68   11.82
  -2   4   3  380.25   11.96
   1  -4  -3    3.61    0.34
  -1   4   3    2.63    0.31
  -1   4   3    1.89    0.40
   0  -4  -3    0.05    0.13
   0   4   3    0.00    0.13
   0   4   3    0.26    0.29
  -1  -4  -3  997.59   30.40
   1   4   3  982.90   30.22
   1   4   3  980.60   29.94
  -2  -4  -3   22.69    1.04
   2   4   3   22.71    0.75
   2   4   3   21.02    1.19
  -3  -4  -3    6.20    0.61
   3   4   3    5.91    0.72
   3   4   3    6.75    0.34
  -4  -4  -3   15.06    0.71
   4   4   3    6.81    0.77
   5   4   3  147.29    5.18
   5   4   3  148.03    5.11
   6   4   3   75.97    3.08
   7   4   3   33.36    1.95
   8   4   3    0.24    0.76
   9   4   3   17.25    1.74
  10  -5  -3    0.43    0.72
   9  -5  -3    0.35    0.57
  -9   5   3    0.08    0.85
   8  -5  -3    1.20    0.61
  -8   5   3    1.32    0.83
   7  -5  -3  184.62    6.47
  -7   5   3  200.03    6.90
   6  -5  -3    9.55    1.00
  -6   5   3    9.86    1.05
   5  -5  -3   92.60    3.43
  -5   5   3  100.39    3.66
   4  -5  -3    0.47    0.33
  -4   5   3    0.62    0.44
  -4   5   3    0.63    0.39
   3  -5  -3    6.41    0.57
  -3   5   3    6.40    0.72
  -3   5   3    6.77    0.65
   2  -5  -3  290.59    9.12
  -2   5   3  290.96    9.35
   1  -5  -3  101.26    3.31
  -1   5   3   98.57    3.56
  -1   5   3  100.44    3.28
   0  -5  -3   66.24    2.18
   0   5   3   63.50    2.09
   0   5   3   63.62    2.50
  -1  -5  -3   45.01    1.60
   1   5   3   44.88    1.97
   1   5   3   46.70    1.48
  -2  -5  -3   97.22    3.31
   2   5   3   97.16    3.59
  -3  -5  -3  439.44   13.79
   3   5   3  448.42   14.30
  -4  -5  -3  138.01    4.77
   4   5   3  149.17    5.30
  -5  -5  -3    4.60    0.69
   5   5   3    4.83    0.76
  -6  -5  -3   36.37    1.93
   9  -6  -3    0.33    0.59
   8  -6  -3    3.48    0.78
  -8   6   3    4.04    1.00
   7  -6  -3    2.42    0.68
  -7   6   3    2.95    0.86
   6  -6  -3    2.67    0.63
  -6   6   3    1.40    0.74
   5  -6  -3  248.89    8.22
  -5   6   3  267.97    8.77
   4  -6  -3    1.96    0.47
  -4   6   3    2.86    0.59
  -4   6   3    2.01    0.56
   3  -6  -3   42.47    1.76
  -3   6   3   43.54    1.83
  -3   6   3   44.14    2.00
   2  -6  -3   87.88    3.04
  -2   6   3   90.92    3.42
  -2   6   3   91.40    3.16
   1  -6  -3   14.80    0.77
  -1   6   3   14.72    1.10
  -1   6   3   12.93    0.76
   0  -6  -3  292.37    9.07
   0   6   3  284.90    8.81
   0   6   3  284.89    9.32
  -1  -6  -3   47.20    1.70
   1   6   3   46.83    2.15
  -2  -6  -3   60.02    2.19
   2   6   3   59.34    2.55
  -3  -6  -3   69.74    2.63
   3   6   3   64.72    2.79
  -4  -6  -3  257.18    8.41
   4   6   3  265.84    8.96
  -5  -6  -3   21.18    1.39
   5   6   3   21.28    1.53
  -6  -6  -3  256.08    8.60
  -7  -6  -3    1.24    0.67
  -8  -6  -3    5.59    1.03
   8  -7  -3    1.03    0.69
  -8   7   3    1.93    0.97
   7  -7  -3    4.90    0.88
  -7   7   3    4.80    0.99
   6  -7  -3  127.91    4.70
  -6   7   3  143.48    5.20
   5  -7  -3  188.96    6.45
  -5   7   3  210.55    7.10
   4  -7  -3   99.32    3.64
  -4   7   3  105.00    3.76
  -4   7   3  100.26    3.91
   3  -7  -3   35.56    1.62
  -3   7   3   39.63    2.01
   2  -7  -3   48.61    1.93
  -2   7   3   53.30    2.39
  -2   7   3   51.00    2.01
   1  -7  -3   44.51    1.73
  -1   7   3   44.83    1.73
  -1   7   3   47.73    2.22
   0  -7  -3  146.61    4.72
   0   7   3  155.48    5.54
  -1  -7  -3   12.13    0.69
   1   7   3   12.82    1.14
  -2  -7  -3    0.25    0.31
   2   7   3   -0.03    0.52
  -3  -7  -3   38.35    1.72
   3   7   3   34.54    1.93
  -4  -7  -3   35.57    1.74
   4   7   3   34.63    2.05
  -5  -7  -3    0.59    0.57
   5   7   3    0.33    0.62
  -6  -7  -3   29.02    1.75
   6   7   3    4.83    1.30
  -7  -7  -3    0.79    0.67
  -8  -7  -3    5.61    1.06
  -8   8   3   47.70    3.26
  -7   8   3    0.35    0.83
   6  -8  -3    7.19    0.95
  -6   8   3    8.24    1.10
   5  -8  -3   24.22    1.49
  -5   8   3   27.62    1.70
   4  -8  -3   43.88    2.02
  -4   8   3   48.84    2.22
  -4   8   3   48.87    2.43
   3  -8  -3   60.71    2.46
  -3   8   3   68.14    3.07
  -3   8   3   67.64    2.65
   2  -8  -3  130.46    4.47
  -2   8   3  143.96    5.33
   1  -8  -3    0.15    0.38
  -1   8   3   -0.65    0.65
   0  -8  -3   10.72    0.71
   0   8   3   10.31    1.28
  -1  -8  -3    6.87    0.60
   1   8   3    5.44    0.97
  -2  -8  -3   61.73    2.30
   2   8   3   59.23    2.85
  -3  -8  -3   41.87    1.81
   3   8   3   39.97    2.30
  -4  -8  -3    0.83    0.51
   4   8   3    0.89    0.69
  -5  -8  -3    0.96    0.58
   5   8   3   -0.17    0.66
  -6  -8  -3    1.78    0.70
   6   8   3    2.03    0.97
  -7  -8  -3    1.81    0.74
  -7   9   3    0.73    0.88
  -6   9   3   28.50    1.94
  -5   9   3   16.94    1.51
   4  -9  -3   54.78    2.40
   3  -9  -3    5.56    0.77
  -3   9   3    5.28    1.01
   2  -9  -3    0.21    0.45
  -2   9   3   -0.82    0.73
   1  -9  -3  156.83    5.27
  -1   9   3  169.64    6.31
   0  -9  -3    6.06    0.72
   0   9   3    8.38    1.24
  -1  -9  -3   22.90    1.12
   1   9   3   26.61    1.96
  -2  -9  -3   14.00    0.91
   2   9   3   14.63    1.57
  -3  -9  -3   36.53    1.66
   3   9   3   33.90    2.25
  -4  -9  -3   13.01    1.10
   4   9   3   12.66    1.60
  -5  -9  -3    0.73    0.61
   5   9   3    0.12    0.76
  -6  -9  -3    2.44    0.79
   6   9   3    0.99    0.95
  -7  -9  -3   16.31    1.57
  -4  10   3    5.84    1.17
  -3  10   3   14.10    1.68
   2 -10  -3   25.12    1.49
  -2  10   3   26.81    2.12
   1 -10  -3    2.25    0.60
  -1  10   3    3.34    1.08
   0 -10  -3   11.38    0.96
   0  10   3   11.30    1.43
  -1 -10  -3   25.35    1.30
   1  10   3   26.17    2.12
  -2 -10  -3   14.70    1.00
   2  10   3   15.57    1.80
  -3 -10  -3    2.04    0.56
   3  10   3    2.23    0.95
  -4 -10  -3   19.05    1.30
   4  10   3   16.49    1.83
  -5 -10  -3    4.73    0.85
   5  10   3    3.35    1.10
  -6 -10  -3    8.04    1.04
   6  10   3    7.59    2.18
  -3  11   3    8.45    1.47
  -2  11   3    1.27    1.01
  -1  11   3    6.06    1.32
   0  11   3   20.58    2.09
  -1 -11  -3    6.76    0.80
   1  11   3    8.75    1.50
  -2 -11  -3    8.53    0.93
   2  11   3    7.13    1.31
  -3 -11  -3    1.92    0.61
   3  11   3    1.37    1.02
  -4 -11  -3    2.24    0.64
   4  11   3    1.78    1.06
  -5 -11  -3    2.37    0.77
  -3  12   3    0.48    1.03
  -2  12   3    0.34    1.01
  -1  12   3    0.10    1.03
   0  12   3    1.93    1.77
  -2 -12   4    5.22    1.21
  -1 -12   4    4.70    0.95
   0 -12   4    4.92    1.00
  -1  12  -4    1.49    2.15
   1 -12   4    2.90    0.87
  -2  12  -4   -1.48    1.61
   2 -12   4    0.57    0.72
   5  11  -4   25.76    2.39
   4  11  -4   -0.80    1.00
  -4 -11   4    2.25    0.77
   3  11  -4   22.61    2.28
  -3 -11   4   26.50    1.64
   2  11  -4   -0.88    0.88
  -2 -11   4    0.54    0.64
   1  11  -4   33.11    2.45
  -1 -11   4   36.53    1.93
   0  11  -4    1.17    1.09
   0 -11   4    0.78    0.71
  -1  11  -4   15.59    1.91
   1 -11   4   12.80    1.28
  -2  11  -4   45.73    2.74
   2 -11   4   42.87    2.23
  -3  11  -4   -0.15    0.98
   3 -11   4    1.26    0.73
  -4  11  -4   -0.24    1.28
   4 -11   4    1.90    0.78
   5  10  -4   -1.26    0.80
  -5 -10   4    0.83    0.72
   4  10  -4    5.27    1.25
  -4 -10   4    6.67    0.93
   3  10  -4   40.21    2.56
  -3 -10   4   47.27    2.14
   2  10  -4   18.08    1.86
  -2 -10   4   20.43    1.34
   1  10  -4   23.14    1.97
  -1 -10   4   22.12    1.42
   0  10  -4    4.17    1.08
   0 -10   4    4.20    0.76
  -1  10  -4    2.46    1.02
   1 -10   4    1.86    0.66
  -2  10  -4    4.91    1.11
   2 -10   4    5.60    0.88
  -3  10  -4   33.51    2.21
   3 -10   4   29.68    1.82
  -4  10  -4    6.86    1.19
   4 -10   4    6.64    1.00
   5 -10   4    1.34    0.71
   6 -10   4   -0.44    0.72
  -6  -9   4    5.06    0.91
   5   9  -4    1.97    0.97
  -5  -9   4    3.07    0.80
   4   9  -4    1.67    0.89
  -4  -9   4    1.75    0.69
   3   9  -4   12.24    1.49
  -3  -9   4   14.78    1.15
   2   9  -4    0.63    0.83
  -2  -9   4    0.39    0.51
   1   9  -4  184.36    6.60
  -1  -9   4  182.49    6.03
   0   9  -4    2.00    0.90
   0  -9   4    1.83    0.56
  -1   9  -4    2.54    0.95
   1  -9   4    3.79    0.69
  -2   9  -4   12.81    1.51
   2  -9   4   12.98    1.14
  -3   9  -4   12.84    1.48
   3  -9   4   11.30    1.14
  -4   9  -4   27.16    1.70
  -4   9  -4   30.91    2.00
   4  -9   4   27.74    1.71
  -5   9  -4   37.94    2.19
   5  -9   4   36.21    2.05
  -6   9  -4    4.53    1.12
   6  -9   4    5.48    0.96
  -7   9  -4   -0.60    0.91
   7  -9   4   -0.01    1.06
  -7  -8   4    7.00    1.11
  -6  -8   4   44.59    2.28
   5   8  -4   83.64    3.61
  -5  -8   4   90.32    3.53
   4   8  -4   31.63    1.93
  -4  -8   4   33.06    1.74
   3   8  -4   75.24    3.25
  -3  -8   4   83.74    3.11
   2   8  -4    0.26    0.72
  -2  -8   4    0.65    0.44
   1   8  -4   73.85    3.19
  -1  -8   4   71.74    2.61
   0   8  -4    0.59    0.73
   0  -8   4    0.21    0.43
  -1   8  -4  294.72    9.84
   1  -8   4  261.46    8.47
  -2   8  -4   17.42    1.57
  -2   8  -4   16.66    1.14
   2  -8   4   15.95    1.15
  -3   8  -4    0.33    0.73
  -3   8  -4    0.87    0.53
   3  -8   4    1.34    0.58
  -4   8  -4    1.27    0.67
  -4   8  -4    0.97    0.74
   4  -8   4    1.28    0.59
  -5   8  -4   -0.22    0.72
   5  -8   4    0.70    0.56
  -6   8  -4    0.03    0.86
   6  -8   4    0.65    0.61
  -7   8  -4    2.38    1.01
   7  -8   4    3.39    0.88
  -8  -7   4   25.59    1.82
  -7  -7   4    8.63    1.09
  -6  -7   4    1.87    0.73
   5   7  -4    0.84    0.69
  -5  -7   4    0.20    0.60
   4   7  -4   42.55    2.15
  -4  -7   4   45.88    2.07
   3   7  -4  237.75    8.02
  -3  -7   4  247.82    8.00
   2   7  -4  118.38    4.42
  -2  -7   4  119.60    4.03
   1   7  -4   54.22    2.43
  -1  -7   4   54.25    2.01
   0   7  -4    3.88    0.73
   0  -7   4    3.60    0.48
  -1   7  -4   10.63    1.20
  -1   7  -4   11.44    0.80
   1  -7   4    9.77    0.81
  -2   7  -4    3.17    0.55
  -2   7  -4    2.32    0.75
   2  -7   4    3.22    0.59
  -3   7  -4    7.00    0.81
  -3   7  -4    5.22    0.86
   3  -7   4    5.67    0.78
  -4   7  -4    5.56    0.86
  -4   7  -4    6.09    0.92
   4  -7   4    5.45    0.82
  -5   7  -4   36.97    1.99
   5  -7   4   31.57    1.79
  -6   7  -4    0.98    0.83
   6  -7   4    0.19    0.54
  -7   7  -4    0.59    0.90
   7  -7   4    1.20    0.67
  -8   7  -4   14.06    1.57
   8  -7   4   13.60    1.54
  -8  -6   4   27.67    1.87
  -7  -6   4   75.52    3.23
  -6  -6   4    2.56    0.68
  -5  -6   4   54.45    2.37
   4   6  -4   92.60    3.52
  -4  -6   4   95.89    3.52
   3   6  -4  158.49    5.52
  -3  -6   4  162.18    5.39
   2   6  -4  153.18    5.35
  -2  -6   4  153.67    5.02
   1   6  -4  688.93   21.52
  -1  -6   4  679.25   20.57
  -1  -6   4  661.18   20.40
   0   6  -4   67.05    2.73
   0  -6   4   65.56    2.26
   0  -6   4   61.90    2.12
  -1   6  -4  250.27    8.24
   1  -6   4  234.06    7.49
  -2   6  -4    2.70    0.42
   2  -6   4    7.11    0.74
  -3   6  -4    3.76    0.71
  -3   6  -4    3.85    0.62
   3  -6   4    4.04    0.61
  -4   6  -4    2.84    0.71
  -4   6  -4    2.71    0.69
   4  -6   4    3.15    0.59
  -5   6  -4   96.79    3.73
   5  -6   4   84.41    3.36
  -6   6  -4   25.97    1.79
   6  -6   4   19.64    1.47
  -7   6  -4   15.01    1.63
   7  -6   4   11.22    1.26
  -8   6  -4   -0.44    0.88
   8  -6   4    0.01    0.59
  -9  -5   4   12.80    1.49
  -8  -5   4   28.29    1.86
  -7  -5   4   16.65    1.42
  -6  -5   4  273.83    9.09
   5   5  -4  302.92    9.76
  -5  -5   4  281.21    9.21
   4   5  -4    9.94    0.94
  -4  -5   4    8.62    0.83
   3   5  -4   -0.28    0.39
  -3  -5   4    0.06    0.34
  -3  -5   4    0.49    0.18
   2   5  -4  127.77    4.45
  -2  -5   4  135.33    4.34
  -2  -5   4  128.80    4.09
   1   5  -4   18.44    1.15
  -1  -5   4   17.51    0.80
  -1  -5   4   17.88    0.69
   0   5  -4   38.77    1.72
   0  -5   4   36.37    1.32
   0  -5   4   38.21    1.40
  -1   5  -4   16.70    1.07
   1  -5   4   15.53    0.86
   1  -5   4   16.82    0.75
  -2   5  -4  274.41    8.86
   2  -5   4  258.16    8.17
   2  -5   4  263.51    8.36
  -3   5  -4  133.40    4.45
  -3   5  -4  127.71    4.50
   3  -5   4  118.84    4.16
  -4   5  -4    7.76    0.85
  -4   5  -4    6.84    0.78
   4  -5   4    7.32    0.78
  -5   5  -4    1.39    0.67
   5  -5   4    1.59    0.56
  -6   5  -4  291.64    9.64
   6  -5   4  250.41    8.48
  -7   5  -4   10.50    1.29
   7  -5   4   10.28    1.20
  -8   5  -4   -0.55    0.84
   8  -5   4    0.10    0.61
  -9   5  -4    0.20    0.94
   9  -5   4    0.87    0.72
  -9  -4   4    1.78    0.75
  -8  -4   4   79.18    3.39
  -7  -4   4   36.45    1.97
  -6  -4   4   71.89    2.93
   5   4  -4  728.03   22.50
  -5  -4   4  676.82   20.76
  -5  -4   4  676.46   21.13
   4   4  -4   27.28    1.35
  -4  -4   4   26.51    1.00
  -4  -4   4   26.53    1.33
   3   4  -4  446.82   14.00
  -3  -4   4  467.20   14.25
  -3  -4   4  466.10   14.56
   2   4  -4  219.44    7.13
  -2  -4   4  224.81    7.08
  -2  -4   4  235.81    7.29
   1   4  -4    2.05    0.43
  -1  -4   4    2.89    0.24
   0   4  -4  245.34    7.91
   0  -4   4  247.52    7.67
  -1   4  -4  673.24   20.85
   1  -4   4  662.97   20.18
   1  -4   4  650.82   20.08
  -2   4  -4   85.18    3.06
   2  -4   4   83.29    2.92
   2  -4   4   82.55    2.78
  -3   4  -4    2.21    0.45
   3  -4   4    2.03    0.42
   3  -4   4    1.64    0.35
  -4   4  -4  450.59   14.10
  -4   4  -4  447.02   14.05
   4  -4   4  388.60   12.37
  -5   4  -4   11.20    1.07
  -5   4  -4   11.94    0.97
   5  -4   4   11.00    0.96
  -6   4  -4    1.71    0.72
   6  -4   4    0.99    0.57
  -7   4  -4   21.64    1.72
   7  -4   4   19.25    1.48
  -8   4  -4    1.21    0.87
   8  -4   4    0.65    0.61
  -9   4  -4   23.23    2.04
   9  -4   4   22.74    1.87
  10   3  -4   27.30    2.09
   9   3  -4   53.66    2.74
   8   3  -4    3.35    0.82
   7   3  -4   80.86    3.26
  -6  -3   4    0.19    0.33
   5   3  -4    0.30    0.30
  -5  -3   4    0.08    0.23
  -5  -3   4   -0.39    0.33
   4   3  -4    7.75    0.64
  -4  -3   4    7.33    0.68
  -4  -3   4    7.48    0.47
   3   3  -4   40.25    1.60
  -3  -3   4   54.80    2.06
  -3  -3   4   54.31    1.82
   2   3  -4  655.24   20.24
  -2  -3   4  646.10   20.11
  -2  -3   4  663.31   19.95
   1   3  -4  108.75    3.68
  -1  -3   4  109.52    3.39
  -1  -3   4  106.59    3.45
   0   3  -4  947.92   29.08
   0  -3   4  982.25   30.50
   0  -3   4 1013.82   30.85
  -1   3  -4   21.80    1.07
   1  -3   4   21.32    0.95
   1  -3   4   22.70    0.88
  -2   3  -4   69.78    2.54
   2  -3   4   68.62    2.44
   2  -3   4   67.78    2.32
  -3   3  -4  259.65    8.28
   3  -3   4  246.36    7.62
   3  -3   4  237.33    7.77
  -4   3  -4    1.23    0.39
   4  -3   4    1.68    0.44
  -5   3  -4  102.71    3.68
  -5   3  -4  101.88    3.48
   5  -3   4   89.15    3.38
  -6   3  -4    4.93    0.84
   6  -3   4    5.52    0.81
  -7   3  -4   42.79    2.25
   7  -3   4   36.69    2.01
  -8   3  -4    0.31    0.82
   8  -3   4    0.17    0.59
  -9   3  -4   -0.03    0.83
   9  -3   4   -0.38    0.65
  10   2  -4   48.19    2.73
   9   2  -4   24.52    1.81
   8   2  -4   97.04    3.89
  -8  -2   4   91.56    3.41
   7   2  -4    2.72    0.66
  -7  -2   4    1.73    0.53
   6   2  -4   75.39    2.94
  -6  -2   4   68.89    2.51
   5   2  -4  228.07    7.10
   5   2  -4  222.90    7.37
  -5  -2   4  210.15    6.69
   4   2  -4   86.51    2.97
   4   2  -4   80.23    2.80
  -4  -2   4   76.71    2.58
   3   2  -4  322.81   10.07
  -3  -2   4  279.69    9.12
  -3  -2   4  299.31    8.96
  -2  -2   4  235.54    7.09
  -2  -2   4  223.42    7.21
   1   2  -4  847.97   26.01
  -1  -2   4  870.16   26.73
  -1  -2   4  889.69   27.16
   0   2  -4 5837.80  178.82
   0  -2   4 5600.64  171.27
   0  -2   4 5663.64  179.57
  -1   2  -4 2245.67   68.31
   1  -2   4 2261.03   68.75
   1  -2   4 2199.77   68.14
  -2   2  -4 1043.95   31.96
   2  -2   4  998.85   30.57
   2  -2   4 1007.96   30.68
  -3   2  -4  278.26    8.81
   3  -2   4  261.66    8.35
   3  -2   4  261.63    8.19
  -4   2  -4 1003.07   30.73
   4  -2   4  905.60   28.51
   4  -2   4  942.33   28.28
  -5   2  -4  176.35    5.70
  -5   2  -4  176.42    5.88
   5  -2   4  149.53    5.20
  -6   2  -4   14.71    1.19
   6  -2   4   13.06    1.11
  -7   2  -4   25.61    1.65
   7  -2   4   24.15    1.60
  -8   2  -4   13.13    1.36
   8  -2   4   11.64    1.33
  -9   2  -4    7.61    1.15
   9  -2   4    7.16    1.17
 -10   2  -4   10.01    1.45
  10   1  -4    2.88    0.96
   9   1  -4    7.60    1.13
  -9  -1   4    7.44    0.96
   8   1  -4    1.49    0.67
  -8  -1   4    0.78    0.60
   7   1  -4   16.97    1.26
  -7  -1   4   15.32    1.10
   6   1  -4    7.91    0.82
  -6  -1   4    9.50    0.79
   5   1  -4  306.72    9.42
   5   1  -4  306.13    9.81
  -5  -1   4  292.53    9.22
   4   1  -4   33.06    1.17
   4   1  -4   29.97    1.34
  -4  -1   4   30.92    1.23
   3   1  -4 1232.93   37.87
   3   1  -4 1255.68   37.96
  -3  -1   4 1157.73   35.24
   2   1  -4    1.09    0.22
  -2  -1   4    1.39    0.19
   1   1  -4   11.07    0.61
  -1  -1   4   10.21    0.44
  -1  -1   4   10.86    0.45
   0   1  -4  178.15    5.70
   0  -1   4  186.07    5.55
   0  -1   4  172.86    5.52
  -1   1  -4 3768.92  115.83
   1  -1   4 3509.54  108.06
   1  -1   4 3559.75  107.90
  -2   1  -4 4477.54  136.99
   2  -1   4 4396.06  135.40
   2  -1   4 4434.78  134.78
  -3   1  -4  125.00    4.15
   3  -1   4  123.91    4.04
   3  -1   4  125.24    4.21
  -4   1  -4    3.49    0.45
   4  -1   4    4.86    0.50
   4  -1   4    3.60    0.50
  -5   1  -4  172.68    5.57
   5  -1   4  172.16    5.88
  -6   1  -4   89.06    3.32
   6  -1   4   76.91    3.12
  -7   1  -4    0.86    0.65
   7  -1   4    0.89    0.57
  -8   1  -4   23.03    1.74
   8  -1   4   20.15    1.63
  -9   1  -4    7.49    1.10
   9  -1   4    7.49    1.14
 -10   1  -4    4.72    1.13
  10  -1   4    6.10    1.47
 -11   0   4   -0.72    0.95
  10   0  -4    2.07    0.91
   9   0  -4    0.15    0.62
  -9   0   4   -0.62    0.58
   8   0  -4   -0.32    0.53
  -8   0   4   -0.51    0.55
   7   0  -4    0.19    0.47
  -7   0   4   -1.13    0.48
   6   0  -4   22.32    1.28
  -6   0   4   22.67    1.22
   5   0  -4    0.33    0.31
  -5   0   4    0.15    0.31
   4   0  -4  319.05    9.49
   4   0  -4  299.53    9.76
  -4   0   4  298.03    9.34
   3   0  -4   -0.94    0.19
   3   0  -4   -1.04    0.13
  -3   0   4   -0.48    0.22
   2   0  -4 1898.54   58.24
  -2   0   4 1817.78   55.69
  -1   0   4    0.63    0.12
  -1   0   4    0.38    0.10
  -1   0   4    0.31    0.18
   0   0   4  216.89    6.74
   0   0   4  214.75    6.54
   0   0   4  206.00    6.58
   1   0   4   -0.54    0.16
   1   0   4   -0.56    0.25
   2   0   4  585.23   17.73
   2   0   4  565.41   17.60
   2   0   4  577.37   17.74
   3   0   4   -0.35    0.19
   3   0   4   -0.27    0.23
   4   0   4    4.84    0.44
   4   0   4    5.80    0.48
   4   0   4    4.61    0.57
   5   0   4   -0.10    0.33
   5   0   4    0.06    0.22
  -6   0  -4   48.64    2.07
   6   0   4   45.82    2.16
  -7   0  -4   -0.22    0.55
   7   0   4    0.97    0.62
  -8   0  -4    2.97    0.80
   8   0   4    3.14    0.83
  -9   0  -4    0.48    0.74
   9   0   4    0.37    0.74
 -10   0  -4    1.25    0.89
  10   0   4    1.77    1.02
  10  -1  -4    4.31    1.02
 -10   1   4    4.91    1.02
   9  -1  -4    6.62    1.03
  -9   1   4    8.49    1.10
   8  -1  -4    2.87    0.72
  -8   1   4    1.28    0.69
   7  -1  -4   14.17    1.19
  -7   1   4   12.23    1.16
   6  -1  -4    8.06    0.82
  -6   1   4    8.12    0.82
   5  -1  -4  292.16    9.38
  -5   1   4  294.08    9.34
   4  -1  -4   31.42    1.08
   4  -1  -4   29.62    1.31
  -4   1   4   29.74    1.27
   3  -1  -4 1115.91   34.04
  -3   1   4 1154.11   34.96
  -3   1   4 1143.42   35.03
   2  -1  -4    1.62    0.21
  -2   1   4    1.31    0.21
  -2   1   4    0.94    0.19
   1  -1  -4    9.90    0.37
  -1   1   4   10.10    0.47
  -1   1   4   10.67    0.55
   0   1   4  175.43    5.49
   0   1   4  170.74    5.32
   0   1   4  170.86    5.26
   1   1   4 3472.40  105.30
   1   1   4 3382.88  104.58
   2   1   4 4229.28  129.26
   3   1   4  120.66    4.08
   3   1   4  122.68    4.06
   4   1   4    2.89    0.33
   4   1   4    3.90    0.46
   4   1   4    3.57    0.52
   5   1   4  172.50    5.87
   5   1   4  172.14    5.63
  -6  -1  -4   87.05    3.18
   6   1   4   83.84    3.33
  -7  -1  -4    1.24    0.58
   7   1   4    0.89    0.58
  -8  -1  -4   23.02    1.55
   8   1   4   21.18    1.69
  -9  -1  -4    6.50    0.99
   9   1   4    6.55    1.12
  10   1   4    6.16    1.56
  10  -2  -4   43.46    2.51
 -10   2   4   39.59    2.32
   9  -2  -4   22.77    1.68
  -9   2   4   21.00    1.65
   8  -2  -4   86.18    3.58
  -8   2   4   87.16    3.49
   7  -2  -4    2.19    0.61
  -7   2   4    1.23    0.66
   6  -2  -4   69.72    2.76
  -6   2   4   67.16    2.62
   5  -2  -4  203.95    6.72
  -5   2   4  204.51    6.67
   4  -2  -4   76.76    2.74
  -4   2   4   77.08    2.74
  -4   2   4   77.58    2.58
   3  -2  -4  291.84    9.14
  -3   2   4  293.74    9.20
  -3   2   4  296.78    9.25
   2  -2  -4  224.95    7.01
  -2   2   4  224.10    6.94
  -2   2   4  218.29    6.98
   1  -2  -4  837.55   25.64
  -1   2   4  776.38   23.78
  -1   2   4  784.18   23.92
   0  -2  -4 5556.59  174.76
   0   2   4 4400.20  149.30
   0   2   4 5429.72  150.93
   1   2   4 2239.09   67.81
   1   2   4 2276.13   67.83
   1   2   4 2149.14   67.76
   2   2   4  986.57   29.25
   2   2   4  975.27   29.34
   2   2   4  907.49   29.19
   3   2   4  252.46    8.26
   3   2   4  265.30    8.07
   3   2   4  264.00    8.33
   4   2   4  946.03   29.05
   4   2   4  944.58   29.33
   4   2   4  967.49   29.32
  -5  -2  -4  178.45    5.79
   5   2   4  163.22    5.43
   5   2   4  161.27    5.55
  -6  -2  -4   16.77    1.07
   6   2   4   13.60    1.10
  -7  -2  -4   37.00    1.76
   7   2   4   27.03    1.74
  -8  -2  -4   29.58    1.66
   8   2   4   11.81    1.43
   9   2   4    5.78    1.10
  10  -3  -4   25.98    1.92
 -10   3   4   25.41    1.95
   9  -3  -4   45.52    2.45
  -9   3   4   45.47    2.47
   8  -3  -4    2.97    0.77
  -8   3   4    2.54    0.80
   7  -3  -4   70.76    2.94
  -7   3   4   68.14    2.84
   6  -3  -4    0.47    0.38
  -6   3   4    0.52    0.50
   5  -3  -4    0.12    0.28
  -5   3   4    0.66    0.42
   4  -3  -4    7.40    0.60
  -4   3   4    7.88    0.68
  -4   3   4    8.28    0.57
   3  -3  -4   53.33    1.94
  -3   3   4   53.16    1.97
  -3   3   4   52.15    1.96
   2  -3  -4  603.96   18.51
  -2   3   4  603.81   18.59
  -2   3   4  606.03   18.71
   1  -3  -4  102.55    3.24
  -1   3   4   99.04    3.40
   0  -3  -4  946.91   28.92
   0   3   4  916.29   27.39
   0   3   4  864.47   27.23
  -1  -3  -4   18.41    0.77
   1   3   4   19.60    0.68
   1   3   4   17.17    0.97
   2   3   4   64.29    2.46
   2   3   4   66.32    2.11
   3   3   4  254.47    8.02
   3   3   4  249.47    7.78
   4   3   4    0.95    0.27
   4   3   4    1.38    0.43
   4   3   4    0.83    0.41
  -5  -3  -4  105.28    3.54
   5   3   4  101.60    3.66
   5   3   4   99.06    3.67
  -6  -3  -4    5.52    0.64
   6   3   4    6.63    0.91
   7   3   4   44.22    2.28
   8   3   4    1.50    0.80
   9   3   4    0.40    0.83
  10  -4  -4    0.42    0.65
   9  -4  -4    0.70    0.64
  -9   4   4    1.46    0.84
   8  -4  -4   81.35    3.42
  -8   4   4   87.21    3.61
   7  -4  -4   37.74    1.92
  -7   4   4   41.31    2.12
   6  -4  -4   77.58    3.05
  -6   4   4   78.57    3.09
   5  -4  -4  653.50   20.37
  -5   4   4  676.92   21.04
   4  -4  -4   24.26    1.17
  -4   4   4   25.88    1.23
  -4   4   4   26.38    1.28
   3  -4  -4  414.35   12.89
  -3   4   4  422.26   13.40
  -3   4   4  431.85   13.31
   2  -4  -4  211.66    6.67
  -2   4   4  208.11    6.83
  -2   4   4  210.50    6.65
   1  -4  -4    6.08    0.40
  -1   4   4    2.35    0.42
  -1   4   4    2.60    0.30
   0  -4  -4  236.74    7.30
   0   4   4  212.54    6.81
   0   4   4  227.88    7.22
  -1  -4  -4  635.27   19.44
   1   4   4  631.53   19.17
   1   4   4  625.96   19.59
  -2  -4  -4   79.16    2.75
   2   4   4   83.43    2.59
   2   4   4   80.10    3.06
  -3  -4  -4    1.71    0.37
   3   4   4    1.75    0.48
   3   4   4    2.84    0.27
   4   4   4  443.44   13.95
   5   4   4   11.60    1.01
   5   4   4   12.71    1.03
   6   4   4    0.62    0.60
   7   4   4   24.43    1.72
   8   4   4   -0.39    0.66
   9   4   4   28.54    2.12
  10  -5  -4    2.98    0.87
   9  -5  -4   11.51    1.29
  -9   5   4   11.20    1.35
   8  -5  -4   26.25    1.71
  -8   5   4   28.94    2.00
   7  -5  -4   16.37    1.26
  -7   5   4   19.55    1.57
   6  -5  -4  259.58    8.60
  -6   5   4  283.35    9.30
   5  -5  -4  272.39    8.86
  -5   5   4  284.03    9.20
   4  -5  -4    7.87    0.71
  -4   5   4    8.62    0.84
  -4   5   4    9.00    0.85
   3  -5  -4    0.20    0.24
  -3   5   4    0.11    0.33
  -3   5   4    0.98    0.37
   2  -5  -4  124.00    4.07
  -2   5   4  120.62    4.24
   1  -5  -4   17.05    0.76
  -1   5   4   17.73    0.84
  -1   5   4   20.86    1.16
   0  -5  -4   37.24    1.30
   0   5   4   37.01    1.70
   0   5   4   34.41    1.25
  -1  -5  -4   14.47    0.68
   1   5   4   15.73    0.59
   1   5   4   15.04    1.07
  -2  -5  -4  265.23    8.40
   2   5   4  268.86    8.06
   2   5   4  257.32    8.67
  -3  -5  -4  117.98    4.06
   3   5   4  119.63    4.38
  -4  -5  -4    7.42    0.77
   4   5   4    7.51    0.92
  -5  -5  -4    0.60    0.48
   5   5   4    0.85    0.53
   8   5   4    0.12    0.68
   9  -6  -4    2.03    1.20
   8  -6  -4   23.63    1.65
  -8   6   4   26.85    1.92
   7  -6  -4   70.84    3.02
  -7   6   4   76.62    3.25
   6  -6  -4    2.78    0.63
  -6   6   4    2.93    0.79
   5  -6  -4   51.51    2.22
  -5   6   4   54.71    2.40
   4  -6  -4   84.23    3.09
  -4   6   4   88.34    3.25
  -4   6   4   87.54    3.38
   3  -6  -4  139.69    4.68
  -3   6   4  145.20    5.15
  -3   6   4  148.03    4.92
   2  -6  -4  140.37    4.62
  -2   6   4  142.62    4.68
  -2   6   4  140.78    5.00
   1  -6  -4  660.60   20.26
  -1   6   4  652.47   19.81
  -1   6   4  637.93   20.25
   0  -6  -4   61.14    2.07
   0   6   4   60.83    2.57
   0   6   4   60.34    2.03
  -1  -6  -4  235.57    7.39
   1   6   4  241.12    8.07
  -2  -6  -4   11.78    0.76
   2   6   4    5.58    0.77
  -3  -6  -4    3.93    0.56
   3   6   4    4.30    0.78
  -4  -6  -4    4.20    0.65
   4   6   4    3.07    0.74
  -5  -6  -4   84.68    3.30
   5   6   4   89.02    3.67
  -6  -6  -4   22.87    1.55
  -7  -6  -4   14.16    1.36
  -8  -6  -4   -0.33    0.69
  -8   7   4   25.34    2.01
   7  -7  -4    8.64    1.07
  -7   7   4    9.43    1.20
   6  -7  -4    1.55    0.57
  -6   7   4    1.39    0.73
   5  -7  -4    0.74    0.47
  -5   7   4    0.22    0.60
   4  -7  -4   39.26    1.80
  -4   7   4   40.63    2.12
  -4   7   4   40.53    1.93
   3  -7  -4  213.00    6.97
  -3   7   4  219.83    7.50
   2  -7  -4  108.02    3.71
  -2   7   4  113.87    4.24
  -2   7   4  109.36    3.79
   1  -7  -4   52.72    1.96
  -1   7   4   52.41    2.43
  -1   7   4   52.13    1.92
   0  -7  -4    2.41    0.34
   0   7   4    3.23    0.68
  -1  -7  -4    9.79    0.61
   1   7   4    8.79    1.09
  -2  -7  -4    3.05    0.44
   2   7   4    2.35    0.66
  -3  -7  -4    6.40    0.78
   3   7   4    4.82    0.90
  -4  -7  -4    7.03    0.82
   4   7   4    5.11    0.91
  -5  -7  -4   37.27    1.90
   5   7   4   34.97    2.11
  -6  -7  -4    1.25    0.63
   6   7   4   -0.31    0.41
  -7  -7  -4    0.99    0.66
  -8  -7  -4   15.91    1.66
  -7   8   4    4.52    1.01
  -6   8   4   42.17    2.21
   5  -8  -4   74.03    3.00
  -5   8   4   76.67    3.10
   4  -8  -4   27.95    1.50
  -4   8   4   29.63    1.87
  -4   8   4   27.45    1.58
   3  -8  -4   68.67    2.68
  -3   8   4   69.43    2.71
  -3   8   4   70.80    3.16
   2  -8  -4    0.46    0.42
  -2   8   4    0.34    0.65
   1  -8  -4   68.04    2.50
  -1   8   4   67.85    3.09
   0  -8  -4    0.01    0.28
   0   8   4    0.23    0.66
  -1  -8  -4  258.82    8.16
   1   8   4  265.03    9.10
  -2  -8  -4   17.24    0.99
   2   8   4   15.68    1.41
  -3  -8  -4    1.44    0.45
   3   8   4    1.30    0.79
  -4  -8  -4    1.19    0.55
   4   8   4    1.03    0.70
  -5  -8  -4    1.47    0.61
   5   8   4    0.49    0.72
  -6  -8  -4    1.10    0.66
   6   8   4    0.19    0.81
  -7  -8  -4    3.55    0.83
  -7   9   4    0.07    0.79
  -6   9   4    4.64    0.97
  -5   9   4    2.18    0.74
  -4   9   4    0.61    0.71
   3  -9  -4   13.28    1.11
  -3   9   4   14.73    1.54
   2  -9  -4    0.28    0.43
  -2   9   4    0.08    0.75
   1  -9  -4  164.38    5.48
  -1   9   4  169.16    6.32
   0  -9  -4    0.88    0.41
   0   9   4    1.34    0.84
  -1  -9  -4    4.07    0.51
   1   9   4    4.06    0.92
  -2  -9  -4   12.84    0.89
   2   9   4   11.62    1.39
  -3  -9  -4   12.96    1.00
   3   9   4   11.62    1.40
  -4  -9  -4   32.36    1.68
   4   9   4   28.54    2.12
  -5  -9  -4   39.65    2.00
   5   9   4   37.51    2.47
  -6  -9  -4    7.57    1.05
   6   9   4    6.28    1.41
  -7  -9  -4    1.30    0.82
  -4  10   4    3.69    1.07
  -3  10   4   39.07    2.49
  -2  10   4   15.00    1.75
  -1  10   4   19.26    1.91
   0 -10  -4    3.55    0.60
   0  10   4    4.56    1.16
  -1 -10  -4    2.17    0.48
   1  10   4    1.93    0.87
  -2 -10  -4    5.78    0.65
   2  10   4    6.64    1.28
  -3 -10  -4   33.86    1.63
   3  10   4   34.88    2.46
  -4 -10  -4    8.27    0.98
   4  10   4    7.23    1.27
  -5 -10  -4    2.61    0.74
   5  10   4    0.92    0.92
  -6 -10  -4    1.14    0.67
   6  10   4    0.02    1.28
  -3  11   4   21.75    2.22
  -2  11   4   -0.09    0.90
  -1  11   4   34.80    2.57
   0  11   4    0.30    0.91
   1  11   4   17.49    2.03
   2  11   4   47.61    3.03
  -3 -11  -4    2.97    0.95
   3  11   4    3.77    1.17
  -4 -11  -4    2.37    0.62
   4  11   4    2.48    1.15
  -5 -11  -4    0.07    0.61
  -3  12   4    2.91    1.29
  -2  12   4    4.34    1.34
  -1  12   4    3.75    1.40
  -1 -12   5    5.85    1.06
   0 -12   5   -1.18    0.74
   1 -12   5    1.11    0.81
   5  11  -5   -1.78    1.02
   4  11  -5   -1.63    0.98
  -4 -11   5    0.43    0.73
   3  11  -5   12.25    1.72
  -3 -11   5   15.22    1.36
   2  11  -5    4.81    1.27
  -2 -11   5    7.67    0.99
   1  11  -5   -0.46    0.92
  -1 -11   5    2.14    0.76
   0  11  -5   26.74    2.26
   0 -11   5   24.28    1.69
  -1  11  -5   35.06    2.48
   1 -11   5   30.89    1.86
  -2  11  -5    4.66    1.17
   2 -11   5    2.95    0.85
  -3  11  -5   -0.19    0.96
   3 -11   5    0.38    0.67
  -4  11  -5   -1.61    1.30
   4 -11   5   -0.23    0.60
   5  10  -5    6.85    1.37
  -5 -10   5   11.69    1.31
   4  10  -5   19.65    1.97
  -4 -10   5   24.49    1.57
   3  10  -5   52.19    2.76
  -3 -10   5   61.80    2.57
   2  10  -5   20.81    1.97
  -2 -10   5   25.15    1.49
   1  10  -5    0.82    0.95
  -1 -10   5    1.07    0.59
   0  10  -5    5.91    1.22
   0 -10   5    7.67    0.92
  -1  10  -5    0.74    0.94
   1 -10   5    0.45    0.61
  -2  10  -5    4.04    1.07
   2 -10   5    2.44    0.73
  -3  10  -5    2.89    1.01
   3 -10   5    2.80    0.75
  -4  10  -5   -0.32    0.87
   4 -10   5   -0.05    0.60
   5 -10   5    0.23    0.64
  -6  -9   5    0.68    0.72
   5   9  -5   22.24    2.01
  -5  -9   5   27.46    1.69
   4   9  -5    8.24    1.19
  -4  -9   5   11.54    1.17
   3   9  -5    2.51    0.89
  -3  -9   5    2.41    0.66
   2   9  -5   70.62    3.26
  -2  -9   5   67.90    2.63
   1   9  -5    0.01    0.86
  -1  -9   5    2.41    0.58
   0   9  -5   -0.60    0.82
   0  -9   5    0.32    0.49
  -1   9  -5   18.11    1.74
   1  -9   5   16.84    1.27
  -2   9  -5   12.93    1.55
   2  -9   5   13.61    1.19
  -3   9  -5    4.58    1.03
   3  -9   5    4.40    0.81
  -4   9  -5    9.72    1.25
  -4   9  -5   12.86    1.32
   4  -9   5   10.71    1.20
  -5   9  -5    2.63    0.95
   5  -9   5    3.58    0.84
  -6   9  -5   41.00    2.44
   6  -9   5   34.91    2.12
  -7   9  -5   -0.30    1.46
  -7  -8   5    0.20    0.68
  -6  -8   5    6.46    1.00
   5   8  -5   11.75    1.40
  -5  -8   5   14.36    1.32
   4   8  -5  119.39    4.60
  -4  -8   5  134.37    4.73
   3   8  -5  163.34    5.91
  -3  -8   5  182.96    6.09
   2   8  -5   51.72    2.61
  -2  -8   5   50.17    2.03
   1   8  -5   16.86    1.61
  -1  -8   5   16.35    1.03
   0   8  -5    5.40    0.91
   0  -8   5    4.01    0.58
  -1   8  -5   49.63    2.53
   1  -8   5   44.82    1.99
  -2   8  -5    7.13    0.78
  -2   8  -5    6.91    1.06
   2  -8   5    7.30    0.86
  -3   8  -5    0.38    0.28
  -3   8  -5    0.30    0.75
   3  -8   5    0.12    0.49
  -4   8  -5    0.87    0.68
  -4   8  -5    3.05    0.86
   4  -8   5    0.93    0.59
  -5   8  -5   33.41    2.02
   5  -8   5   28.56    1.76
  -6   8  -5   10.03    1.28
   6  -8   5    8.75    1.13
  -7   8  -5    2.03    1.00
   7  -8   5    2.60    0.83
  -8  -7   5   11.54    1.40
  -7  -7   5    5.17    0.95
  -6  -7   5   15.04    1.34
   5   7  -5    6.35    0.96
  -5  -7   5    4.94    0.80
   4   7  -5  197.16    6.83
  -4  -7   5  217.93    7.22
   3   7  -5   97.45    3.84
  -3  -7   5  100.27    3.55
   2   7  -5   70.92    3.02
  -2  -7   5   73.90    2.66
   1   7  -5  125.13    4.63
  -1  -7   5  118.72    3.96
   0   7  -5    6.99    0.95
   0  -7   5    6.44    0.68
  -1   7  -5    0.70    0.56
   1  -7   5    1.31    0.50
  -2   7  -5   31.73    1.79
  -2   7  -5   30.59    1.49
   2  -7   5   26.56    1.42
  -3   7  -5   35.11    1.95
  -3   7  -5   36.80    1.76
   3  -7   5   32.03    1.66
  -4   7  -5   77.52    3.18
  -4   7  -5   74.11    3.05
   4  -7   5   67.01    2.83
  -5   7  -5   20.87    1.55
   5  -7   5   16.91    1.34
  -6   7  -5    0.62    0.79
   6  -7   5    1.53    0.68
  -7   7  -5   -0.65    0.84
   7  -7   5    0.57    0.63
  -8   7  -5    7.38    1.36
   8  -7   5    6.72    1.11
  -8  -6   5    5.40    0.95
  -7  -6   5   12.76    1.34
  -6  -6   5    4.70    0.81
  -5  -6   5    2.19    0.66
   4   6  -5  170.99    5.94
  -4  -6   5  185.61    6.22
   3   6  -5    2.15    0.65
  -3  -6   5    4.42    0.58
   2   6  -5   55.18    2.41
  -2  -6   5   58.96    2.15
   1   6  -5  225.62    7.54
  -1  -6   5  220.40    6.94
  -1  -6   5  227.35    7.08
   0   6  -5   26.51    1.49
   0  -6   5   24.42    1.00
   0  -6   5   26.25    1.14
  -1   6  -5    0.40    0.46
   1  -6   5    0.45    0.36
   1  -6   5    0.23    0.26
  -2   6  -5   36.53    1.82
   2  -6   5   33.26    1.37
   2  -6   5   35.21    1.60
  -3   6  -5   44.94    1.95
  -3   6  -5   45.69    2.10
   3  -6   5   40.86    1.87
  -4   6  -5   59.73    2.55
  -4   6  -5   60.22    2.53
   4  -6   5   54.19    2.36
  -5   6  -5  108.32    4.07
   5  -6   5   89.45    3.55
  -6   6  -5   21.54    1.77
   6  -6   5   18.67    1.45
  -7   6  -5   10.08    1.29
   7  -6   5   11.08    1.29
  -8   6  -5    7.34    1.26
   8  -6   5    7.47    1.14
  -9  -5   5    7.61    1.17
  -8  -5   5   23.34    1.71
  -7  -5   5    0.98    0.66
  -6  -5   5   90.93    3.56
   5   5  -5  140.15    4.88
  -5  -5   5  137.36    4.86
   4   5  -5  236.98    7.80
  -4  -5   5  234.01    7.66
   3   5  -5    7.98    0.84
  -3  -5   5    8.23    0.42
  -3  -5   5    9.17    0.75
   2   5  -5  275.14    8.94
  -2  -5   5  271.18    8.49
  -2  -5   5  281.31    8.69
   1   5  -5   22.68    1.29
  -1  -5   5   22.90    0.87
   0   5  -5  115.09    4.10
   0  -5   5  111.12    3.55
   0  -5   5  109.55    3.62
  -1   5  -5    1.40    0.43
   1  -5   5    1.90    0.30
   1  -5   5    1.01    0.33
  -2   5  -5  114.91    4.09
   2  -5   5  104.94    3.53
   2  -5   5  107.99    3.71
  -3   5  -5    6.46    0.83
   3  -5   5    7.77    0.78
   3  -5   5    6.34    0.65
  -4   5  -5   -0.09    0.46
  -4   5  -5    0.48    0.45
   4  -5   5    0.31    0.40
  -5   5  -5    4.46    1.08
  -5   5  -5    3.73    0.77
   5  -5   5    4.10    0.73
  -6   5  -5  302.00    9.98
   6  -5   5  253.85    8.61
  -7   5  -5   55.64    2.79
   7  -5   5   49.57    2.49
  -8   5  -5    0.34    0.91
   8  -5   5    0.87    0.68
   9  -5   5   20.71    1.79
  -9  -4   5   62.89    3.03
  -8  -4   5    6.88    1.06
  -7  -4   5    1.03    0.67
  -6  -4   5   66.95    2.79
   5   4  -5  117.56    4.10
  -5  -4   5  106.58    3.44
  -5  -4   5  101.47    3.78
   4   4  -5   29.04    1.41
  -4  -4   5   29.44    1.43
  -4  -4   5   29.70    1.12
   3   4  -5   17.22    1.02
  -3  -4   5   19.11    1.01
  -3  -4   5   19.02    0.75
   2   4  -5  242.53    7.86
  -2  -4   5  236.47    7.43
  -2  -4   5  245.58    7.60
   1   4  -5    0.23    0.35
  -1  -4   5    0.16    0.14
  -1  -4   5    0.11    0.19
   0   4  -5  967.77   29.80
   0  -4   5  963.64   29.58
   0  -4   5  979.51   29.79
  -1   4  -5  144.92    4.91
   1  -4   5  148.80    4.75
   1  -4   5  149.07    4.84
  -2   4  -5  106.30    3.74
   2  -4   5  105.09    3.49
   2  -4   5  106.46    3.64
  -3   4  -5   87.29    3.17
   3  -4   5   81.62    3.03
   3  -4   5   83.72    2.85
  -4   4  -5   18.40    1.10
   4  -4   5   18.95    0.98
   4  -4   5   17.14    1.13
  -5   4  -5    0.65    0.43
  -5   4  -5    0.70    0.57
   5  -4   5    0.61    0.46
  -6   4  -5  190.41    6.54
   6  -4   5  165.35    5.88
  -7   4  -5  126.25    4.75
   7  -4   5  101.07    4.05
  -8   4  -5   25.74    2.00
   8  -4   5   22.52    1.69
  -9   4  -5   -0.53    0.83
   9  -4   5    0.62    0.69
  -6  -3   5  178.84    5.63
  -6  -3   5  166.98    5.92
   5   3  -5    0.04    0.31
  -5  -3   5   -0.16    0.34
  -5  -3   5   -0.24    0.23
   4   3  -5    0.75    0.31
  -4  -3   5    0.70    0.23
  -4  -3   5    0.65    0.33
  -3  -3   5 1369.00   41.64
  -3  -3   5 1371.73   41.86
   2   3  -5  142.53    4.75
  -2  -3   5  151.21    4.75
  -2  -3   5  152.14    4.88
   1   3  -5   54.53    2.10
  -1  -3   5   55.38    1.87
  -1  -3   5   56.46    1.85
   0   3  -5  291.67    9.31
   0  -3   5  292.41    8.89
   0  -3   5  282.98    8.88
  -1   3  -5    1.01    0.39
   1  -3   5    0.80    0.29
   1  -3   5    1.30    0.24
  -2   3  -5 2648.12   80.61
   2  -3   5 2520.40   77.37
   2  -3   5 2480.26   76.48
  -3   3  -5  340.22   10.80
   3  -3   5  312.97    9.74
   3  -3   5  309.82    9.91
  -4   3  -5 1584.37   48.42
   4  -3   5 1451.16   43.08
   4  -3   5 1372.68   43.30
  -5   3  -5   99.24    3.46
   5  -3   5   87.52    3.35
  -6   3  -5   85.74    3.34
   6  -3   5   74.63    3.08
  -7   3  -5   38.43    2.18
   7  -3   5   31.60    1.88
  -8   3  -5   -0.11    0.84
   8  -3   5    0.63    0.64
  -9   3  -5    1.73    0.94
   9  -3   5    2.05    0.85
  10   2  -5    9.25    1.37
   9   2  -5   10.77    1.28
   8   2  -5   52.80    2.52
  -8  -2   5   50.16    2.16
   7   2  -5   34.70    1.82
  -7  -2   5   28.74    1.44
   6   2  -5   24.93    1.37
  -6  -2   5   20.83    1.08
   5   2  -5   10.45    0.81
   5   2  -5    9.83    0.66
  -5  -2   5    9.38    0.64
   4   2  -5  193.79    6.20
  -4  -2   5  171.28    5.46
   3   2  -5  312.86    9.81
  -3  -2   5  305.50    9.62
  -3  -2   5  305.47    9.46
   2   2  -5  521.13   16.16
  -2  -2   5  643.57   20.07
  -2  -2   5  666.45   19.98
   1   2  -5 1214.18   37.14
  -1  -2   5 1226.36   37.44
  -1  -2   5 1235.64   44.72
   0   2  -5  642.47   19.86
   0  -2   5  639.70   20.34
   0  -2   5  694.73   20.56
  -1   2  -5  125.62    4.24
   1  -2   5  123.70    4.09
   1  -2   5  129.34    4.05
  -2   2  -5  151.67    5.03
   2  -2   5  151.14    4.85
   2  -2   5  152.87    4.95
  -3   2  -5   12.20    0.81
   3  -2   5   11.04    0.66
   3  -2   5   12.02    0.78
  -4   2  -5   41.14    1.71
   4  -2   5   39.69    1.57
   4  -2   5   39.07    1.74
  -5   2  -5   12.97    0.86
   5  -2   5   11.37    0.96
  -6   2  -5   54.69    2.38
   6  -2   5   47.47    2.22
  -7   2  -5    2.15    0.77
   7  -2   5    1.52    0.61
  -8   2  -5   19.63    1.69
   8  -2   5   18.19    1.55
  -9   2  -5   27.89    2.07
   9  -2   5   23.93    1.89
 -10   2  -5   -0.30    0.89
  10   1  -5   52.45    2.84
   9   1  -5    6.56    1.04
  -9  -1   5    8.36    0.99
   8   1  -5  197.15    6.91
  -8  -1   5  178.71    6.07
   7   1  -5   14.41    1.18
   6   1  -5    8.48    0.83
  -6  -1   5    7.09    0.73
   5   1  -5  192.47    7.18
   5   1  -5  250.46    6.94
  -5  -1   5  224.21    7.16
   4   1  -5   79.97    2.62
   4   1  -5   76.18    2.76
  -4  -1   5   74.29    2.55
   3   1  -5  585.06   17.45
   3   1  -5  546.64   17.43
  -3  -1   5  523.00   16.07
   2   1  -5  619.35   19.07
  -2  -1   5  566.28   18.34
  -2  -1   5  632.24   18.32
   1   1  -5  328.30   10.29
  -1  -1   5  357.36   10.96
   0   1  -5 1363.12   41.64
   0  -1   5 1373.69   42.09
  -1   1  -5    0.99    0.35
   1  -1   5    1.84    0.27
   1  -1   5    2.25    0.34
  -2   1  -5   30.47    1.34
   2  -1   5   30.86    1.17
   2  -1   5   30.41    1.25
  -3   1  -5   20.34    1.04
   3  -1   5   21.71    0.93
   3  -1   5   20.00    1.04
  -4   1  -5  209.11    6.76
   4  -1   5  204.17    6.64
   4  -1   5  214.66    6.91
  -5   1  -5  284.04    9.02
   5  -1   5  276.86    9.05
   5  -1   5  274.88    8.72
  -6   1  -5  146.33    5.05
   6  -1   5  131.09    4.78
  -7   1  -5    5.86    0.89
   7  -1   5    6.33    0.99
  -8   1  -5   59.47    2.78
   8  -1   5   58.31    2.86
  -9   1  -5    0.72    0.78
   9  -1   5    0.47    0.75
 -10   1  -5    3.05    1.00
  10   0  -5    0.92    0.76
 -10   0   5   -1.07    0.67
   9   0  -5   37.09    2.14
  -9   0   5   31.39    1.84
   8   0  -5   -0.84    0.47
  -8   0   5   -0.95    0.50
   7   0  -5  203.66    6.96
  -7   0   5  185.78    6.23
   6   0  -5    0.08    0.36
  -6   0   5   -0.25    0.37
   5   0  -5  181.49    6.01
  -5   0   5  178.45    5.81
   4   0  -5    0.22    0.24
   4   0  -5    0.22    0.16
  -4   0   5    0.12    0.24
   3   0  -5   13.35    0.68
   3   0  -5   13.81    0.68
  -3   0   5   13.56    0.68
   2   0  -5    0.55    0.15
  -2   0   5    0.38    0.20
  -2   0   5    0.07    0.14
  -1   0   5   19.71    0.81
  -1   0   5   18.95    0.74
  -1   0   5   20.26    0.97
   0   0   5    0.54    0.13
   0   0   5    0.61    0.14
   0   0   5    0.29    0.23
   1   0   5 9999.00  302.39
   1   0   5 9829.85  315.83
   2   0   5   -0.34    0.15
   2   0   5   -0.48    0.21
   2   0   5   -0.45    0.15
   3   0   5   21.07    0.91
   3   0   5   22.77    1.08
   3   0   5   21.10    1.03
   4   0   5   -0.09    0.21
   4   0   5    0.10    0.31
   4   0   5    0.30    0.22
   5   0   5   28.32    1.23
   5   0   5   29.46    1.30
   5   0   5   28.93    1.51
  -6   0  -5    0.76    0.47
   6   0   5    0.31    0.49
  -7   0  -5    6.56    0.88
   7   0   5    4.17    0.80
  -8   0  -5   -0.23    0.65
   8   0   5   -0.21    0.65
  -9   0  -5   37.33    2.13
   9   0   5   33.78    2.23
 -10   0  -5    0.23    0.87
  10  -1  -5   48.63    2.66
 -10   1   5   45.46    2.44
   9  -1  -5    8.06    1.15
  -9   1   5    6.45    0.96
   8  -1  -5  189.73    6.70
  -8   1   5  179.90    6.21
   7  -1  -5   13.77    1.15
  -7   1   5   13.48    1.14
   6  -1  -5    9.16    0.82
   5  -1  -5  185.44    6.13
  -5   1   5  188.40    6.15
   4  -1  -5   72.24    2.57
  -4   1   5   70.92    2.52
   3  -1  -5  500.64   15.43
  -3   1   5  527.19   16.10
  -3   1   5  517.71   16.11
   2  -1  -5  600.92   18.34
  -2   1   5  625.00   19.26
  -2   1   5  633.26   19.34
  -1   1   5  321.56   10.10
  -1   1   5  335.44   10.26
   0   1   5 1336.14   39.74
   0   1   5 1312.87   39.52
   0   1   5 1229.35   39.28
   1   1   5    2.52    0.26
   1   1   5    1.57    0.27
   1   1   5    2.58    0.40
   2   1   5   17.22    0.92
   2   1   5   21.82    0.91
   2   1   5   19.82    0.79
   3   1   5   20.80    1.03
   3   1   5   21.62    1.04
   3   1   5   20.35    0.86
   4   1   5  207.68    6.70
   4   1   5  206.49    6.78
   4   1   5  204.18    6.51
   5   1   5  281.35    9.05
   5   1   5  277.57    8.89
   5   1   5  291.52    9.27
  -6  -1  -5  149.30    5.07
   6   1   5  134.03    4.88
  -7  -1  -5    5.69    0.83
   7   1   5    4.56    0.83
  -8  -1  -5   59.89    2.66
   8   1   5   55.42    2.81
  -9  -1  -5    0.33    0.69
   9   1   5    0.89    0.83
  10  -2  -5    7.99    1.22
 -10   2   5    7.68    1.14
   9  -2  -5   10.62    1.26
  -9   2   5   10.71    1.19
   8  -2  -5   53.05    2.52
  -8   2   5   58.13    2.64
   7  -2  -5   32.81    1.75
  -7   2   5   27.73    1.62
   6  -2  -5   21.89    1.26
  -6   2   5   20.60    1.24
   5  -2  -5   10.28    0.75
  -5   2   5   10.78    0.83
   4  -2  -5  175.71    5.72
  -4   2   5  167.47    5.52
  -4   2   5  170.71    5.41
   3  -2  -5  295.15    9.22
  -3   2   5  297.87    9.31
  -3   2   5  295.92    9.30
   2  -2  -5  623.80   19.05
  -2   2   5  623.86   19.16
  -2   2   5  625.80   19.25
   1  -2  -5 1237.76   37.75
  -1   2   5 1175.74   35.19
  -1   2   5 1126.25   35.00
   0  -2  -5  615.67   18.74
   0   2   5  613.99   18.97
   1   2   5  119.38    4.18
   1   2   5  124.51    3.95
   1   2   5  128.77    3.92
   2   2   5  155.25    4.85
   2   2   5  153.73    5.13
   3   2   5    9.42    0.70
   3   2   5   10.71    0.70
   4   2   5   38.53    1.45
   4   2   5   38.43    1.69
   4   2   5   40.61    1.72
   5   2   5   11.38    0.98
   5   2   5   11.35    0.69
   5   2   5   11.70    0.88
  -6  -2  -5   57.95    2.28
   6   2   5   49.93    2.30
  -7  -2  -5    3.49    0.67
   7   2   5    2.27    0.74
  -8  -2  -5   22.38    1.50
   8   2   5   22.53    1.79
   9   2   5   30.33    2.15
  10  -3  -5    5.01    1.02
 -10   3   5    3.88    1.01
   9  -3  -5   26.34    1.79
  -9   3   5   26.72    1.90
   8  -3  -5   99.35    3.96
  -8   3   5  100.89    3.95
   7  -3  -5    8.74    1.00
  -7   3   5    6.90    0.95
   6  -3  -5  182.00    6.19
  -6   3   5  180.39    6.09
   5  -3  -5    0.83    0.35
  -5   3   5    0.46    0.41
   4  -3  -5    0.74    0.27
  -4   3   5    1.29    0.40
  -4   3   5    1.78    0.33
   3  -3  -5 1275.49   39.05
  -3   3   5 1273.80   38.94
  -3   3   5 1273.53   38.89
   2  -3  -5  135.11    4.30
  -2   3   5  136.14    4.56
  -2   3   5  136.30    4.42
   1  -3  -5   53.16    1.73
  -1   3   5   50.67    1.93
  -1   3   5   47.16    1.69
   0  -3  -5  282.01    8.62
   0   3   5  261.35    8.23
   0   3   5  272.82    8.56
  -1  -3  -5    0.80    0.21
   1   3   5    0.57    0.31
   1   3   5    1.18    0.18
   2   3   5 2506.53   76.56
   2   3   5 2480.96   76.10
   3   3   5  318.16   10.05
   3   3   5  314.16   10.23
   3   3   5  324.44    9.85
   4   3   5 1481.65   44.78
   4   3   5 1478.45   45.08
   4   3   5 1458.55   45.19
   5   3   5   97.28    3.64
   5   3   5   99.19    3.63
  -6  -3  -5   89.07    3.18
   6   3   5   83.45    3.33
   7   3   5   39.00    2.15
   8   3   5    0.24    0.73
   9   3   5    1.23    0.89
  10  -4  -5    4.27    0.97
   9  -4  -5   68.00    3.14
  -9   4   5   68.43    3.12
   8  -4  -5    9.95    1.11
  -8   4   5    8.64    1.09
   7  -4  -5    1.85    0.59
  -7   4   5    1.24    0.75
   6  -4  -5   69.66    2.80
  -6   4   5   70.21    2.83
   5  -4  -5  104.50    3.74
  -5   4   5  106.04    3.79
   4  -4  -5   26.01    1.22
  -4   4   5   28.60    1.35
  -4   4   5   27.99    1.33
   3  -4  -5   16.24    0.81
  -3   4   5   16.34    0.91
  -3   4   5   16.68    0.95
   2  -4  -5  219.54    6.89
  -2   4   5  217.07    7.12
  -2   4   5  217.94    6.90
   1  -4  -5    0.41    0.18
  -1   4   5    0.19    0.31
  -1   4   5    0.36    0.20
   0  -4  -5  960.74   29.46
   0   4   5  881.20   26.92
   0   4   5  887.44   27.33
  -1  -4  -5  143.39    4.56
   1   4   5  144.78    4.50
   1   4   5  143.83    4.97
  -2  -4  -5  100.83    3.40
   2   4   5   99.96    3.76
   2   4   5  108.08    3.31
   3   4   5   87.96    2.84
   3   4   5   88.49    3.35
   4   4   5   18.54    0.82
   4   4   5   20.64    1.15
   5   4   5    0.62    0.46
   5   4   5    1.45    0.51
   6   4   5  196.47    6.76
   7   4   5  124.06    4.73
   8   4   5   27.82    1.97
   9   4   5   -0.94    0.74
   9  -5  -5    8.90    1.17
  -9   5   5    8.76    1.20
   8  -5  -5   19.33    1.43
  -8   5   5   22.82    1.79
   7  -5  -5    1.91    0.61
  -7   5   5    1.16    0.73
   6  -5  -5   87.59    3.37
  -6   5   5   90.21    3.49
   5  -5  -5  127.23    4.46
  -5   5   5  128.22    4.50
   4  -5  -5  207.48    6.77
  -4   5   5  208.57    7.03
  -4   5   5  216.02    6.95
   3  -5  -5    8.35    0.60
  -3   5   5    7.27    0.76
  -3   5   5    8.51    0.70
   2  -5  -5  259.27    8.14
  -2   5   5  121.61    4.03
   1  -5  -5   21.90    0.89
  -1   5   5   22.65    0.93
  -1   5   5   19.18    1.17
   0  -5  -5  105.19    3.34
   0   5   5   98.09    3.22
   0   5   5  102.84    3.72
  -1  -5  -5    1.55    0.26
   1   5   5    1.39    0.18
   1   5   5    1.08    0.42
  -2  -5  -5  107.03    3.61
   2   5   5  109.57    3.36
   2   5   5  102.92    3.94
  -3  -5  -5    6.04    0.66
   3   5   5    5.84    0.78
  -4  -5  -5    0.51    0.39
   4   5   5    0.40    0.47
  -5  -5  -5    3.68    0.67
   5   5   5    2.91    0.64
   7   5   5   60.86    2.81
   8   5   5    0.96    0.81
   9   5   5   27.27    2.09
  -8   6   5    6.85    1.11
   7  -6  -5   11.42    1.12
  -7   6   5   14.50    1.49
   6  -6  -5    5.61    0.80
  -6   6   5    5.38    0.89
   5  -6  -5    2.94    0.56
  -5   6   5    0.91    0.60
   4  -6  -5  152.28    5.14
  -4   6   5  158.93    5.57
  -4   6   5  159.38    5.39
   3  -6  -5    2.72    0.43
  -3   6   5    2.62    0.61
  -3   6   5    2.70    0.51
   2  -6  -5   53.54    1.98
  -2   6   5   54.23    2.02
  -2   6   5   52.73    2.37
   1  -6  -5  213.79    6.74
  -1   6   5  208.80    6.60
  -1   6   5  207.25    7.08
   0  -6  -5   23.85    0.95
   0   6   5   25.13    1.43
   0   6   5   22.23    0.92
  -1  -6  -5    0.70    0.24
   1   6   5   -0.03    0.41
  -2  -6  -5   35.88    1.47
   2   6   5   33.42    1.79
  -3  -6  -5   41.34    1.75
   3   6   5   41.17    2.13
  -4  -6  -5   56.01    2.31
   4   6   5   53.95    2.56
  -5  -6  -5   99.34    3.75
   5   6   5   96.12    3.95
  -6  -6  -5   20.18    1.48
  -7  -6  -5   10.61    1.26
  -8  -6  -5    7.02    1.14
  -8   7   5   10.48    1.29
  -7   7   5    6.47    1.04
   6  -7  -5   14.45    1.52
  -6   7   5   17.47    1.44
   5  -7  -5    5.55    0.74
  -5   7   5    5.34    0.84
   4  -7  -5  172.90    5.83
  -4   7   5  179.68    6.37
  -4   7   5  182.15    6.10
   3  -7  -5   87.63    3.16
   2  -7  -5   66.02    2.42
  -2   7   5   68.59    2.95
  -2   7   5   67.97    2.49
   1  -7  -5  112.81    3.76
  -1   7   5  113.92    3.75
  -1   7   5  111.72    4.31
   0  -7  -5    7.03    0.52
   0   7   5    6.74    0.94
  -1  -7  -5    1.03    0.27
   1   7   5    1.04    0.62
  -2  -7  -5   27.72    1.23
   2   7   5   26.92    1.69
  -3  -7  -5   34.95    1.58
   3   7   5   30.36    1.93
  -4  -7  -5   71.01    2.79
   4   7   5   69.83    3.19
  -5  -7  -5   20.16    1.34
   5   7   5   17.74    1.61
  -6  -7  -5    2.39    0.70
   6   7   5    0.14    0.63
  -7  -7  -5    0.10    0.61
  -8  -7  -5    7.64    1.19
  -7   8   5   -0.88    0.72
  -6   8   5    6.24    0.96
  -5   8   5   14.03    1.25
  -4   8   5  110.13    4.40
  -4   8   5  113.08    4.05
   3  -8  -5  147.60    5.05
  -3   8   5  153.88    5.75
  -3   8   5  155.69    5.26
   2  -8  -5   44.30    1.85
  -2   8   5   46.02    2.42
   1  -8  -5   13.01    0.91
  -1   8   5   12.31    1.33
   0  -8  -5    4.13    0.46
   0   8   5    4.47    0.93
  -1  -8  -5   42.13    1.62
   1   8   5   43.60    2.40
  -2  -8  -5    6.56    0.68
   2   8   5    5.90    1.00
  -3  -8  -5    0.27    0.42
   3   8   5   -0.03    0.67
  -4  -8  -5    1.46    0.54
   4   8   5    0.22    0.66
  -5  -8  -5   30.77    1.69
   5   8   5   30.51    2.08
  -6  -8  -5   12.92    1.25
   6   8   5   10.97    1.59
  -7  -8  -5    2.91    0.79
  -7   9   5   -0.55    0.71
  -6   9   5    0.49    0.72
  -5   9   5   21.48    1.52
  -4   9   5    8.98    1.24
  -3   9   5    2.71    0.90
  -2   9   5   62.04    3.12
   1  -9  -5    0.48    0.44
  -1   9   5   -0.68    0.70
   0  -9  -5   -0.36    0.34
   0   9   5   -0.87    0.70
  -1  -9  -5   16.67    0.93
   1   9   5   16.42    1.57
  -2  -9  -5   13.85    0.91
   2   9   5   11.06    1.43
  -3  -9  -5    5.21    0.66
   3   9   5    6.31    1.15
  -4  -9  -5   13.78    1.14
   4   9   5   10.89    1.49
  -5  -9  -5    4.16    0.75
   5   9   5    2.80    0.97
  -6  -9  -5   42.52    2.17
   6   9   5   39.97    3.14
  -7  -9  -5    1.55    0.82
  -4  10   5   17.19    1.80
  -3  10   5   57.07    3.10
  -2  10   5   20.79    1.98
  -1  10   5   -1.12    0.81
   0  10   5    5.63    1.24
   1  10   5    0.32    0.85
  -2 -10  -5    3.41    0.55
   2  10   5    1.76    0.95
  -3 -10  -5    3.77    0.60
   3  10   5    3.42    1.09
  -4 -10  -5    0.33    0.53
   4  10   5    0.24    0.80
  -5 -10  -5    1.79    0.66
   5  10   5    1.05    0.91
  -6 -10  -5    6.97    0.97
  -3  11   5    9.84    1.52
  -2  11   5    6.09    1.33
  -1  11   5    1.79    1.06
   0  11   5   27.77    2.35
   1  11   5   31.78    2.51
   2  11   5    5.83    1.34
   3  11   5    1.57    1.02
   4  11   5   -0.07    0.90
  -3  12   5   -0.93    1.08
  -2  12   5   15.85    2.49
   4  11  -6    0.65    1.17
   3  11  -6    7.45    1.47
  -3 -11   6   12.54    1.34
   2  11  -6    5.39    1.29
  -2 -11   6    6.40    0.98
   1  11  -6   58.46    3.08
  -1 -11   6   62.45    2.72
   0  11  -6    2.88    1.18
   0 -11   6    2.15    0.77
  -1  11  -6    3.60    1.23
   1 -11   6    3.93    0.88
  -2  11  -6    1.23    1.07
   2 -11   6    2.07    0.81
  -3  11  -6    0.04    0.99
   3 -11   6    0.93    0.74
  -4  11  -6    2.44    1.59
   5  10  -6   -2.17    0.81
  -5 -10   6    0.08    0.72
   4  10  -6    2.83    1.07
  -4 -10   6    4.27    0.85
   3  10  -6   -0.11    0.93
  -3 -10   6    0.53    0.62
   2  10  -6   68.08    3.36
  -2 -10   6   74.03    2.96
   1  10  -6   31.02    2.27
  -1 -10   6   27.09    1.61
   0  10  -6    2.45    1.09
   0 -10   6    2.99    0.71
  -1  10  -6    1.67    1.02
   1 -10   6    1.07    0.66
  -2  10  -6   21.81    1.97
   2 -10   6   18.51    1.44
  -3  10  -6    7.46    1.27
   3 -10   6    8.98    1.15
  -4  10  -6   -0.20    0.87
   4 -10   6   -0.18    0.56
   5 -10   6    0.51    0.66
  -6  -9   6   82.57    3.42
   5   9  -6   26.63    2.01
  -5  -9   6   35.99    1.96
   4   9  -6   26.72    1.99
  -4  -9   6   29.82    1.72
   3   9  -6    8.12    1.21
  -3  -9   6    8.26    0.88
   2   9  -6    4.64    1.08
  -2  -9   6    4.99    0.76
   1   9  -6  207.07    7.38
  -1  -9   6  199.43    6.59
   0   9  -6    2.93    1.03
   0  -9   6    3.11    0.66
  -1   9  -6    4.72    1.09
   1  -9   6    3.37    0.69
  -2   9  -6   32.62    2.15
   2  -9   6   26.89    1.60
  -3   9  -6    8.01    1.23
   3  -9   6    6.27    0.89
  -4   9  -6    1.03    0.87
  -4   9  -6    0.29    0.70
   4  -9   6    1.41    0.69
  -5   9  -6    0.36    0.79
   5  -9   6    1.06    0.67
  -6   9  -6    9.28    1.31
   6  -9   6    7.57    1.13
  -7  -8   6    2.84    0.89
  -6  -8   6   -0.16    0.64
   5   8  -6   10.18    1.22
  -5  -8   6   13.51    1.27
   4   8  -6   29.58    1.95
  -4  -8   6   31.88    1.68
   3   8  -6  100.95    4.12
  -3  -8   6  108.25    3.85
   2   8  -6    0.39    0.81
  -2  -8   6    0.18    0.50
   1   8  -6  444.35   14.44
  -1  -8   6  421.91   13.22
   0   8  -6    1.65    0.83
   0  -8   6    0.18    0.48
  -1   8  -6  218.51    7.60
   1  -8   6  201.90    6.71
  -2   8  -6   -0.11    0.77
  -2   8  -6    0.88    0.52
   2  -8   6    0.22    0.52
  -3   8  -6   45.86    2.47
   3  -8   6   40.52    2.01
  -4   8  -6   58.72    2.83
  -4   8  -6   59.39    2.64
   4  -8   6   47.43    2.33
  -5   8  -6    6.85    1.05
   5  -8   6    8.09    1.07
  -6   8  -6    4.65    1.01
   6  -8   6    4.24    0.92
  -7   8  -6   -0.76    0.89
   7  -8   6   -0.18    0.60
  -8  -7   6   44.29    2.45
  -7  -7   6   44.15    2.30
  -6  -7   6   12.53    1.30
   5   7  -6    6.21    0.95
  -5  -7   6    6.51    0.87
   4   7  -6  220.41    7.58
  -4  -7   6  235.72    7.75
   3   7  -6   40.71    2.17
  -3  -7   6   43.86    1.87
   2   7  -6   -0.15    0.65
  -2  -7   6   -0.50    0.35
   1   7  -6    4.93    0.87
  -1  -7   6    7.34    0.69
   0   7  -6    1.88    0.72
   0  -7   6    1.01    0.30
   0  -7   6    1.85    0.46
  -1   7  -6   25.46    1.59
   1  -7   6   22.83    1.05
   1  -7   6   22.82    1.23
  -2   7  -6   19.01    1.48
   2  -7   6   17.68    1.18
  -3   7  -6    0.58    0.71
  -3   7  -6    0.22    0.55
   3  -7   6    0.56    0.56
  -4   7  -6    0.36    0.64
  -4   7  -6    0.38    0.72
   4  -7   6    0.53    0.56
  -5   7  -6   16.22    1.53
   5  -7   6   12.85    1.25
  -6   7  -6    0.24    0.77
   6  -7   6    0.34    0.58
  -7   7  -6   24.61    1.95
   7  -7   6   20.16    1.65
  -8  -6   6   11.63    1.44
  -7  -6   6   12.52    1.32
  -6  -6   6  171.42    6.03
   5   6  -6   -0.61    0.24
  -5  -6   6    2.39    0.69
   4   6  -6   13.38    1.28
  -4  -6   6   15.16    1.13
   3   6  -6  139.91    4.99
  -3  -6   6  145.13    4.85
   2   6  -6    1.50    0.64
  -2  -6   6    0.88    0.35
   1   6  -6  260.53    8.61
  -1  -6   6  266.21    8.34
  -1  -6   6  264.17    8.23
   0   6  -6   18.27    1.31
   0  -6   6   18.01    0.82
   0  -6   6   18.24    0.94
  -1   6  -6  176.79    6.10
   1  -6   6  161.90    5.21
   1  -6   6  162.77    5.37
  -2   6  -6   22.09    1.43
   2  -6   6   21.02    1.22
   2  -6   6   21.40    1.04
  -3   6  -6   80.39    3.18
   3  -6   6   72.53    2.88
   3  -6   6   74.00    2.64
  -4   6  -6   91.84    3.52
  -4   6  -6   90.14    3.43
   4  -6   6   78.17    3.13
  -5   6  -6    2.03    0.78
   5  -6   6    1.59    0.61
  -6   6  -6    8.63    1.16
   6  -6   6    8.97    1.10
  -7   6  -6   82.44    3.62
   7  -6   6   68.65    3.17
  -8   6  -6    0.16    0.94
   8  -6   6   -0.37    0.61
  -9  -5   6   13.78    1.47
  -8  -5   6   71.80    3.18
  -7  -5   6    0.51    0.63
  -6  -5   6  147.87    5.28
   5   5  -6    0.75    0.58
  -5  -5   6    1.42    0.58
   4   5  -6   52.53    2.25
  -4  -5   6   54.00    2.21
   3   5  -6    0.81    0.47
  -3  -5   6    0.88    0.19
  -3  -5   6    1.10    0.38
   2   5  -6   63.24    2.57
  -2  -5   6   61.09    2.19
  -2  -5   6   61.97    2.04
   1   5  -6    0.03    0.39
  -1  -5   6    0.10    0.17
  -1  -5   6    0.56    0.25
   0   5  -6  116.35    4.17
   0  -5   6  115.97    3.73
   0  -5   6  114.03    3.78
  -1   5  -6  127.87    4.51
   1  -5   6  122.97    4.07
   1  -5   6  127.96    4.21
  -2   5  -6  127.77    4.52
   2  -5   6  119.44    4.13
   2  -5   6  119.61    3.95
  -3   5  -6    1.10    0.50
   3  -5   6    0.65    0.46
   3  -5   6    1.46    0.40
  -4   5  -6    2.81    0.60
   4  -5   6    2.67    0.50
   4  -5   6    3.70    0.64
  -5   5  -6   33.64    1.79
  -5   5  -6   30.73    1.97
   5  -5   6   27.24    1.60
  -6   5  -6   39.41    2.21
   6  -5   6   38.33    2.06
  -7   5  -6   43.77    2.51
   7  -5   6   35.63    2.07
  -8   5  -6   88.37    3.87
   8  -5   6   71.86    3.33
  -9  -4   6    0.22    0.65
  -8  -4   6   26.51    1.75
  -7  -4   6    3.84    0.85
  -6  -4   6   10.83    1.09
   5   4  -6   93.78    3.42
  -5  -4   6   90.28    3.05
  -5  -4   6   92.32    3.41
   4   4  -6   43.66    1.87
  -4  -4   6   43.53    1.90
  -4  -4   6   46.72    1.62
   3   4  -6    6.35    0.70
  -3  -4   6    6.19    0.62
  -3  -4   6    7.46    0.43
   2   4  -6    8.90    0.78
  -2  -4   6    7.90    0.55
  -2  -4   6    7.58    0.43
   1   4  -6  890.31   27.49
  -1  -4   6  949.48   28.77
  -1  -4   6  938.31   28.74
   0   4  -6  212.40    7.00
   0  -4   6  217.90    6.77
   0  -4   6  213.23    6.75
  -1   4  -6  358.07   11.43
   1  -4   6  358.16   11.05
   1  -4   6  354.71   11.13
  -2   4  -6  750.15   23.30
   2  -4   6  695.10   21.60
   2  -4   6  703.11   21.46
  -3   4  -6    3.87    0.62
   3  -4   6    3.97    0.61
   3  -4   6    3.60    0.46
  -4   4  -6  402.21   12.74
   4  -4   6  379.66   11.61
   4  -4   6  360.11   11.84
  -5   4  -6   37.20    1.68
   5  -4   6   31.93    1.69
  -6   4  -6  183.69    6.35
   6  -4   6  154.33    5.57
  -7   4  -6   15.21    1.61
   7  -4   6   16.37    1.41
  -8   4  -6   22.01    1.89
   8  -4   6   18.58    1.61
  -9   4  -6    7.70    1.26
   9  -4   6    9.42    1.31
 -10  -3   6    0.79    0.74
  -7  -3   6   36.80    1.97
  -7  -3   6   41.14    1.94
  -6  -3   6   46.34    2.10
  -6  -3   6   46.72    1.82
   5   3  -6   28.94    1.34
  -5  -3   6   27.25    1.41
  -5  -3   6   27.96    1.17
   4   3  -6  441.99   13.83
  -4  -3   6  403.89   12.46
  -4  -3   6  402.60   12.71
  -3  -3   6   31.08    1.15
  -3  -3   6   30.19    1.32
   2   3  -6  121.45    4.17
  -2  -3   6  126.75    4.08
  -2  -3   6  125.26    4.00
   1   3  -6 1290.08   39.56
  -1  -3   6 1314.46   40.07
  -1  -3   6 1312.78   40.39
   0   3  -6   13.78    0.91
   0  -3   6   14.31    0.67
   0  -3   6   13.49    0.64
  -1   3  -6    3.17    0.51
   1  -3   6    4.17    0.51
   1  -3   6    4.53    0.39
  -2   3  -6   17.98    1.15
   2  -3   6   18.17    1.00
   2  -3   6   17.01    0.86
  -3   3  -6 1120.18   34.46
   3  -3   6 1053.01   31.40
   3  -3   6  999.99   31.55
  -4   3  -6   69.00    2.67
   4  -3   6   64.23    2.37
   4  -3   6   64.89    2.57
  -5   3  -6   80.92    3.01
   5  -3   6   72.75    2.63
   5  -3   6   70.03    2.87
  -6   3  -6   23.25    1.53
   6  -3   6   20.35    1.41
  -7   3  -6    7.88    1.07
   7  -3   6    7.91    1.04
  -8   3  -6   18.05    1.80
   8  -3   6   16.09    1.50
  -9   3  -6    0.36    0.95
   9  -3   6    0.71    0.76
  10   2  -6   -0.42    0.72
   9   2  -6    3.96    0.92
   8   2  -6   19.30    1.48
  -8  -2   6   17.78    1.20
   7   2  -6  133.46    4.82
  -7  -2   6  115.46    4.02
   6   2  -6   50.13    2.15
  -6  -2   6   45.61    1.83
   5   2  -6    8.99    0.63
  -5  -2   6    8.16    0.61
   4   2  -6    0.33    0.24
  -4  -2   6    0.41    0.22
  -4  -2   6    0.30    0.27
   3   2  -6  238.02    7.63
  -3  -2   6  230.69    7.33
  -3  -2   6  229.43    7.20
   2   2  -6 1285.64   39.35
  -2  -2   6 1336.29   40.56
  -2  -2   6 1321.74   40.86
   1   2  -6  404.35   12.70
  -1  -2   6  421.53   12.94
  -1  -2   6  424.32   12.97
   0   2  -6  464.01   14.53
   0  -2   6  476.03   15.14
   0  -2   6  512.20   15.13
  -1   2  -6 3932.98  120.89
   1  -2   6 4102.72  122.69
   1  -2   6 3891.91  122.17
  -2   2  -6   18.77    1.05
   2  -2   6   20.33    1.00
   2  -2   6   22.72    0.94
  -3   2  -6    3.24    0.51
   3  -2   6    4.15    0.46
  -4   2  -6   72.01    2.71
   4  -2   6   70.86    2.73
   4  -2   6   71.90    2.53
  -5   2  -6   62.19    2.41
   5  -2   6   51.33    2.29
   5  -2   6   57.45    2.11
  -6   2  -6   37.06    1.90
   6  -2   6   30.74    1.72
  -7   2  -6   13.44    1.35
   7  -2   6   11.70    1.22
  -8   2  -6    7.97    1.18
   8  -2   6    7.14    1.12
  -9   2  -6   -0.82    0.85
   9  -2   6    0.63    0.71
  10   1  -6    5.46    1.06
   9   1  -6   12.13    1.35
  -9  -1   6   11.10    1.17
   8   1  -6    0.81    0.62
  -8  -1   6    0.67    0.55
   7   1  -6   -0.83    0.45
  -7  -1   6   -0.37    0.44
   6   1  -6   24.73    1.35
  -6  -1   6   22.31    1.17
   5   1  -6    0.28    0.31
   5   1  -6    0.35    0.21
  -5  -1   6    0.42    0.27
   4   1  -6   19.03    0.93
   4   1  -6   23.23    1.04
   3   1  -6 1258.77   38.45
  -3  -1   6 1225.63   36.91
  -3  -1   6 1197.29   36.97
  -2  -1   6  196.15    6.14
   1   1  -6 1244.96   38.10
  -1  -1   6 1074.97   35.79
  -1  -1   6 1259.47   35.87
   0   1  -6  204.88    6.66
   0  -1   6  207.00    6.45
  -1   1  -6  219.23    7.12
   1  -1   6  210.67    6.64
   1  -1   6  212.28    6.61
  -2   1  -6 1217.84   37.35
   2  -1   6 1158.52   35.69
   2  -1   6 1185.11   35.80
  -3   1  -6   12.93    0.85
   3  -1   6   12.48    0.68
   3  -1   6   12.90    0.82
  -4   1  -6   78.47    2.88
   4  -1   6   79.45    2.99
   4  -1   6   80.94    2.78
  -5   1  -6   18.03    1.05
   5  -1   6   17.59    1.01
   5  -1   6   18.49    1.20
   6  -1   6   21.38    1.43
  -7   1  -6   12.31    1.30
   7  -1   6   11.90    1.22
  -8   1  -6   21.88    1.73
   8  -1   6   18.84    1.63
  -9   1  -6    8.39    1.20
   9  -1   6    8.25    1.31
 -10   1  -6   -1.29    0.79
  10   0  -6    1.38    0.77
 -10   0   6    0.32    0.72
   9   0  -6   -0.08    0.58
  -9   0   6    0.63    0.61
   8   0  -6   29.50    1.77
  -8   0   6   26.99    1.59
   7   0  -6    0.32    0.53
  -7   0   6   -0.14    0.52
   6   0  -6    3.50    0.59
  -6   0   6    1.39    0.48
   5   0  -6    0.30    0.29
   5   0  -6    0.34    0.26
  -5   0   6    0.60    0.33
   4   0  -6  569.54   17.40
   4   0  -6  560.98   17.48
  -4   0   6  528.16   16.32
   3   0  -6    0.09    0.17
   3   0  -6    0.70    0.24
  -3   0   6    0.18    0.20
  -2   0   6 2043.52   65.13
  -2   0   6 2182.29   65.67
  -2   0   6 2159.24   65.32
  -1   0   6    0.10    0.21
   0   0   6  205.09    6.57
   0   0   6  216.13    6.51
   0   0   6  213.34    6.81
   1   0   6    7.60    0.46
   1   0   6    8.35    0.45
   1   0   6    5.21    0.61
   2   0   6 1580.61   50.04
   2   0   6 1683.02   50.09
   3   0   6    0.40    0.28
   3   0   6    0.88    0.24
   3   0   6    0.59    0.29
   4   0   6   21.54    1.20
   4   0   6   22.51    1.00
   4   0   6   22.91    1.13
   5   0   6   -0.56    0.37
   5   0   6    0.16    0.31
   5   0   6    0.58    0.32
   6   0   6  206.99    7.11
  -7   0  -6    0.07    0.57
   7   0   6    0.34    0.61
  -8   0  -6   42.70    2.26
   8   0   6   36.89    2.22
  -9   0  -6    0.01    0.80
   9   0   6    1.49    0.82
 -10   0  -6    0.80    0.86
  10  -1  -6    6.46    1.12
 -10   1   6    4.69    0.99
   9  -1  -6   13.11    1.37
  -9   1   6   10.91    1.16
   8  -1  -6    0.90    0.59
  -8   1   6    1.36    0.64
   7  -1  -6   -0.15    0.49
  -7   1   6   -0.43    0.51
   6  -1  -6   23.70    1.32
  -6   1   6   22.92    1.27
   5  -1  -6    0.27    0.28
   4  -1  -6   18.72    0.92
  -4   1   6   16.50    0.79
   3  -1  -6 1203.63   36.67
  -3   1   6 1244.26   37.79
  -3   1   6 1233.94   37.83
   2  -1  -6  190.01    5.89
  -2   1   6  191.05    6.08
  -2   1   6  186.04    5.95
  -1   1   6 1171.03   35.86
  -1   1   6 1174.45   35.80
   0   1   6  189.39    6.19
   0   1   6  196.67    5.96
   0   1   6  188.32    5.87
   1   1   6  196.84    6.32
   1   1   6  203.55    6.56
   1   1   6  207.69    6.32
   2   1   6 1132.41   34.99
   2   1   6 1151.24   34.91
   3   1   6   13.36    0.80
   3   1   6   12.66    0.64
   3   1   6   12.58    0.84
   4   1   6   75.17    2.60
   4   1   6   76.82    2.81
   5   1   6   21.05    1.12
   5   1   6   18.17    1.21
   5   1   6   17.63    0.95
   6   1   6   22.24    1.46
  -7  -1  -6   12.16    1.17
   7   1   6   11.14    1.23
  -8  -1  -6   22.13    1.65
   8   1   6   17.78    1.63
  -9  -1  -6   10.15    1.21
   9   1   6    7.88    1.25
  10  -2  -6    1.56    0.75
 -10   2   6    0.74    0.81
   9  -2  -6    3.91    0.88
  -9   2   6    2.61    0.81
   8  -2  -6   18.80    1.44
  -8   2   6   18.99    1.48
   7  -2  -6  122.00    4.48
  -7   2   6  120.63    4.35
   6  -2  -6   45.13    2.00
  -6   2   6   42.88    1.92
   5  -2  -6    8.76    0.70
  -5   2   6    8.08    0.78
   4  -2  -6    0.31    0.23
  -4   2   6    0.43    0.23
  -4   2   6    0.46    0.30
   3  -2  -6  220.56    6.94
  -3   2   6  224.72    7.20
  -3   2   6  225.66    7.16
   2  -2  -6 1229.65   37.56
  -2   2   6 1222.19   37.10
  -2   2   6 1204.40   36.97
  -1   2   6  378.44   11.79
  -1   2   6  372.96   11.57
   0  -2  -6  447.91   13.62
   0   2   6  406.98   13.17
   0   2   6  453.90   13.48
   1   2   6 3113.64  109.94
   1   2   6 3852.50  110.07
   1   2   6 3858.00  110.81
   2   2   6   18.34    1.04
   2   2   6   19.30    0.87
   3   2   6    4.55    0.38
   3   2   6    3.82    0.48
   4   2   6   70.17    2.71
   4   2   6   71.55    2.42
   4   2   6   70.30    2.68
   5   2   6   58.31    2.12
   5   2   6   59.46    2.41
   5   2   6   59.50    2.46
   6   2   6   36.74    1.92
  -7  -2  -6   13.22    1.17
   7   2   6   12.33    1.31
  -8  -2  -6    8.22    1.03
   8   2   6    8.20    1.17
   9   2   6    0.16    0.77
  10  -3  -6    1.15    0.74
 -10   3   6    0.49    0.81
   9  -3  -6   30.22    1.94
  -9   3   6   27.69    1.90
   8  -3  -6    2.57    0.69
  -8   3   6    3.39    0.82
   7  -3  -6   42.76    2.08
  -7   3   6   41.76    2.07
   6  -3  -6   49.48    2.13
  -6   3   6   51.01    2.20
   5  -3  -6   28.61    1.36
  -5   3   6   27.19    1.37
   4  -3  -6  398.14   12.46
  -4   3   6  396.31   12.36
  -4   3   6  392.34   12.37
   3  -3  -6   29.04    1.17
  -3   3   6   29.91    1.30
  -3   3   6   30.87    1.36
   2  -3  -6  115.18    3.68
  -2   3   6  112.64    3.71
  -2   3   6  112.54    3.87
   1  -3  -6 1259.47   38.45
  -1   3   6 1175.25   35.97
  -1   3   6 1182.00   36.15
   0  -3  -6   14.54    0.54
   0   3   6   13.49    0.60
   0   3   6   14.29    0.88
  -1  -3  -6    3.99    0.34
   1   3   6    4.44    0.32
   1   3   6    3.14    0.49
   2   3   6   16.38    1.02
   2   3   6   16.34    0.71
   2   3   6   16.68    0.84
   3   3   6 1066.31   32.40
   3   3   6 1054.98   32.20
   3   3   6 1050.67   32.62
   4   3   6   68.99    2.36
   4   3   6   68.85    2.64
   4   3   6   69.16    2.75
   5   3   6   74.57    2.58
   5   3   6   73.33    2.96
   5   3   6   77.17    2.95
  -6  -3  -6   26.29    1.35
   6   3   6   23.06    1.55
   7   3   6    7.13    1.04
   8   3   6   18.06    1.66
   9   3   6    0.19    0.81
   9  -4  -6   -0.04    0.54
  -9   4   6   -0.12    0.71
   8  -4  -6   28.33    1.71
  -8   4   6   26.59    1.76
   7  -4  -6    4.82    0.78
  -7   4   6    3.57    0.82
   6  -4  -6   10.31    0.93
  -6   4   6    9.90    1.06
   5  -4  -6   85.87    3.15
  -5   4   6   89.57    3.30
   4  -4  -6   41.81    1.69
  -4   4   6   40.40    1.75
  -4   4   6   41.56    1.73
   3  -4  -6    6.19    0.48
  -3   4   6    5.29    0.63
  -3   4   6    5.54    0.60
   2  -4  -6    7.16    0.45
  -2   4   6    7.68    0.71
  -2   4   6    7.42    0.56
   1  -4  -6  907.37   27.60
  -1   4   6  486.45   14.97
   0  -4  -6  211.37    6.51
   0   4   6  197.50    6.57
   0   4   6  196.78    6.15
  -1  -4  -6  353.25   10.91
   1   4   6  345.88   10.65
   1   4   6  347.58   11.15
  -2  -4  -6  693.68   21.33
   2   4   6  732.38   23.19
   2   4   6  754.95   22.68
   3   4   6    3.33    0.47
   3   4   6    3.80    0.36
   3   4   6    4.10    0.67
   4   4   6  372.10   12.56
   4   4   6  404.28   12.37
   4   4   6  394.59   12.04
   5   4   6   35.12    1.85
   5   4   6   38.15    1.79
   6   4   6  179.21    6.25
   7   4   6   20.09    1.61
   8   4   6   23.06    1.84
   9   4   6   10.21    1.48
  -9   5   6   10.07    1.24
   8  -5  -6   65.92    2.94
  -8   5   6   70.47    3.14
   7  -5  -6    0.70    0.53
  -7   5   6    0.45    0.70
   6  -5  -6  144.50    5.09
  -6   5   6  145.29    5.15
   5  -5  -6    2.32    0.49
  -5   5   6    2.68    0.60
   4  -5  -6   48.45    1.93
  -4   5   6   47.16    2.07
  -4   5   6   47.95    1.98
   3  -5  -6    0.65    0.26
  -3   5   6    1.91    0.42
  -3   5   6    0.87    0.41
   2  -5  -6   59.87    2.10
  -2   5   6   55.91    2.27
  -2   5   6   49.42    1.93
   1  -5  -6    0.18    0.19
  -1   5   6    0.61    0.41
  -1   5   6    0.26    0.21
   0  -5  -6  109.52    3.47
   0   5   6  104.23    3.86
   0   5   6  103.87    3.36
  -1  -5  -6  123.86    3.98
   1   5   6  123.94    3.87
   1   5   6  120.18    4.43
  -2  -5  -6  122.03    4.06
   2   5   6  113.04    4.36
   2   5   6  125.36    3.79
  -3  -5  -6    1.53    0.40
   3   5   6    1.27    0.48
  -4  -5  -6    2.66    0.53
   4   5   6    2.91    0.66
   6   5   6   47.55    2.27
   7   5   6   44.46    2.33
   8   5   6   90.21    3.90
   9   5   6    0.44    0.91
  -8   6   6   10.34    1.23
  -7   6   6   12.53    1.35
   6  -6  -6  152.67    5.37
  -6   6   6  162.56    5.68
   5  -6  -6    1.45    0.46
  -5   6   6    0.66    0.57
   4  -6  -6   13.20    0.90
  -4   6   6   12.99    1.11
  -4   6   6   13.00    1.03
   3  -6  -6  125.62    4.22
  -3   6   6  126.49    4.63
  -3   6   6  128.19    4.35
   2  -6  -6    1.74    0.36
  -2   6   6    0.61    0.35
  -2   6   6    1.48    0.57
   1  -6  -6  253.11    7.92
  -1   6   6  243.38    7.56
  -1   6   6  235.26    8.05
   0  -6  -6   17.46    0.75
   0   6   6   17.41    1.24
   0   6   6   18.02    0.78
  -1  -6  -6  154.28    4.92
   1   6   6  150.06    5.40
  -2  -6  -6   21.29    1.03
   2   6   6   18.70    1.38
  -3  -6  -6   71.77    2.68
   3   6   6   67.98    2.97
  -4  -6  -6   83.25    3.15
   4   6   6   81.31    3.47
  -5  -6  -6    2.80    0.62
   5   6   6    2.67    0.77
  -6  -6  -6   10.74    1.11
  -7  -6  -6   68.93    3.07
  -8  -6  -6    1.02    0.71
  -8   7   6   40.89    2.33
  -7   7   6   39.42    2.14
  -6   7   6   12.75    1.33
  -5   7   6    6.34    0.84
   4  -7  -6  182.04    6.17
  -4   7   6  186.59    6.73
  -4   7   6  198.70    6.47
   3  -7  -6   36.08    1.58
  -3   7   6   21.09    1.13
   2  -7  -6   -0.22    0.30
  -2   7   6    0.20    0.53
  -2   7   6    0.05    0.34
   1  -7  -6    5.07    0.57
  -1   7   6    4.71    0.54
  -1   7   6    4.83    0.87
   0  -7  -6    0.91    0.26
   0   7   6    1.00    0.60
  -1  -7  -6   23.14    0.99
   1   7   6   22.44    1.59
  -2  -7  -6   18.84    0.97
   2   7   6   16.45    1.44
  -3  -7  -6    0.37    0.42
   3   7   6    0.45    0.64
  -4  -7  -6    0.87    0.46
   4   7   6    0.05    0.57
  -5  -7  -6   17.69    1.30
   5   7   6   14.16    1.44
  -6  -7  -6    0.70    0.54
   6   7   6    0.71    0.94
  -7  -7  -6   20.52    1.58
  -8  -7  -6   26.95    1.92
  -7   8   6    1.58    0.81
  -6   8   6   -0.77    0.57
  -5   8   6   11.01    1.12
  -4   8   6   26.44    1.50
  -4   8   6   24.67    1.78
  -3   8   6   90.21    3.78
  -3   8   6   88.91    3.27
  -2   8   6    0.71    0.70
   1  -8  -6  388.62   12.15
  -1   8   6  405.37   13.39
   0  -8  -6    0.02    0.29
   0   8   6    0.73    0.64
  -1  -8  -6  195.34    6.22
   1   8   6  200.38    7.22
  -2  -8  -6   -0.11    0.33
   2   8   6    0.55    0.67
  -3  -8  -6   44.61    1.88
   3   8   6   41.24    2.42
  -4  -8  -6   54.48    2.31
   4   8   6   48.39    2.65
  -5  -8  -6   10.57    1.07
   5   8   6    7.96    1.27
  -6  -8  -6    5.28    0.87
   6   8   6    4.26    1.25
  -7  -8  -6    0.89    0.69
  -7   9   6    0.33    0.73
  -6   9   6   68.07    3.00
  -5   9   6   28.64    1.71
  -4   9   6   23.07    1.87
  -3   9   6    7.81    1.23
  -2   9   6    3.50    0.94
  -1   9   6  185.98    6.88
   0   9   6    2.12    0.89
  -1  -9  -6    3.46    0.53
   1   9   6    3.44    0.99
  -2  -9  -6   29.49    1.34
   2   9   6   29.98    2.15
  -3  -9  -6    7.82    0.79
   3   9   6    7.96    1.22
  -4  -9  -6    1.58    0.55
   4   9   6    0.28    0.70
  -5  -9  -6    1.49    0.61
   5   9   6   -0.16    0.79
  -6  -9  -6   11.33    1.27
   6   9   6    6.85    1.64
  -7  -9  -6    0.87    0.83
  -4  10   6    2.65    1.01
  -3  10   6    0.78    0.88
  -2  10   6   64.69    3.33
  -1  10   6   25.83    2.14
   0  10   6    1.19    0.97
   1  10   6    1.71    0.98
   2  10   6   19.12    1.85
   3  10   6    9.05    1.47
   4  10   6   -0.42    0.72
  -5 -10  -6    2.04    0.93
   5  10   6    1.59    0.96
  -6 -10  -6   26.89    1.90
  -3  11   6    7.88    1.43
  -2  11   6    6.45    1.33
  -1  11   6   59.98    3.37
   0  11   6    2.85    1.05
   1  11   6    3.28    1.14
   2  11   6    4.00    1.23
   3  11   6    2.08    1.11
   4  11  -7   -0.61    1.07
   3  11  -7   14.83    1.78
  -3 -11   7   20.88    1.58
   2  11  -7   10.56    1.52
  -2 -11   7   11.25    1.33
   1  11  -7   11.44    1.54
  -1 -11   7   13.22    1.39
   0  11  -7    0.31    1.08
   0 -11   7   -0.65    0.69
  -1  11  -7   12.76    1.66
   1 -11   7   11.08    1.34
  -2  11  -7    0.31    1.00
   2 -11   7    0.13    0.67
  -3  11  -7    0.15    1.04
   3 -11   7    0.47    0.69
  -4  11  -7   -1.72    1.33
   5  10  -7    2.15    1.13
  -5 -10   7    5.07    0.95
   4  10  -7    6.06    1.29
  -4 -10   7    7.57    0.98
   3  10  -7   38.10    2.50
  -3 -10   7   43.67    2.08
   2  10  -7   34.75    2.43
  -2 -10   7   37.11    1.88
   1  10  -7    5.02    1.09
  -1 -10   7    4.96    0.83
   0  10  -7    2.86    1.02
   0 -10   7    3.63    0.81
  -1  10  -7   42.08    2.64
   1 -10   7   34.72    1.91
  -2  10  -7    0.29    0.97
   2 -10   7    0.99    0.70
  -3  10  -7    0.41    0.99
   3 -10   7    0.51    0.62
  -4  10  -7    1.04    0.99
   4 -10   7    0.62    0.67
   5 -10   7   -0.34    0.62
  -6  -9   7   22.85    1.72
   5   9  -7   12.90    1.64
  -5  -9   7   18.37    1.46
   4   9  -7   11.73    1.44
  -4  -9   7   16.05    1.32
   3   9  -7    5.53    1.15
  -3  -9   7    4.94    0.80
   2   9  -7   56.03    2.86
  -2  -9   7   57.65    2.38
   1   9  -7  440.11   14.46
  -1  -9   7  420.74   13.30
   0   9  -7   15.28    1.77
   0  -9   7   13.75    1.17
  -1   9  -7   14.83    1.59
   1  -9   7   15.32    1.27
  -2   9  -7   37.24    2.37
   2  -9   7   33.78    1.83
  -3   9  -7   -0.47    0.82
   3  -9   7   -0.34    0.54
  -4   9  -7    2.80    0.85
  -4   9  -7    1.00    0.93
   4  -9   7    2.30    0.76
  -5   9  -7    5.44    1.06
   5  -9   7    5.09    0.97
  -6   9  -7    0.09    0.87
   6  -9   7    0.37    0.67
  -7  -8   7   14.90    1.48
  -6  -8   7   -0.51    0.63
   5   8  -7    5.81    1.05
  -5  -8   7    8.65    1.02
   4   8  -7    7.08    1.14
  -4  -8   7    9.32    1.08
   3   8  -7    4.61    1.06
  -3  -8   7    5.46    0.78
   2   8  -7  332.80   11.10
  -2  -8   7  358.21   11.31
   1   8  -7  232.66    8.06
  -1  -8   7  240.10    7.75
   0   8  -7  137.82    5.18
   0  -8   7  129.37    4.47
  -1   8  -7   10.32    1.27
   1  -8   7   10.25    1.04
  -2   8  -7   14.54    1.13
  -2   8  -7   13.30    1.52
   2  -8   7    9.38    1.04
  -3   8  -7    1.48    0.56
  -3   8  -7    2.57    0.86
   3  -8   7    1.77    0.63
  -4   8  -7    6.81    0.97
  -4   8  -7    5.25    1.06
   4  -8   7    3.74    0.78
  -5   8  -7    6.62    1.08
   5  -8   7    7.24    1.06
  -6   8  -7    8.84    1.25
   6  -8   7    9.16    1.25
  -7   8  -7    6.09    1.25
   7  -8   7    8.33    1.26
  -8  -7   7   23.66    1.79
  -7  -7   7    7.12    1.06
  -6  -7   7   50.74    2.41
   5   7  -7    2.34    0.81
  -5  -7   7    2.95    0.75
   4   7  -7   14.56    1.46
  -4  -7   7   17.32    1.26
   3   7  -7    0.27    0.71
  -3  -7   7    0.72    0.48
   2   7  -7   22.76    1.63
  -2  -7   7   21.36    1.13
   1   7  -7  374.81   12.22
  -1  -7   7  374.76   11.73
   0   7  -7    2.63    0.70
   0  -7   7    2.85    0.52
   0  -7   7    3.31    0.41
  -1   7  -7  185.51    6.49
   1  -7   7  177.96    5.63
   1  -7   7  171.71    5.84
  -2   7  -7   91.77    3.68
   2  -7   7   77.86    3.08
   2  -7   7   83.24    2.86
  -3   7  -7  146.43    5.32
   3  -7   7  124.20    4.51
  -4   7  -7   38.12    2.16
  -4   7  -7   42.36    2.05
   4  -7   7   35.19    1.90
  -5   7  -7   32.96    1.98
   5  -7   7   27.85    1.74
  -6   7  -7    7.54    1.16
   6  -7   7    5.44    0.95
  -7   7  -7    4.19    1.08
   7  -7   7    4.50    0.96
  -8  -6   7    1.35    0.72
  -7  -6   7   11.57    1.30
  -6  -6   7   31.96    1.84
   5   6  -7    0.08    0.42
  -5  -6   7   -0.50    0.56
   4   6  -7    5.65    0.90
  -4  -6   7    4.78    0.67
   3   6  -7   67.67    2.83
  -3  -6   7   72.91    2.68
   2   6  -7  305.66   10.02
  -2  -6   7  308.12    9.68
   1   6  -7    2.34    0.63
  -1  -6   7    2.88    0.33
  -1  -6   7    2.89    0.42
   0   6  -7   10.04    1.10
   0  -6   7   10.63    0.77
   0  -6   7   10.89    0.64
  -1   6  -7   36.29    1.88
   1  -6   7   33.84    1.38
   1  -6   7   35.14    1.57
  -2   6  -7    9.22    1.04
   2  -6   7    9.23    0.71
   2  -6   7    8.38    0.81
  -3   6  -7  150.22    5.34
   3  -6   7  131.73    4.72
   3  -6   7  134.60    4.47
  -4   6  -7   19.07    1.46
   4  -6   7   15.12    1.23
  -5   6  -7   -0.55    0.68
   5  -6   7   -0.05    0.52
  -6   6  -7    0.59    0.83
   6  -6   7    0.17    0.56
  -7   6  -7    5.98    1.16
   7  -6   7    4.32    0.91
  -8   6  -7   19.29    2.03
   8  -6   7   16.86    1.63
  -9  -5   7    5.33    0.97
  -8  -5   7    5.15    0.94
  -7  -5   7   29.54    1.78
  -6  -5   7  292.99    9.66
   5   5  -7    3.18    0.71
  -5  -5   7    4.02    0.74
   4   5  -7   34.75    1.75
  -4  -5   7   39.21    1.77
   3   5  -7  197.55    6.65
  -3  -5   7  199.47    6.49
  -3  -5   7  216.50    6.74
   2   5  -7   70.29    2.80
  -2  -5   7   77.00    2.60
  -2  -5   7   71.95    2.46
   1   5  -7   28.63    1.49
  -1  -5   7   29.89    1.20
  -1  -5   7   30.14    1.15
   0   5  -7  280.04    9.16
   0  -5   7  286.73    8.94
   0  -5   7  287.22    9.00
  -1   5  -7  106.50    3.89
   1  -5   7  111.85    3.83
   1  -5   7  112.39    3.71
  -2   5  -7  319.13   10.35
   2  -5   7  301.31    9.54
   2  -5   7  305.99    9.72
  -3   5  -7   35.51    1.77
   3  -5   7   31.89    1.59
   3  -5   7   34.85    1.45
  -4   5  -7    6.40    0.79
   4  -5   7    4.76    0.60
   4  -5   7    6.76    0.83
  -5   5  -7    3.67    0.84
   5  -5   7    4.26    0.78
  -6   5  -7   -1.72    0.73
   6  -5   7    0.74    0.62
  -7   5  -7    8.13    1.22
   7  -5   7    8.06    1.15
  -8   5  -7   24.81    2.05
   8  -5   7   21.24    1.73
  -9  -4   7    0.21    0.67
  -8  -4   7   24.52    1.70
  -7  -4   7   46.27    2.27
  -6  -4   7   61.21    2.61
   5   4  -7    0.01    0.42
  -5  -4   7    0.13    0.25
  -5  -4   7    0.47    0.43
   4   4  -7  150.80    5.13
  -4  -4   7  259.18    8.13
  -4  -4   7  261.29    8.41
   3   4  -7  156.23    5.32
  -3  -4   7  168.98    5.49
  -3  -4   7  166.80    5.30
   2   4  -7  143.22    4.92
  -2  -4   7  149.62    4.75
  -2  -4   7  150.67    4.83
   1   4  -7    6.04    0.75
  -1  -4   7    7.23    0.47
  -1  -4   7    6.57    0.44
   0   4  -7   56.55    2.33
   0  -4   7   53.64    1.91
   0  -4   7   56.51    1.96
  -1   4  -7   11.28    0.90
   1  -4   7    9.61    0.61
   1  -4   7   11.50    0.75
  -2   4  -7   49.42    2.18
   2  -4   7   44.74    1.72
   2  -4   7   45.66    1.86
  -3   4  -7  130.21    4.62
   3  -4   7  122.26    4.05
   3  -4   7  119.30    4.22
  -4   4  -7    1.17    0.51
   4  -4   7    2.98    0.51
   4  -4   7    1.25    0.46
  -5   4  -7   32.11    1.60
   5  -4   7   27.76    1.60
   5  -4   7   30.87    1.44
  -6   4  -7   19.81    1.63
   6  -4   7   19.67    1.45
  -7   4  -7    2.04    0.90
   7  -4   7    2.08    0.74
  -8   4  -7   60.71    3.00
   8  -4   7   46.50    2.52
  -9   4  -7   10.78    1.48
   9  -4   7    7.77    1.24
 -10  -3   7    0.68    0.74
  -9  -3   7    3.54    0.84
  -8  -3   7    1.99    0.71
  -7  -3   7  177.39    5.93
  -7  -3   7  170.03    6.07
  -6  -3   7   62.61    2.61
  -6  -3   7   64.26    2.33
   5   3  -7  144.88    4.87
  -5  -3   7  134.76    4.73
  -5  -3   7  138.20    4.47
   4   3  -7    5.75    0.64
  -4  -3   7    6.36    0.50
  -4  -3   7    6.09    0.65
   3   3  -7  123.80    4.25
  -3  -3   7  191.08    6.28
  -3  -3   7  199.54    6.16
   2   3  -7  557.56   17.45
  -2  -3   7  571.55   17.79
  -2  -3   7  590.41   17.84
   1   3  -7  226.60    7.44
  -1  -3   7  243.71    7.42
  -1  -3   7  234.33    7.44
   0   3  -7   41.86    1.84
   0  -3   7   42.27    1.50
   0  -3   7   40.74    1.49
  -1   3  -7   14.19    0.96
   1  -3   7   13.41    0.71
   1  -3   7   14.96    0.81
  -2   3  -7  241.71    7.95
   2  -3   7  234.26    7.47
   2  -3   7  230.67    7.35
  -3   3  -7  264.03    8.63
   3  -3   7  250.65    8.11
   3  -3   7  250.16    7.93
  -4   3  -7   28.70    1.51
   4  -3   7   27.91    1.29
   4  -3   7   28.13    1.46
  -5   3  -7    2.95    0.57
   5  -3   7    3.19    0.53
   5  -3   7    3.21    0.65
   6  -3   7  250.47    8.48
  -7   3  -7    3.80    0.90
   7  -3   7    1.63    0.70
  -8   3  -7    1.49    0.94
   8  -3   7   -0.22    0.60
  -9   3  -7    5.15    1.18
   9  -3   7    5.31    1.12
  10   2  -7   31.76    2.14
   9   2  -7   42.05    2.34
   8   2  -7    0.17    0.59
  -8  -2   7   -0.18    0.45
   7   2  -7  283.78    9.36
  -7  -2   7  239.94    7.78
  -6  -2   7    3.52    0.50
   5   2  -7  158.05    5.18
  -5  -2   7  137.51    4.45
  -5  -2   7  131.81    4.62
   4   2  -7   32.86    1.42
  -4  -2   7   30.04    1.36
  -4  -2   7   31.02    1.24
   3   2  -7  285.91    9.15
  -3  -2   7  290.15    8.90
  -3  -2   7  280.60    8.99
   2   2  -7    2.27    0.42
  -2  -2   7    1.67    0.27
  -2  -2   7    2.97    0.30
   1   2  -7    6.19    0.62
  -1  -2   7    6.24    0.35
  -1  -2   7    6.32    0.40
   0   2  -7  221.81    7.26
   0  -2   7  238.55    7.32
   0  -2   7  232.19    7.34
  -1   2  -7   32.75    1.55
   1  -2   7   36.06    1.40
   1  -2   7   34.41    1.33
  -2   2  -7   16.00    1.02
   2  -2   7   16.84    0.83
   2  -2   7   18.36    0.93
  -3   2  -7  330.98   10.61
   3  -2   7  330.67   10.64
   3  -2   7  339.76   10.49
  -4   2  -7   10.40    0.91
   4  -2   7   10.01    0.73
   4  -2   7    9.98    0.84
  -5   2  -7    5.50    0.68
   5  -2   7    5.95    0.78
   5  -2   7    6.19    0.63
   6  -2   7    1.18    0.57
  -7   2  -7    3.15    0.82
   7  -2   7    4.25    0.87
  -8   2  -7    4.21    1.01
   8  -2   7    3.86    0.94
  -9   2  -7    4.53    1.12
   9  -2   7    3.58    0.98
  10   1  -7    0.16    0.68
   9   1  -7   24.02    1.73
  -9  -1   7   18.18    1.37
   8   1  -7  165.07    5.89
  -8  -1   7  146.98    5.10
   7   1  -7   60.58    2.59
  -7  -1   7   52.56    2.19
   6   1  -7  268.47    8.75
  -6  -1   7  241.61    7.79
   5   1  -7   66.71    2.54
   5   1  -7   68.91    2.38
  -5  -1   7   61.59    2.27
   4   1  -7    8.58    0.62
  -4  -1   7    6.44    0.53
   3   1  -7    6.15    0.58
  -3  -1   7    6.42    0.49
   2   1  -7   65.72    2.44
  -2  -1   7  113.44    3.57
  -2  -1   7  106.59    3.52
   1   1  -7 2387.44   73.31
  -1  -1   7 2458.38   74.83
  -1  -1   7 2443.44   75.16
   0   1  -7  179.47    5.98
   0  -1   7  174.04    5.55
   0  -1   7  179.04    5.51
  -1   1  -7 2549.18   77.89
   1  -1   7 2421.21   67.21
   1  -1   7 1943.98   66.88
  -2   1  -7  201.19    6.66
   2  -1   7  194.39    6.20
   2  -1   7  191.38    6.11
  -3   1  -7   -0.45    0.29
  -4   1  -7  132.41    4.60
   4  -1   7  128.07    4.25
   4  -1   7  128.70    4.48
  -5   1  -7   84.07    3.13
   5  -1   7   81.50    2.87
   5  -1   7   80.43    3.16
   6  -1   7    7.29    0.80
   6  -1   7    5.83    0.82
  -7   1  -7    7.70    0.98
   7  -1   7    4.93    0.89
  -8   1  -7  132.21    4.95
   8  -1   7  118.84    4.76
  -9   1  -7    5.28    1.08
   9  -1   7    6.67    1.21
 -10   1  -7    1.97    1.01
  10   0  -7    0.34    0.69
 -10   0   7   -1.18    0.62
   9   0  -7    3.10    0.81
  -9   0   7    2.83    0.73
   8   0  -7   -0.01    0.52
  -8   0   7    0.25    0.54
   7   0  -7  242.01    8.08
  -7   0   7  221.72    7.32
   6   0  -7   -0.18    0.38
  -6   0   7   -0.57    0.38
   5   0  -7    8.07    0.57
   5   0  -7    7.56    0.65
  -5   0   7    6.74    0.62
   4   0  -7    0.29    0.25
   4   0  -7    0.41    0.24
  -4   0   7   -0.05    0.25
   3   0  -7   29.37    1.13
   3   0  -7   27.60    1.28
  -3   0   7   26.04    1.09
  -2   0   7   -0.63    0.20
  -2   0   7   -0.62    0.12
  -2   0   7   -0.49    0.16
  -1   0   7  316.14   10.18
  -1   0   7  323.11   10.43
  -1   0   7  350.13   10.05
   0   0   7    0.65    0.18
   0   0   7    0.70    0.29
   0   0   7    0.47    0.15
   1   0   7 6309.30  192.48
   1   0   7 6466.94  193.66
   1   0   7 6176.31  192.47
   2   0   7    0.57    0.34
   2   0   7    0.53    0.26
   3   0   7    1.45    0.35
   3   0   7    1.58    0.37
   3   0   7    1.85    0.29
   4   0   7   -0.07    0.27
   4   0   7    0.33    0.34
   4   0   7    0.15    0.23
   5   0   7   22.98    1.11
   5   0   7   24.12    1.26
   5   0   7   22.43    1.37
   6   0   7   -0.08    0.36
   6   0   7   -0.16    0.49
  -7   0  -7  114.81    4.23
   7   0   7   99.75    4.02
  -8   0  -7    2.08    0.78
   8   0   7   -0.08    0.69
  -9   0  -7   19.96    1.80
   9   0   7   17.82    1.74
 -10   0  -7   -0.38    0.79
  10  -1  -7    0.56    0.67
 -10   1   7    0.35    0.74
   9  -1  -7   21.73    1.65
  -9   1   7   19.33    1.49
   8  -1  -7  159.42    5.73
  -8   1   7  151.26    5.34
   7  -1  -7   59.02    2.55
  -7   1   7   54.37    2.35
   6  -1  -7  255.16    8.35
  -6   1   7  240.44    7.83
   5  -1  -7   62.51    2.36
  -5   1   7   58.96    2.25
   4  -1  -7    7.70    0.56
  -4   1   7    6.81    0.55
  -4   1   7    7.45    0.60
   3  -1  -7    6.27    0.43
  -3   1   7    5.82    0.56
   2  -1  -7  122.19    3.83
  -2   1   7  109.73    3.75
  -1   1   7 2333.52   70.35
  -1   1   7 2224.06   69.96
   0   1   7  168.62    5.57
   0   1   7  167.97    5.30
   0   1   7  169.75    5.20
   1   1   7 2311.18   70.73
   1   1   7 2259.68   71.23
   1   1   7 2391.09   71.22
   2   1   7  189.82    5.62
   2   1   7  188.66    5.91
   2   1   7  154.45    5.65
   3   1   7    2.87    0.44
   3   1   7    1.47    0.33
   4   1   7  123.62    4.19
   4   1   7  133.29    4.48
   4   1   7  128.23    4.46
   5   1   7   80.84    2.83
   5   1   7   83.00    3.18
   5   1   7   80.14    3.07
   6   1   7    6.04    0.70
   6   1   7    7.40    0.96
  -7  -1  -7    6.70    0.86
   7   1   7    5.46    0.89
  -8  -1  -7  130.16    4.80
   8   1   7  127.13    5.02
  -9  -1  -7    5.77    1.04
   9   1   7    5.48    1.11
  10  -2  -7   28.51    1.97
 -10   2   7   27.05    1.89
   9  -2  -7   40.04    2.20
  -9   2   7   37.73    2.13
   8  -2  -7    0.12    0.50
  -8   2   7   -0.26    0.58
   7  -2  -7  260.92    8.67
  -7   2   7  245.49    8.12
   6  -2  -7    3.72    0.60
   5  -2  -7  138.98    4.69
  -5   2   7  138.66    4.70
   4  -2  -7   29.25    1.23
  -4   2   7   30.93    1.32
  -4   2   7   29.40    1.32
   3  -2  -7  259.06    8.08
  -3   2   7  267.32    8.54
  -3   2   7  267.84    8.45
   2  -2  -7    2.38    0.22
  -2   2   7    2.21    0.38
  -2   2   7    1.63    0.29
  -1   2   7    5.59    0.39
  -1   2   7    5.80    0.56
   0  -2  -7  212.15    6.49
   0   2   7  210.11    6.54
   0   2   7  209.47    6.84
   1   2   7   35.58    1.56
   1   2   7   33.68    1.24
   2   2   7   17.03    0.80
   2   2   7   14.14    0.68
   2   2   7   16.68    1.00
   3   2   7  312.58   10.22
   3   2   7  319.70   10.04
   3   2   7  320.94    9.87
   4   2   7   11.53    0.89
   4   2   7    8.28    0.83
   4   2   7   10.32    0.63
   5   2   7    4.72    0.70
   5   2   7    6.63    0.81
   5   2   7    5.26    0.55
   6   2   7    0.65    0.36
   6   2   7    0.96    0.61
  -7  -2  -7    3.48    0.69
   7   2   7    3.82    0.90
  -8  -2  -7    4.44    1.01
   8   2   7    3.73    0.99
   9   2   7    5.54    1.13
  10  -3  -7    1.47    1.03
 -10   3   7    0.47    0.95
   9  -3  -7    4.07    0.88
  -9   3   7    3.97    0.87
   8  -3  -7    3.94    0.76
  -8   3   7    2.49    0.75
   7  -3  -7  190.10    6.54
  -7   3   7  185.11    6.34
   6  -3  -7   65.52    2.61
  -6   3   7   63.31    2.56
   5  -3  -7  136.41    4.63
  -5   3   7  129.88    4.48
   4  -3  -7    5.77    0.52
  -4   3   7    6.00    0.60
  -4   3   7    4.62    0.53
   3  -3  -7  177.83    5.65
  -3   3   7  177.08    5.81
  -3   3   7  181.87    5.95
   2  -3  -7  529.45   16.19
  -2   3   7  524.58   16.33
  -2   3   7  519.18   16.10
   1  -3  -7  225.06    6.90
  -1   3   7  216.38    6.98
  -1   3   7  208.06    6.66
   0  -3  -7   40.48    1.31
   0   3   7   18.43    0.74
  -1  -3  -7   11.48    0.57
   1   3   7   12.83    0.58
   1   3   7   11.75    0.90
   2   3   7  232.79    7.34
   2   3   7  237.12    7.26
   2   3   7  227.40    7.66
   3   3   7  259.62    8.69
   3   3   7  269.95    8.27
   4   3   7   29.62    1.20
   4   3   7   29.75    1.44
   5   3   7    3.09    0.63
   5   3   7    2.91    0.61
   5   3   7    3.52    0.43
   6   3   7  287.82    9.56
   7   3   7    1.92    0.80
   8   3   7    0.20    0.72
   9   3   7    4.60    1.12
  -9   4   7    0.63    0.73
   8  -4  -7   26.18    1.65
  -8   4   7   22.98    1.64
   7  -4  -7   47.57    2.21
  -7   4   7   46.56    2.28
   6  -4  -7   60.44    2.48
  -6   4   7   58.80    2.47
   5  -4  -7    0.19    0.30
  -5   4   7    0.16    0.42
   4  -4  -7  232.96    7.47
  -4   4   7  233.89    7.51
  -4   4   7  229.42    7.58
   3  -4  -7  148.91    4.82
  -3   4   7  146.00    4.76
  -3   4   7  140.34    4.91
   2  -4  -7  141.82    4.50
  -2   4   7  133.18    4.38
  -2   4   7  133.64    4.64
   1  -4  -7    6.06    0.35
   0  -4  -7   53.43    1.73
   0   4   7   52.06    2.17
   0   4   7   50.59    1.76
  -1  -4  -7   10.32    0.55
   1   4   7    9.87    0.51
   1   4   7   10.40    0.92
  -2  -4  -7   42.16    1.62
   2   4   7   43.84    1.56
   2   4   7   45.78    2.06
   3   4   7  123.59    4.54
   3   4   7  126.00    4.01
   4   4   7    3.08    0.66
   4   4   7    1.13    0.28
   4   4   7    1.85    0.49
   5   4   7   33.25    1.66
   5   4   7   31.73    1.79
   6   4   7   23.02    1.55
   7   4   7    1.94    0.79
   8   4   7   57.33    2.92
   9   4   7   11.92    1.57
  -9   5   7    5.23    1.03
  -8   5   7    3.51    0.85
  -7   5   7   26.70    1.69
   6  -5  -7  288.67    9.44
  -6   5   7  274.89    9.03
   5  -5  -7    3.50    0.54
  -5   5   7    4.00    0.66
   4  -5  -7   32.55    1.43
  -4   5   7   34.07    1.68
  -4   5   7   34.19    1.59
   3  -5  -7  185.62    5.97
  -3   5   7  184.63    6.03
  -3   5   7  183.85    6.27
   2  -5  -7   66.09    2.27
  -2   5   7   63.13    2.64
  -2   5   7   66.02    2.34
   1  -5  -7   28.77    1.08
  -1   5   7   26.74    1.48
  -1   5   7   25.70    1.08
   0  -5  -7  279.71    8.60
   0   5   7  259.59    8.62
   0   5   7  259.82    8.08
  -1  -5  -7  110.10    3.56
   1   5   7  106.26    4.00
   1   5   7  107.14    3.43
  -2  -5  -7  303.52    9.55
   2   5   7  311.68    9.44
   2   5   7  298.78   10.08
  -3  -5  -7   32.36    1.46
   3   5   7   33.00    1.80
  -4  -5  -7    5.48    0.68
   4   5   7    6.12    0.87
   5   5   7    1.76    0.49
   6   5   7    1.44    0.66
   7   5   7    9.40    1.16
   8   5   7   29.11    2.11
   9   5   7   -0.51    1.08
  -8   6   7    2.03    0.79
  -7   6   7    7.59    1.00
  -6   6   7   27.33    1.63
  -5   6   7    0.18    0.52
   4  -6  -7    5.02    0.61
  -4   6   7    4.87    0.67
  -4   6   7    4.46    0.75
   3  -6  -7   62.99    2.31
  -3   6   7   60.10    2.67
  -3   6   7   64.89    2.41
   2  -6  -7  281.53    8.84
  -2   6   7  267.54    8.00
  -2   6   7  201.68    7.42
   1  -6  -7    1.86    0.32
  -1   6   7    2.18    0.56
  -1   6   7    2.40    0.36
   0  -6  -7    9.92    0.52
   0   6   7    8.91    0.95
   0   6   7   10.34    0.56
  -1  -6  -7   30.35    1.17
   1   6   7   31.55    1.78
  -2  -6  -7    9.17    0.68
   2   6   7    5.89    0.84
  -3  -6  -7  134.47    4.58
   3   6   7  131.08    4.98
  -4  -6  -7   16.27    1.13
   4   6   7   14.98    1.37
  -5  -6  -7    0.75    0.50
   5   6   7    0.51    0.64
  -6  -6  -7    1.38    0.58
  -7  -6  -7    5.84    0.94
  -8  -6  -7   16.82    1.57
  -8   7   7   23.38    1.84
  -7   7   7    7.03    1.00
  -6   7   7   41.19    2.11
  -5   7   7    2.47    0.65
  -4   7   7   12.41    1.33
  -4   7   7   12.47    1.11
  -3   7   7    2.01    0.67
  -3   7   7    0.62    0.40
   2  -7  -7   19.84    1.24
  -2   7   7   20.69    1.52
  -2   7   7   21.47    1.13
   1  -7  -7  343.57   10.71
  -1   7   7  338.56   10.71
  -1   7   7  347.66   11.40
   0  -7  -7    2.82    0.34
   0   7   7    3.49    0.79
  -1  -7  -7  160.23    5.12
   1   7   7  160.89    5.91
  -2  -7  -7   77.88    2.74
   2   7   7   75.35    3.31
  -3  -7  -7  134.30    4.58
   3   7   7  129.51    5.05
  -4  -7  -7   36.56    1.75
   4   7   7   33.38    2.10
  -5  -7  -7   32.38    1.71
   5   7   7   28.92    1.97
  -6  -7  -7    6.33    0.91
  -7  -7  -7    4.24    0.90
  -8  -7  -7   22.16    1.76
  -7   8   7   10.44    1.22
  -6   8   7   -0.07    0.62
  -5   8   7    7.89    0.94
  -4   8   7    5.78    0.99
  -4   8   7    7.60    0.84
  -3   8   7    5.70    1.00
  -3   8   7    4.65    0.67
  -2   8   7  310.51   10.53
  -1   8   7  220.63    7.83
   0   8   7  126.20    4.98
  -1  -8  -7    9.23    0.64
   1   8   7    8.96    1.21
  -2  -8  -7   11.32    0.79
   2   8   7   10.80    1.36
  -3  -8  -7    3.02    0.53
   3   8   7    3.38    0.93
  -4  -8  -7    8.61    0.94
   4   8   7    4.84    1.03
  -5  -8  -7    9.34    1.02
   5   8   7    6.11    1.14
  -6  -8  -7   11.53    1.19
   6   8   7    8.51    1.89
  -7  -8  -7   12.04    1.37
  -7   9   7    6.60    1.04
  -6   9   7   18.01    1.45
  -5   9   7   14.04    1.29
  -4   9   7   11.57    1.48
  -3   9   7    3.63    0.98
  -2   9   7   47.87    2.70
  -1   9   7  399.94   13.42
   0   9   7   13.03    1.51
   1   9   7   13.67    1.66
   2   9   7   37.06    2.32
   3   9   7    0.74    0.77
  -4  -9  -7    3.31    0.63
   4   9   7    2.06    0.98
  -5  -9  -7    6.22    0.85
   5   9   7    6.01    1.22
  -6  -9  -7    2.32    0.71
   6   9   7    0.41    1.07
  -7  -9  -7    8.65    1.45
  -4  10   7    4.94    1.12
  -3  10   7   35.34    2.46
  -2  10   7   30.74    2.31
  -1  10   7    4.36    1.18
   0  10   7    3.60    1.16
   1  10   7   36.91    2.54
   2  10   7    0.26    0.82
   3  10   7    1.03    0.90
   4  10   7    0.46    0.83
   5  10   7   -0.55    0.83
  -3  11   7   15.83    1.93
  -2  11   7   10.30    1.53
  -1  11   7   12.66    1.71
   0  11   7   -1.58    0.82
   1  11   7    9.12    1.50
   2  11   7    0.67    0.93
   3  11   7    0.18    0.93
   4  11  -8   16.65    2.13
   3  11  -8   17.91    2.10
  -3 -11   8   20.68    1.81
   2  11  -8    0.10    1.05
  -2 -11   8    0.54    0.73
   1  11  -8   -0.80    1.05
  -1 -11   8   -0.50    0.65
   0  11  -8    0.52    1.10
   0 -11   8   -0.03    0.76
  -1  11  -8   31.49    2.47
   1 -11   8   26.75    1.84
  -2  11  -8    4.32    1.27
   2 -11   8    3.56    0.89
  -3  11  -8   -1.23    0.95
   3 -11   8    1.22    1.21
  -4  11  -8   -1.47    1.47
   5  10  -8   28.56    2.23
  -5 -10   8   41.76    2.44
   4  10  -8   49.26    2.85
  -4 -10   8   60.54    2.63
   3  10  -8    1.71    1.05
  -3 -10   8    2.39    0.72
   2  10  -8    2.58    1.11
  -2 -10   8    4.85    0.87
   1  10  -8    0.63    0.95
  -1 -10   8    0.72    0.67
   0  10  -8   31.20    2.24
   0 -10   8   29.04    1.74
  -1  10  -8   35.94    2.52
   1 -10   8   30.88    1.84
  -2  10  -8    2.09    1.10
   2 -10   8    1.87    0.75
  -3  10  -8    2.36    1.07
   3 -10   8    2.69    0.82
  -4  10  -8    7.82    1.32
   4 -10   8    9.40    1.24
  -6  -9   8    0.84    0.74
   5   9  -8    2.26    0.99
  -5  -9   8    4.71    0.89
   4   9  -8  105.88    4.46
  -4  -9   8  119.85    4.33
   3   9  -8    8.89    1.29
  -3  -9   8    8.64    1.06
   2   9  -8  182.15    6.72
  -2  -9   8  187.62    6.27
   1   9  -8   63.86    3.13
  -1  -9   8   64.81    2.63
   0   9  -8   81.54    3.70
   0  -9   8   76.92    3.04
  -1   9  -8    0.22    0.93
   1  -9   8    0.82    0.63
  -2   9  -8   -0.51    0.85
   2  -9   8   -0.09    0.57
  -3   9  -8   47.53    2.67
   3  -9   8   44.44    2.27
  -4   9  -8    4.84    0.97
  -4   9  -8    4.21    1.11
   4  -9   8    4.19    0.87
  -5   9  -8    0.10    0.85
   5  -9   8   -0.24    0.61
  -6   9  -8    1.14    0.96
  -7  -8   8   11.13    1.37
  -6  -8   8    5.38    0.94
   5   8  -8   27.65    1.95
  -5  -8   8   34.52    1.86
   4   8  -8  140.12    5.33
  -4  -8   8  158.01    5.44
   3   8  -8    1.90    0.94
  -3  -8   8    1.78    0.59
   2   8  -8    1.49    0.94
  -2  -8   8    3.94    0.62
   1   8  -8    4.62    1.11
  -1  -8   8    8.41    0.96
   0   8  -8  205.55    7.26
   0  -8   8  192.88    6.41
  -1   8  -8  149.91    5.59
   1  -8   8  129.56    4.58
  -2   8  -8    4.76    1.03
   2  -8   8    5.09    0.82
  -3   8  -8    3.59    0.97
  -3   8  -8    2.31    0.67
   3  -8   8    2.25    0.65
  -4   8  -8    7.04    0.99
  -4   8  -8    7.66    1.16
   4  -8   8    8.16    1.07
  -5   8  -8    0.90    0.82
   5  -8   8    1.27    0.71
  -6   8  -8   -0.21    0.81
   6  -8   8   -0.40    0.60
  -7   8  -8    6.29    1.26
  -8  -7   8   16.81    1.59
  -7  -7   8    0.68    0.70
  -6  -7   8   19.64    1.49
   5   7  -8  144.41    5.35
  -5  -7   8  151.24    5.32
   4   7  -8  336.13   11.13
  -4  -7   8  372.02   11.85
   3   7  -8  133.28    4.98
  -3  -7   8  150.11    5.05
   2   7  -8   26.12    1.76
  -2  -7   8   27.51    1.31
   1   7  -8  140.41    5.15
  -1  -7   8  143.22    4.77
   0   7  -8  385.12   12.56
   0  -7   8  361.16   11.49
   0  -7   8  367.33   11.34
  -1   7  -8  120.05    4.59
   1  -7   8  104.32    3.75
   1  -7   8  104.64    3.53
  -2   7  -8   13.35    1.43
   2  -7   8   11.48    1.09
   2  -7   8   11.32    0.87
  -3   7  -8  267.98    9.04
   3  -7   8  229.20    7.92
   3  -7   8  243.68    7.64
  -4   7  -8   -0.35    0.68
   4  -7   8   -0.08    0.51
  -5   7  -8   41.11    2.22
   5  -7   8   34.40    1.97
  -6   7  -8    1.75    0.86
   6  -7   8    0.65    0.70
  -7   7  -8    1.41    0.96
   7  -7   8    0.32    0.69
  -8  -6   8    2.14    0.80
  -7  -6   8   13.71    1.36
  -6  -6   8    0.17    0.59
   5   6  -8  124.63    4.60
  -5  -6   8  163.11    5.65
   4   6  -8  437.32   14.06
  -4  -6   8  490.35   15.41
   3   6  -8    3.04    0.69
  -3  -6   8    3.65    0.55
   2   6  -8    6.72    0.92
  -2  -6   8    7.23    0.66
   1   6  -8  164.43    5.79
  -1  -6   8  161.98    5.26
  -1  -6   8  168.60    5.36
   0   6  -8   75.80    3.11
   0  -6   8   70.03    2.55
   0  -6   8   70.35    2.44
  -1   6  -8   58.45    2.59
   1  -6   8   54.34    2.00
   1  -6   8   53.38    2.16
  -2   6  -8   20.77    1.46
   2  -6   8   13.40    0.86
   2  -6   8   12.63    1.02
  -3   6  -8   -0.28    0.62
   3  -6   8    0.56    0.50
   3  -6   8    0.23    0.42
  -4   6  -8    0.81    0.66
   4  -6   8    1.68    0.57
   4  -6   8    0.70    0.49
  -5   6  -8    3.88    0.86
   5  -6   8    2.37    0.69
  -6   6  -8    5.01    1.04
   6  -6   8    3.48    0.82
  -7   6  -8    3.89    1.06
   7  -6   8    3.53    0.93
  -8   6  -8   28.92    2.24
   8  -6   8   26.02    2.01
  -9  -5   8    1.34    0.73
  -8  -5   8   16.62    1.45
  -7  -5   8   10.28    1.24
  -6  -5   8  472.10   15.08
   5   5  -8   33.66    1.75
  -5  -5   8   34.49    1.74
   4   5  -8   93.00    3.53
  -4  -5   8   99.02    3.55
   3   5  -8    1.31    0.55
  -3  -5   8    0.59    0.38
  -3  -5   8    0.11    0.20
   2   5  -8  218.18    7.32
  -2  -5   8  215.18    7.03
  -2  -5   8  234.13    7.13
   1   5  -8  163.30    5.66
  -1  -5   8  167.15    5.32
  -1  -5   8  165.19    5.29
   0   5  -8  127.23    4.58
   0  -5   8  128.62    4.16
   0  -5   8  122.63    4.08
  -1   5  -8   75.59    3.03
   1  -5   8   77.75    2.67
   1  -5   8   75.15    2.77
  -2   5  -8   -0.10    0.49
   2  -5   8    0.70    0.33
   2  -5   8    1.20    0.48
  -3   5  -8    3.18    0.68
   3  -5   8    2.76    0.48
   3  -5   8    4.01    0.65
  -4   5  -8   19.01    1.30
   4  -5   8   16.59    1.20
   4  -5   8   16.48    1.05
  -5   5  -8   11.57    1.22
   5  -5   8    8.26    0.92
   5  -5   8    8.30    1.03
  -6   5  -8   11.08    1.24
   6  -5   8    9.95    1.17
  -7   5  -8    4.89    1.07
   7  -5   8    3.68    0.86
  -8   5  -8    0.18    0.97
   8  -5   8    0.63    0.67
  -9  -4   8    2.18    0.82
  -8  -4   8   39.56    2.18
  -7  -4   8  142.94    5.18
  -6  -4   8    3.10    0.68
   5   4  -8   18.45    1.18
  -5  -4   8   19.26    1.21
  -5  -4   8   17.95    0.90
  -4  -4   8  146.32    4.94
  -4  -4   8  145.39    4.70
   3   4  -8  119.14    4.22
  -3  -4   8  135.18    4.39
  -3  -4   8  128.85    4.24
   2   4  -8   82.03    3.13
  -2  -4   8   89.20    2.93
  -2  -4   8   88.12    2.97
   1   4  -8   16.16    1.13
  -1  -4   8   16.44    0.75
  -1  -4   8   15.74    0.75
   0   4  -8  198.11    6.72
   0  -4   8  199.57    6.27
   0  -4   8  194.98    6.24
  -1   4  -8   44.84    2.03
  -2   4  -8  162.16    5.65
   2  -4   8  160.99    5.31
   2  -4   8  155.89    5.16
  -3   4  -8   16.64    1.21
   3  -4   8   14.32    1.02
   3  -4   8   15.58    0.89
  -4   4  -8    4.28    0.71
   4  -4   8    4.12    0.57
   4  -4   8    3.62    0.63
  -5   4  -8   10.25    1.07
   5  -4   8    8.47    0.99
   5  -4   8    9.85    0.94
   6  -4   8    3.81    0.76
  -7   4  -8    8.49    1.17
   7  -4   8    7.68    1.11
  -8   4  -8   -0.37    0.89
   8  -4   8    0.20    0.67
 -10  -3   8    2.92    0.91
  -9  -3   8    1.72    0.76
  -8  -3   8   20.79    1.52
  -7  -3   8   49.00    2.10
  -7  -3   8   52.59    2.40
  -6  -3   8    1.15    0.52
  -6  -3   8    0.79    0.36
   5   3  -8   48.07    1.99
  -5  -3   8   43.31    1.93
  -5  -3   8   46.00    1.73
   4   3  -8  241.88    7.86
  -4  -3   8  253.28    8.11
  -4  -3   8  250.25    7.93
   3   3  -8  389.84   12.40
  -3  -3   8  401.48   12.43
  -3  -3   8  402.29   12.53
   2   3  -8 1332.47   40.95
  -2  -3   8 1377.96   41.77
  -2  -3   8 1367.06   41.76
   1   3  -8   54.91    2.30
  -1  -3   8   56.46    1.90
  -1  -3   8   55.67    1.94
   0   3  -8    8.74    0.84
   0  -3   8    8.75    0.53
   0  -3   8    9.28    0.58
  -1   3  -8  455.53   14.47
   1  -3   8  448.22   13.68
   1  -3   8  431.91   13.60
  -2   3  -8  526.60   16.63
   2  -3   8  502.38   15.80
   2  -3   8  520.44   15.94
  -3   3  -8   22.40    1.36
   3  -3   8   22.40    1.21
   3  -3   8   22.87    1.10
  -4   3  -8  187.39    6.38
   4  -3   8  173.64    5.70
   4  -3   8  174.03    5.93
  -5   3  -8   32.85    1.70
   5  -3   8   30.75    1.45
   5  -3   8   28.41    1.58
   6  -3   8   11.66    1.21
   6  -3   8   13.19    1.04
  -7   3  -8   16.79    1.54
   7  -3   8   17.36    1.48
  -8   3  -8   36.12    2.23
   8  -3   8   29.73    1.99
  -9   3  -8    8.27    1.36
   9  -3   8    8.28    1.29
  -8  -2   8   -0.33    0.42
  -7  -2   8   73.96    2.79
  -6  -2   8   21.78    1.28
  -6  -2   8   21.85    1.14
   5   2  -8  253.03    8.10
  -5  -2   8  228.93    7.51
  -5  -2   8  230.63    7.34
   4   2  -8   47.28    1.94
  -4  -2   8   42.09    1.61
  -4  -2   8   42.61    1.72
   3   2  -8  188.15    6.24
  -3  -2   8  302.43    9.35
  -3  -2   8  296.44    9.40
   2   2  -8  225.18    7.39
  -2  -2   8  245.17    7.61
  -2  -2   8  243.93    7.65
   1   2  -8 1229.74   37.81
  -1  -2   8 1298.50   40.03
  -1  -2   8 1332.32   40.41
   0   2  -8   11.48    0.86
   0  -2   8   12.10    0.63
   0  -2   8   12.01    0.64
  -1   2  -8   52.66    2.20
   1  -2   8   56.07    2.01
   1  -2   8   54.22    1.95
  -2   2  -8  757.25   23.57
   2  -2   8  739.51   22.76
   2  -2   8  737.68   22.66
  -3   2  -8  719.49   22.43
   3  -2   8  710.74   22.07
   3  -2   8  713.94   21.92
  -4   2  -8   63.59    2.58
   4  -2   8   61.78    2.31
   4  -2   8   63.46    2.52
  -5   2  -8   36.41    1.74
   5  -2   8   34.84    1.77
   5  -2   8   37.08    1.58
   6  -2   8  294.16    9.81
   6  -2   8  294.12    9.41
  -7   2  -8    3.42    0.82
   7  -2   8    2.05    0.72
  -8   2  -8    2.75    0.90
   8  -2   8    3.40    0.95
  -9   2  -8   11.80    1.42
   9  -2   8   11.00    1.43
  10   1  -8    5.76    1.05
   9   1  -8    6.99    1.02
  -9  -1   8    5.60    0.86
   8   1  -8    4.07    0.76
  -8  -1   8    4.03    0.72
   7   1  -8  261.79    8.66
  -7  -1   8  231.51    7.58
   6   1  -8    3.39    0.59
  -6  -1   8    2.94    0.52
   5   1  -8   73.17    2.68
   5   1  -8   71.82    2.61
  -5  -1   8   63.87    2.35
   4   1  -8   12.77    0.81
  -4  -1   8    9.06    0.62
  -4  -1   8   12.04    0.69
   3   1  -8  131.19    4.49
  -3  -1   8  118.03    4.13
  -3  -1   8  136.40    4.17
   2   1  -8  185.27    6.16
  -2  -1   8  187.69    5.88
  -2  -1   8  189.05    5.96
   1   1  -8  483.33   15.23
  -1  -1   8  509.25   15.15
  -1  -1   8  484.79   15.27
   0   1  -8  596.64   18.69
   0  -1   8  580.02   17.57
   0  -1   8  568.67   17.62
   1  -1   8  363.18   11.26
   2  -1   8  266.61    8.26
   2  -1   8  253.42    8.15
  -3   1  -8  998.91   30.90
   3  -1   8  951.86   29.48
   3  -1   8  975.16   29.66
  -4   1  -8    6.30    0.77
   4  -1   8    5.86    0.70
   4  -1   8    5.90    0.58
  -5   1  -8    2.90    0.56
   5  -1   8    2.59    0.48
   5  -1   8    2.30    0.58
   6  -1   8    1.74    0.50
   6  -1   8    1.88    0.65
   7  -1   8    5.51    0.97
  -8   1  -8    3.09    0.93
   8  -1   8    3.55    0.91
  -9   1  -8    9.83    1.30
   9  -1   8    8.23    1.33
  10   0  -8    0.22    0.64
 -10   0   8    0.47    0.70
   9   0  -8   -0.29    0.57
  -9   0   8   -0.29    0.54
   8   0  -8    0.54    0.56
  -8   0   8    0.31    0.52
   7   0  -8   -0.20    0.49
  -7   0   8    0.13    0.47
   6   0  -8  939.54   29.02
  -6   0   8  851.73   26.29
   5   0  -8    0.09    0.22
   5   0  -8    0.29    0.29
  -5   0   8   -0.13    0.28
   4   0  -8 1264.72   38.45
   4   0  -8 1253.04   38.55
  -4   0   8 1142.30   34.93
   3   0  -8   -0.11    0.24
  -3   0   8    0.01    0.19
  -3   0   8    0.01    0.17
  -2   0   8    3.86    0.31
  -2   0   8    3.66    0.57
  -2   0   8    3.38    0.40
  -1   0   8    0.13    0.10
  -1   0   8   -0.02    0.14
  -1   0   8   -0.20    0.24
   0   0   8  879.95   27.16
   0   0   8  868.85   26.84
   0   0   8  889.23   26.87
   1   0   8    0.80    0.41
   1   0   8    2.54    0.37
   1   0   8    1.87    0.30
   2   0   8 1193.60   36.37
   2   0   8 1172.43   36.06
   3   0   8    0.08    0.27
   3   0   8    0.05    0.17
   4   0   8   27.84    1.42
   4   0   8   27.44    1.22
   4   0   8   28.38    1.43
   5   0   8    0.17    0.33
   5   0   8    0.49    0.39
   5   0   8   -0.14    0.43
   6   0   8  146.73    5.21
   6   0   8  137.55    4.76
   7   0   8    0.57    0.63
  -8   0  -8   26.90    1.85
   8   0   8   23.10    1.83
  -9   0  -8    1.26    0.85
   9   0   8    1.23    0.83
 -10   0  -8   12.04    1.46
  10  -1  -8    4.66    1.00
 -10   1   8    3.44    0.87
   9  -1  -8    4.76    0.90
  -9   1   8    4.40    0.84
   8  -1  -8    4.76    0.82
  -8   1   8    3.48    0.72
   7  -1  -8  251.47    8.35
  -7   1   8  230.63    7.62
   6  -1  -8    2.16    0.53
  -6   1   8    3.11    0.59
   5  -1  -8   66.50    2.47
  -5   1   8   62.00    2.35
   4  -1  -8   12.12    0.69
  -4   1   8   11.49    0.74
  -4   1   8   11.07    0.75
   3  -1  -8  139.31    4.45
  -3   1   8  131.23    4.36
  -3   1   8  134.25    4.51
  -2   1   8  165.76    5.33
  -2   1   8  176.29    5.73
  -2   1   8  175.47    5.50
  -1   1   8  475.16   14.78
  -1   1   8  467.33   14.50
   0   1   8  545.54   17.18
   0   1   8  557.80   16.76
   0   1   8  546.22   16.86
   1   1   8  355.92   11.12
   1   1   8  360.38   11.47
   1   1   8  364.63   11.14
   2   1   8  262.37    8.27
   2   1   8  262.76    8.35
   2   1   8  269.02    8.61
   3   1   8  973.01   29.24
   3   1   8  928.71   29.06
   4   1   8    6.05    0.73
   4   1   8    5.84    0.72
   4   1   8    5.03    0.53
   5   1   8    3.29    0.48
   5   1   8    4.23    0.64
   5   1   8    3.68    0.69
   6   1   8    2.14    0.67
   6   1   8    2.05    0.48
   7   1   8    5.60    0.97
  -8  -1  -8    4.04    0.89
   8   1   8    4.10    1.00
  -9  -1  -8    8.92    1.19
   9   1   8    7.55    1.26
  10  -2  -8    8.35    1.21
 -10   2   8    5.37    1.00
   9  -2  -8    0.31    0.61
  -9   2   8   -0.25    0.61
   8  -2  -8    0.15    0.49
  -8   2   8    0.20    0.57
   7  -2  -8   82.16    3.24
  -7   2   8   74.37    2.96
   6  -2  -8   22.62    1.27
  -6   2   8   20.55    1.27
   5  -2  -8  229.69    7.42
  -5   2   8  209.22    7.37
  -5   2   8  219.65    7.00
   4  -2  -8   40.46    1.56
  -4   2   8   40.55    1.69
  -4   2   8   42.87    1.73
   3  -2  -8  281.35    8.73
  -3   2   8  275.90    8.83
  -3   2   8  283.49    8.98
   2  -2  -8  227.28    6.98
  -2   2   8  220.47    7.00
  -2   2   8  222.21    7.22
  -1   2   8 1186.50   36.32
  -1   2   8 1197.89   36.62
   0   2   8   10.39    0.80
   0   2   8   10.88    0.55
   1   2   8   51.85    1.80
   1   2   8   51.17    2.16
   1   2   8   56.78    1.86
   2   2   8  711.73   22.11
   2   2   8  729.57   22.44
   3   2   8  720.66   22.48
   4   2   8   62.48    2.54
   4   2   8   60.21    2.41
   5   2   8   38.44    1.84
   5   2   8   36.37    1.84
   6   2   8  323.34   10.68
  -7  -2  -8    2.30    0.66
   7   2   8    2.07    0.79
  -8  -2  -8    2.72    1.21
   8   2   8    4.08    1.00
   9   2   8    9.74    1.40
  -9   3   8    2.31    0.78
   8  -3  -8   23.26    1.50
  -8   3   8   23.70    1.58
   7  -3  -8   54.28    2.39
  -7   3   8   51.88    2.34
   6  -3  -8    0.30    0.40
  -6   3   8    0.31    0.48
   5  -3  -8   43.63    1.79
  -5   3   8   41.83    1.81
   4  -3  -8  233.79    7.43
  -4   3   8  227.15    7.37
  -4   3   8  229.37    7.45
   3  -3  -8  357.12   11.05
  -3   3   8  355.04   11.29
  -3   3   8  354.46   11.13
   2  -3  -8 1254.01   38.07
  -2   3   8 1251.03   38.11
  -2   3   8 1229.09   37.84
  -1   3   8   51.87    2.17
  -1   3   8   55.24    1.90
   0  -3  -8    9.44    0.37
   0   3   8    2.71    0.24
   1   3   8  458.88   13.80
   1   3   8  437.50   14.21
   2   3   8  515.73   15.74
   2   3   8  509.23   16.20
   2   3   8  511.53   15.80
   3   3   8   22.52    1.34
   3   3   8   21.52    1.08
   3   3   8   22.47    0.96
   4   3   8  178.61    5.72
   4   3   8  179.14    5.97
   5   3   8   31.78    1.74
   5   3   8   33.42    1.66
   5   3   8   29.75    1.31
   6   3   8   10.96    0.86
   6   3   8   13.28    1.26
   7   3   8   16.80    1.48
   8   3   8   34.49    2.20
   9   3   8   10.43    1.45
  -9   4   8    0.49    0.69
  -8   4   8   38.64    2.12
   7  -4  -8  148.37    5.32
  -7   4   8  144.64    5.18
   6  -4  -8    3.78    0.61
  -6   4   8    3.24    0.63
   5  -4  -8   15.75    0.96
  -5   4   8   16.27    1.08
   4  -4  -8  133.93    4.45
  -4   4   8  134.37    4.61
  -4   4   8  128.08    4.46
   3  -4  -8  116.24    3.81
  -3   4   8  115.24    4.16
  -3   4   8  117.82    3.96
   2  -4  -8   82.30    2.68
  -2   4   8   78.84    3.03
  -2   4   8   78.75    2.74
   1  -4  -8   14.86    0.59
  -1   4   8   10.45    0.60
  -1   4   8   13.79    0.98
   0  -4  -8  191.82    5.90
   0   4   8  180.40    5.70
   0   4   8  180.97    6.17
  -1  -4  -8   43.28    1.54
   1   4   8   41.39    1.94
   1   4   8   42.63    1.50
  -2  -4  -8  140.58    4.60
   2   4   8  150.72    5.36
   2   4   8  152.51    4.83
   3   4   8   14.69    0.73
   3   4   8   15.00    1.16
   3   4   8   15.50    0.91
   4   4   8    3.48    0.57
   4   4   8    5.92    0.84
   4   4   8    3.95    0.41
   5   4   8    8.11    1.06
   5   4   8    9.59    1.02
   6   4   8    5.31    0.88
   7   4   8    7.59    1.10
   8   4   8   -0.55    0.75
   9   4   8    5.85    1.26
  -9   5   8    0.96    0.74
  -8   5   8   16.77    1.52
  -7   5   8   12.07    1.27
  -6   5   8  434.86   13.87
   5  -5  -8   28.04    1.87
  -5   5   8   31.70    1.60
   4  -5  -8   84.99    3.00
  -4   5   8   88.62    3.38
  -4   5   8   86.36    3.18
   3  -5  -8    0.34    0.24
  -3   5   8   -0.10    0.36
  -3   5   8   -0.02    0.34
   2  -5  -8  203.17    6.39
  -2   5   8  205.36    6.46
  -2   5   8  194.97    6.80
   1  -5  -8  163.23    5.12
  -1   5   8  149.52    4.82
  -1   5   8  148.18    5.27
   0  -5  -8  120.46    3.78
   0   5   8  116.68    4.29
   0   5   8  114.07    3.74
  -1  -5  -8   72.74    2.43
   1   5   8   73.55    2.39
   1   5   8   68.68    2.92
  -2  -5  -8    0.50    0.28
   2   5   8    0.96    0.23
   2   5   8   -0.07    0.44
  -3  -5  -8    3.40    0.49
   3   5   8    3.10    0.69
  -4  -5  -8   15.90    1.07
   4   5   8   17.69    1.41
   5   5   8   10.51    1.09
   5   5   8    8.54    1.10
   6   5   8   12.68    1.31
   7   5   8    5.06    1.00
   8   5   8    0.75    0.82
  -8   6   8    0.96    0.71
  -7   6   8   13.38    1.34
  -6   6   8    1.40    0.63
  -5   6   8  135.67    4.77
  -4   6   8  398.53   12.89
  -4   6   8  396.06   12.60
  -3   6   8    3.49    0.69
  -3   6   8    2.98    0.51
   2  -6  -8    6.17    0.64
  -2   6   8    7.90    0.97
   1  -6  -8  158.22    5.03
  -1   6   8  154.17    4.97
  -1   6   8  152.27    5.53
   0  -6  -8   67.51    2.22
   0   6   8   68.91    2.93
   0   6   8   64.97    2.28
  -1  -6  -8   47.33    1.68
   1   6   8   49.47    2.37
  -2  -6  -8   13.84    0.81
   2   6   8   11.66    1.14
  -3  -6  -8    0.66    0.39
   3   6   8   -0.31    0.56
  -4  -6  -8    1.77    0.52
   4   6   8    1.25    0.65
  -5  -6  -8    3.50    0.66
   5   6   8    3.07    0.83
  -6  -6  -8    4.72    0.82
  -7  -6  -8    3.84    0.84
  -8  -6  -8   28.06    1.92
  -8   7   8   13.79    1.55
  -7   7   8    0.82    0.65
  -6   7   8   16.98    1.34
  -5   7   8  123.31    4.43
  -4   7   8  302.03   10.20
  -4   7   8  306.48    9.84
  -3   7   8  123.69    4.79
  -3   7   8  126.76    4.34
  -2   7   8   23.35    1.65
  -2   7   8   23.10    1.19
  -1   7   8  132.31    4.98
  -1   7   8  128.94    4.31
   0   7   8  334.51   11.17
  -1  -7  -8   95.15    3.14
   1   7   8  100.11    4.08
  -2  -7  -8   10.96    0.75
   2   7   8   10.24    1.20
  -3  -7  -8  235.23    7.63
   3   7   8  221.46    7.88
  -4  -7  -8    0.58    0.46
   4   7   8   -0.68    0.58
  -5  -7  -8   36.42    1.84
   5   7   8   34.55    2.24
  -6  -7  -8    2.61    0.72
  -7  -7  -8    2.47    0.76
  -8  -7  -8   10.48    1.34
  -7   8   8    7.81    1.07
  -6   8   8    3.68    0.80
  -5   8   8   25.34    1.52
  -4   8   8  126.04    4.50
  -4   8   8  126.79    4.96
  -3   8   8    0.31    0.68
  -3   8   8    2.01    0.56
  -2   8   8    2.17    0.72
  -1   8   8    6.00    1.05
   0   8   8  181.77    6.68
   1   8   8  125.11    4.95
   2   8   8    4.55    0.98
  -3  -8  -8    3.36    0.56
   3   8   8    4.06    1.01
  -4  -8  -8    9.95    0.92
   4   8   8    7.91    1.26
  -5  -8  -8    2.20    0.61
   5   8   8    1.22    0.83
  -6  -8  -8    0.95    0.57
   6   8   8   -1.04    1.04
  -7  -8  -8    6.66    1.01
  -7   9   8   -0.22    0.70
  -6   9   8   -0.03    0.63
  -5   9   8    2.68    0.73
  -4   9   8   94.21    4.13
  -3   9   8    8.23    1.23
  -2   9   8  153.69    5.92
  -1   9   8   60.79    3.14
   0   9   8   70.99    3.46
   1   9   8    0.33    0.72
   2   9   8    0.60    0.77
   3   9   8   41.07    2.58
   4   9   8    4.04    1.10
  -4  10   8   46.25    2.88
  -3  10   8    2.19    0.94
  -2  10   8    3.07    0.95
  -1  10   8   -0.01    0.80
   0  10   8   26.51    2.10
   1  10   8   31.18    2.31
   2  10   8    1.78    0.95
   3  10   8    1.87    0.99
   4  10   8    7.05    1.33
   5  10   8    1.97    1.05
  -3  11   8   16.78    1.97
  -2  11   8    0.29    0.85
  -1  11   8   -0.13    0.87
   0  11   8   -0.80    0.82
   1  11   8   29.04    2.30
   2  11   8    2.88    1.07
   3  11  -9   24.44    2.36
   2  11  -9    0.96    1.19
  -2 -11   9    1.22    0.76
   1  11  -9    1.73    1.18
  -1 -11   9    2.96    0.88
   0  11  -9   17.11    2.14
   0 -11   9   12.78    1.48
  -1  11  -9    4.73    1.38
   1 -11   9    4.20    0.94
  -2  11  -9    5.28    1.36
   2 -11   9    4.36    0.97
  -3  11  -9    0.18    1.07
   5  10  -9   19.82    2.11
   4  10  -9   21.79    2.11
  -4 -10   9   26.67    1.69
   3  10  -9   35.15    2.55
  -3 -10   9   37.46    1.96
   2  10  -9    1.88    1.13
  -2 -10   9    2.71    0.80
   1  10  -9   73.50    3.65
  -1 -10   9   74.26    3.05
   0  10  -9    2.58    1.12
   0 -10   9    1.95    0.80
  -1  10  -9    3.29    1.23
   1 -10   9    3.93    0.90
  -2  10  -9   -0.69    0.98
   2 -10   9    0.68    0.71
  -3  10  -9   -1.64    0.97
   3 -10   9   -0.95    0.62
  -4  10  -9    3.11    1.15
   4 -10   9    2.06    0.81
  -6  -9   9    1.73    0.76
   5   9  -9   -1.17    0.83
  -5  -9   9    0.15    0.63
   4   9  -9    6.09    1.26
  -4  -9   9   11.74    1.20
   3   9  -9    2.48    0.98
  -3  -9   9    2.47    0.69
   2   9  -9   48.63    2.79
  -2  -9   9   54.84    2.34
   1   9  -9    7.46    1.21
  -1  -9   9   10.11    1.14
   0   9  -9   69.53    3.38
   0  -9   9   64.49    2.72
  -1   9  -9  204.30    7.38
   1  -9   9  182.09    6.29
  -2   9  -9    3.42    1.07
   2  -9   9    3.82    0.85
  -3   9  -9   63.12    3.13
   3  -9   9   54.44    2.60
  -4   9  -9    1.37    1.02
  -4   9  -9    1.30    0.83
   4  -9   9    1.67    0.74
  -5   9  -9    1.80    0.97
   5  -9   9    0.24    0.63
  -6   9  -9    8.82    1.31
  -7  -8   9   12.74    1.43
  -6  -8   9   19.43    1.52
   5   8  -9    3.11    0.98
  -5  -8   9    5.31    0.88
   4   8  -9    1.08    0.88
  -4  -8   9    2.43    0.71
   3   8  -9    7.31    1.06
  -3  -8   9   11.14    1.04
   2   8  -9   49.05    2.64
  -2  -8   9   57.22    2.29
   1   8  -9    0.99    0.83
  -1  -8   9    1.54    0.55
   0   8  -9    1.57    0.93
   0  -8   9    2.09    0.61
  -1   8  -9    1.45    0.86
   1  -8   9    0.64    0.57
  -2   8  -9   11.54    1.48
   2  -8   9    9.72    0.88
   2  -8   9    9.61    1.10
  -3   8  -9    1.10    0.84
   3  -8   9    0.74    0.59
  -4   8  -9   19.90    1.74
  -4   8  -9   18.70    1.54
   4  -8   9   14.63    1.36
  -5   8  -9    4.21    0.98
   5  -8   9    4.28    0.91
  -6   8  -9    4.27    1.07
   6  -8   9    4.37    0.99
  -8  -7   9    7.62    1.30
  -7  -7   9    1.53    0.75
  -6  -7   9    7.63    0.97
   5   7  -9   -0.48    0.71
  -5  -7   9   -0.42    0.59
   4   7  -9   77.42    3.34
  -4  -7   9   90.04    3.37
   3   7  -9   19.19    1.61
  -3  -7   9   23.52    1.31
   2   7  -9   87.18    3.61
  -2  -7   9   92.26    3.25
   1   7  -9  321.52   10.70
  -1  -7   9  303.64    9.63
   0   7  -9   38.28    2.20
   0  -7   9   36.97    1.70
   0  -7   9   38.57    1.54
  -1   7  -9   89.42    3.70
   1  -7   9   83.23    2.88
   1  -7   9   79.50    3.08
  -2   7  -9   35.70    2.10
   2  -7   9   28.66    1.36
   2  -7   9   26.99    1.58
  -3   7  -9   91.66    3.78
   3  -7   9   82.57    3.04
   3  -7   9   83.14    3.33
  -4   7  -9   55.49    2.71
   4  -7   9   45.06    1.95
   4  -7   9   45.70    2.26
  -5   7  -9    3.30    0.90
   5  -7   9    2.72    0.75
  -6   7  -9    5.90    1.10
   6  -7   9    3.87    0.94
  -7   7  -9    3.77    1.16
   7  -7   9    4.81    1.02
  -8  -6   9    0.73    0.66
  -7  -6   9    0.50    0.61
  -6  -6   9   10.59    1.19
   5   6  -9    3.42    0.82
  -5  -6   9    4.51    0.80
   4   6  -9    1.41    0.73
  -4  -6   9    3.84    0.69
   3   6  -9    8.00    1.01
  -3  -6   9    9.16    0.82
   2   6  -9   95.59    3.72
  -2  -6   9  100.85    3.43
   1   6  -9   71.63    2.99
  -1  -6   9   72.79    2.51
  -1  -6   9   72.11    2.57
   0   6  -9   48.48    2.31
   0  -6   9   44.64    1.82
   0  -6   9   45.72    1.72
  -1   6  -9   49.49    2.35
   1  -6   9   48.70    1.87
   1  -6   9   48.88    2.04
  -2   6  -9    3.08    0.76
   2  -6   9    1.60    0.43
   2  -6   9    3.00    0.64
  -3   6  -9   14.71    1.35
   3  -6   9   12.59    0.99
   3  -6   9   13.00    1.13
  -4   6  -9   15.46    1.43
   4  -6   9   12.01    1.16
   4  -6   9   12.02    1.05
   5  -6   9   33.94    1.92
  -6   6  -9   29.65    1.95
   6  -6   9   25.83    1.77
  -7   6  -9    5.54    1.16
   7  -6   9    4.32    0.96
  -9  -5   9    6.12    1.05
  -8  -5   9    1.47    0.76
  -7  -5   9    5.81    0.93
  -6  -5   9    2.69    0.72
   5   5  -9   -0.78    0.49
  -5  -5   9   -0.33    0.48
   4   5  -9   20.11    1.35
  -4  -5   9   21.58    1.22
   3   5  -9  190.03    6.51
  -3  -5   9  206.18    6.52
  -3  -5   9  196.81    6.37
   2   5  -9   71.36    2.89
  -2  -5   9   76.85    2.65
  -2  -5   9   80.56    2.72
   1   5  -9   65.93    2.77
  -1  -5   9   67.88    2.33
  -1  -5   9   66.05    2.34
   0   5  -9   76.41    3.12
   0  -5   9   75.13    2.66
   0  -5   9   74.58    2.60
  -1   5  -9  307.37   10.13
   1  -5   9  291.09    9.22
   1  -5   9  295.21    9.35
  -2   5  -9   16.90    1.32
   2  -5   9   13.72    1.03
   2  -5   9   14.51    0.88
  -3   5  -9  315.43   10.40
   3  -5   9  288.84    9.52
   3  -5   9  294.76    9.29
  -4   5  -9    3.44    0.76
   4  -5   9    2.46    0.61
   4  -5   9    2.79    0.55
  -5   5  -9  143.36    5.32
   5  -5   9  128.74    4.84
   5  -5   9  132.16    4.52
   6  -5   9   17.60    1.47
  -7   5  -9   16.69    1.76
   7  -5   9   13.65    1.46
  -8   5  -9    0.71    0.99
   8  -5   9    0.25    0.65
  -9  -4   9   14.73    1.53
  -8  -4   9    0.86    0.67
  -7  -4   9   83.39    3.38
  -6  -4   9  126.50    4.58
   5   4  -9    6.71    0.78
  -5  -4   9    7.16    0.60
  -5  -4   9    7.12    0.85
  -4  -4   9    0.15    0.39
  -4  -4   9    0.31    0.26
   3   4  -9   77.11    3.00
  -3  -4   9   91.83    3.11
  -3  -4   9   87.41    3.00
   2   4  -9   58.90    2.50
  -2  -4   9   60.67    2.13
  -2  -4   9   60.66    2.12
   1   4  -9  473.28   15.09
  -1  -4   9  469.80   14.83
  -1  -4   9  492.08   14.81
   0   4  -9  115.64    4.27
   0  -4   9  118.58    3.81
   0  -4   9  110.45    3.76
  -1   4  -9   11.60    1.06
   1  -4   9   12.66    0.74
   1  -4   9   12.89    0.83
  -2   4  -9   78.11    3.16
   2  -4   9   77.09    2.74
   2  -4   9   77.09    2.87
  -3   4  -9    4.76    0.79
   3  -4   9    3.06    0.48
   3  -4   9    3.96    0.63
  -4   4  -9   17.75    1.32
   4  -4   9   15.99    1.03
   4  -4   9   14.58    1.11
  -5   4  -9   35.83    1.90
   5  -4   9   29.65    1.75
   5  -4   9   33.32    1.56
   6  -4   9   65.00    2.95
   6  -4   9   67.94    2.64
  -7   4  -9    2.00    0.88
   7  -4   9    2.20    0.78
  -8   4  -9    0.50    0.86
   8  -4   9    0.11    0.65
 -10  -3   9   11.81    1.44
  -9  -3   9    0.39    0.66
  -8  -3   9    6.49    0.98
  -7  -3   9   15.75    1.32
  -7  -3   9   16.45    1.12
  -6  -3   9  148.81    5.21
  -6  -3   9  148.98    4.95
   5   3  -9    0.36    0.37
  -5  -3   9    0.40    0.29
  -5  -3   9    0.04    0.35
   4   3  -9   11.10    0.91
  -4  -3   9   10.95    0.81
  -4  -3   9   11.61    0.69
   3   3  -9  157.97    5.45
  -3  -3   9  164.82    5.33
  -3  -3   9  164.08    5.28
   2   3  -9  317.02   10.29
  -2  -3   9  327.65   10.33
  -2  -3   9  336.63   10.30
   1   3  -9    1.64    0.48
  -1  -3   9    1.43    0.26
  -1  -3   9    1.76    0.28
   0   3  -9    3.78    0.63
   0  -3   9    3.92    0.41
   0  -3   9    3.64    0.46
  -1   3  -9  722.70   22.62
   1  -3   9  700.54   22.23
   1  -3   9  748.52   22.32
  -2   3  -9    7.78    0.89
   2  -3   9    8.48    0.74
   2  -3   9    6.68    0.60
  -3   3  -9   55.63    2.42
   3  -3   9   51.24    2.00
   3  -3   9   53.77    2.17
  -4   3  -9    0.35    0.48
   4  -3   9    0.44    0.37
   4  -3   9    0.33    0.44
  -5   3  -9   18.60    1.35
   5  -3   9   15.61    1.05
   5  -3   9   16.11    1.23
   6  -3   9    6.39    0.76
   6  -3   9    6.21    0.90
  -7   3  -9   43.83    2.30
   7  -3   9   34.94    2.07
  -8   3  -9    3.09    0.98
   8  -3   9    1.49    0.73
  -9   3  -9   25.11    2.21
   9  -3   9   17.30    2.04
 -10  -2   9    0.38    0.64
  -9  -2   9   11.41    1.26
  -8  -2   9   -0.05    0.51
  -8  -2   9    0.31    0.46
  -7  -2   9    9.32    0.90
  -7  -2   9    9.49    1.08
  -6  -2   9   17.47    1.17
  -6  -2   9   15.95    1.02
   5   2  -9    5.96    0.69
  -5  -2   9    6.79    0.63
  -5  -2   9    5.79    0.69
   4   2  -9   57.53    2.31
  -4  -2   9   54.99    2.01
  -4  -2   9   54.14    2.09
  -3  -2   9   42.09    1.60
  -3  -2   9   41.90    1.59
   2   2  -9  134.02    4.71
  -2  -2   9   67.35    2.24
   1   2  -9    0.14    0.33
  -1  -2   9    0.40    0.19
  -1  -2   9    0.06    0.10
   0   2  -9   11.98    0.91
   0  -2   9   13.13    0.69
   0  -2   9   13.98    0.69
  -1   2  -9   63.45    2.60
   1  -2   9   65.35    2.30
   1  -2   9   62.07    2.23
  -2   2  -9   13.12    1.04
   2  -2   9   11.48    0.79
   2  -2   9   11.51    0.74
  -3   2  -9  320.94   10.45
   3  -2   9  329.88   10.35
   3  -2   9  328.50   10.51
  -4   2  -9   30.62    1.63
   4  -2   9   30.57    1.54
   4  -2   9   29.71    1.35
  -5   2  -9    6.62    0.81
   5  -2   9    7.35    0.78
   5  -2   9    7.68    0.93
   6  -2   9   11.06    1.03
   6  -2   9   10.52    1.17
   7  -2   9   24.21    1.70
  -8   2  -9    0.62    0.82
   8  -2   9    0.40    0.72
  -9   2  -9   18.57    1.91
   9  -2   9   18.16    1.78
  10   1  -9    0.07    0.71
   9   1  -9    0.86    0.66
  -9  -1   9    1.03    0.62
   8   1  -9   14.49    1.24
  -8  -1   9   10.91    1.07
   7   1  -9   60.67    2.56
  -7  -1   9   53.20    2.22
  -6  -1   9    7.38    0.80
   5   1  -9    3.41    0.49
  -5  -1   9    4.29    0.53
  -5  -1   9    3.97    0.53
   4   1  -9  200.80    6.62
  -4  -1   9   93.54    3.22
   3   1  -9  134.39    4.65
  -3  -1   9  134.25    4.41
  -3  -1   9  135.58    4.38
   2   1  -9    6.38    0.73
  -2  -1   9    7.72    0.44
  -2  -1   9    8.27    0.54
   1   1  -9 1880.86   57.60
  -1  -1   9 1971.39   57.97
  -1  -1   9 1815.91   58.07
   0   1  -9  545.27   17.21
   0  -1   9  534.12   16.48
   0  -1   9  536.89   16.42
   2  -1   9    8.97    0.68
   2  -1   9    9.89    0.61
  -3   1  -9    2.44    0.58
   3  -1   9    3.07    0.42
   3  -1   9    3.01    0.48
  -4   1  -9   -0.19    0.39
   4  -1   9   -0.07    0.35
  -5   1  -9  171.03    5.93
   5  -1   9  158.45    5.60
   5  -1   9  161.27    5.31
   6  -1   9   29.07    1.84
   6  -1   9   40.27    1.67
   7  -1   9   96.24    3.95
  -8   1  -9   18.99    1.75
   8  -1   9   16.70    1.63
  -9   1  -9    0.07    0.89
   9  -1   9    0.71    0.83
  10   0  -9   -0.83    0.60
 -10   0   9   -0.44    0.63
   9   0  -9    8.73    1.10
  -9   0   9    8.07    0.99
   8   0  -9   -0.34    0.46
  -8   0   9   -0.26    0.51
   7   0  -9  386.34   12.40
  -7   0   9  344.39   11.04
   6   0  -9    0.49    0.44
  -6   0   9    0.58    0.45
   5   0  -9  218.08    7.00
   5   0  -9  214.11    7.01
  -5   0   9  196.64    6.41
   4   0  -9    0.20    0.29
  -4   0   9    2.32    0.40
  -3   0   9   74.23    2.59
  -3   0   9   73.88    2.51
  -2   0   9    0.10    0.30
  -1   0   9    4.12    0.40
  -1   0   9    5.01    0.61
  -1   0   9    5.77    0.31
   0   0   9    0.56    0.39
   0   0   9    0.81    0.24
   0   0   9    0.56    0.20
   1   0   9  495.16   15.35
   1   0   9  496.96   15.34
   1   0   9  501.94   15.71
   2   0   9    0.43    0.20
   2   0   9    0.68    0.37
   2   0   9    0.65    0.23
   3   0   9   46.17    1.93
   3   0   9   48.32    1.79
   4   0   9    0.62    0.40
   4   0   9    0.28    0.29
   4   0   9    0.52    0.38
   5   0   9   25.19    1.45
   5   0   9   25.45    1.50
   6   0   9    0.46    0.59
   6   0   9    0.02    0.41
   7   0   9   20.72    1.69
   7   0   9   23.95    1.32
  -8   0  -9   -0.06    0.70
   8   0   9    0.22    0.66
  -9   0  -9    7.47    1.20
   9   0   9    6.48    1.19
 -10   0  -9    1.25    1.14
  10  -1  -9   -0.57    0.65
 -10   1   9   -0.01    0.66
   9  -1  -9    0.99    0.65
  -9   1   9    0.47    0.62
   8  -1  -9   12.49    1.18
  -8   1   9   11.18    1.14
   7  -1  -9   58.17    2.47
  -7   1   9   50.03    2.19
   6  -1  -9    7.73    0.81
  -6   1   9    6.86    0.77
   5  -1  -9    3.47    0.46
  -5   1   9    4.31    0.57
   4  -1  -9  199.77    6.37
  -4   1   9  186.30    6.13
  -4   1   9  184.08    6.02
  -3   1   9  126.55    4.23
  -3   1   9  129.20    4.43
  -2   1   9    7.42    0.72
  -2   1   9    7.94    0.56
  -2   1   9    7.62    0.36
  -1   1   9 1728.96   54.44
  -1   1   9 1840.73   54.09
  -1   1   9 1770.95   54.30
   0   1   9  513.96   15.84
   0   1   9  509.02   16.19
   0   1   9  521.97   15.72
   1   1   9    9.80    0.57
   1   1   9    9.64    0.55
   1   1   9    9.26    0.82
   2   1   9    9.92    0.84
   2   1   9    8.93    0.64
   3   1   9    2.84    0.57
   3   1   9    1.40    0.38
   4   1   9    1.31    0.33
   4   1   9   -0.13    0.37
   4   1   9   -0.07    0.36
   5   1   9  158.55    5.37
   5   1   9  166.61    5.73
   5   1   9  167.10    5.73
   6   1   9   29.31    1.39
   6   1   9   25.74    1.76
   7   1   9  104.45    4.12
   7   1   9   96.95    3.55
  -8  -1  -9   20.63    1.66
   8   1   9   21.85    1.77
  -9  -1  -9    1.10    0.85
   9   1   9    1.52    0.88
 -10   2   9   -0.64    0.67
   9  -2  -9   13.40    1.42
  -9   2   9   12.36    1.26
   8  -2  -9    0.18    0.50
  -8   2   9   -0.28    0.53
   7  -2  -9   11.68    1.04
  -7   2   9   11.11    1.09
   6  -2  -9   15.86    1.08
  -6   2   9   14.93    1.10
   5  -2  -9    6.83    0.63
  -5   2   9    6.03    0.73
  -5   2   9    4.25    0.56
   4  -2  -9   52.00    1.89
  -4   2   9   55.50    2.16
  -4   2   9   50.74    2.04
   3  -2  -9   38.37    1.36
  -3   2   9   37.88    1.69
  -3   2   9   38.29    1.54
  -2   2   9  134.92    4.54
  -2   2   9  130.03    4.26
  -2   2   9  126.26    4.01
  -1   2   9   -0.08    0.17
  -1   2   9    0.04    0.30
   0   2   9   14.15    0.67
   0   2   9   14.09    0.50
   0   2   9   11.92    0.92
   1   2   9   63.62    2.51
   1   2   9   62.55    2.13
   1   2   9   58.80    2.06
   2   2   9   11.30    0.69
   2   2   9   11.21    0.65
   2   2   9   12.36    0.97
   3   2   9  277.07    9.29
   3   2   9  309.03    9.63
   4   2   9   30.79    1.52
   5   2   9    7.58    0.88
   5   2   9    6.50    0.85
   7   2   9   26.08    1.81
   8   2   9   -0.37    0.75
   9   2   9   16.19    1.79
  -9   3   9    0.74    0.66
  -8   3   9    4.41    0.81
   7  -3  -9   18.57    1.27
  -7   3   9   15.23    1.27
   6  -3  -9  146.12    5.02
  -6   3   9  136.99    4.79
   5  -3  -9    0.19    0.28
  -5   3   9    0.34    0.39
   4  -3  -9   10.20    0.63
  -4   3   9    9.58    0.77
  -4   3   9   10.31    0.83
   3  -3  -9  138.75    4.41
  -3   3   9  143.59    4.79
  -3   3   9  145.47    5.00
   2  -3  -9  281.70    8.61
  -2   3   9  287.68    9.08
  -2   3   9  290.22    9.38
  -1   3   9    3.56    0.39
   0  -3  -9    4.63    0.23
   0   3   9    3.53    0.57
   0   3   9    3.47    0.34
   1   3   9  773.76   22.12
   1   3   9  673.31   22.58
   2   3   9    7.72    0.51
   2   3   9    6.85    0.54
   2   3   9    6.42    0.83
   3   3   9   52.02    1.98
   3   3   9   51.21    1.84
   3   3   9   48.91    2.26
   4   3   9    0.25    0.27
   4   3   9    0.13    0.38
   4   3   9    1.17    0.51
   5   3   9   16.72    1.17
   5   3   9   14.62    0.87
   5   3   9   15.62    1.29
   6   3   9    7.82    0.99
   6   3   9    8.38    0.90
   7   3   9   46.48    2.45
   8   3   9    3.05    0.96
   9   3   9   23.96    2.05
  -9   4   9   10.04    1.17
  -8   4   9    0.94    0.64
  -7   4   9   80.75    3.24
  -6   4   9  112.02    4.07
   5  -4  -9    6.94    0.67
  -5   4   9    7.19    0.81
   4  -4  -9   -0.01    0.22
  -4   4   9    0.37    0.38
  -4   4   9    0.32    0.37
   3  -4  -9   75.98    2.56
  -3   4   9   80.12    3.10
  -3   4   9   79.28    2.86
   2  -4  -9   55.24    1.84
  -2   4   9   51.12    1.93
  -2   4   9   51.97    2.24
   1  -4  -9  460.51   14.03
  -1   4   9  432.61   13.72
  -1   4   9  424.41   13.27
   0  -4  -9  110.87    3.44
   0   4   9  105.61    3.46
   0   4   9  105.51    3.93
  -1  -4  -9   13.19    0.63
   1   4   9   13.37    1.04
   1   4   9   12.63    0.65
  -2  -4  -9   68.49    2.41
   2   4   9   78.28    3.16
   2   4   9   76.78    2.61
   3   4   9    3.71    0.69
   3   4   9    3.67    0.39
   3   4   9    4.34    0.53
   4   4   9   15.52    0.82
   4   4   9   17.08    1.30
   5   4   9   34.91    1.77
   6   4   9   76.44    3.18
   7   4   9    2.30    0.84
   8   4   9    0.47    0.82
   9   4   9   24.31    2.11
  -9   5   9    4.58    1.06
  -8   5   9    0.77    0.65
  -7   5   9    4.90    0.82
  -6   5   9    2.96    0.68
  -5   5   9    0.77    0.49
  -4   5   9   19.06    1.15
  -4   5   9   18.84    1.27
  -3   5   9  178.58    5.88
  -3   5   9  178.26    6.20
  -2   5   9   69.88    2.53
  -2   5   9   71.65    2.93
   1  -5  -9   62.89    2.08
  -1   5   9   47.85    1.90
  -1   5   9   59.60    2.45
   0  -5  -9   73.80    2.36
   0   5   9   68.25    2.91
   0   5   9   70.91    2.39
  -1  -5  -9  286.30    8.88
   1   5   9  284.37    8.70
   1   5   9  273.08    9.31
  -2  -5  -9   13.58    0.79
   2   5   9   13.74    1.21
   2   5   9   14.26    0.70
  -3  -5  -9  275.75    8.83
   3   5   9  288.52    9.72
   4   5   9    2.64    0.75
   5   5   9  138.75    5.42
   5   5   9  148.30    5.07
   6   5   9   20.94    1.55
   7   5   9   16.49    1.53
   8   5   9   -0.73    0.76
  -8   6   9   -0.02    0.65
  -7   6   9    0.30    0.60
  -6   6   9    9.35    1.06
  -5   6   9    3.73    0.69
  -4   6   9    3.38    0.73
  -4   6   9    3.71    0.62
  -3   6   9    7.64    0.74
  -3   6   9    5.39    0.80
  -2   6   9   91.79    3.67
  -1   6   9   66.76    2.91
  -1   6   9   68.39    2.41
   0   6   9   42.03    1.56
   0   6   9   42.02    2.17
  -1  -6  -9   43.00    1.54
   1   6   9   44.22    2.22
  -2  -6  -9    2.70    0.42
   2   6   9    1.31    0.67
  -3  -6  -9   14.34    0.95
   3   6   9   12.32    1.33
  -4  -6  -9   13.12    1.00
   4   6   9   13.49    1.39
  -5  -6  -9   37.99    1.89
   5   6   9   39.31    2.35
  -6  -6  -9   25.46    1.58
  -7  -6  -9    3.75    0.81
  -8  -6  -9   11.54    1.42
  -8   7   9    4.16    0.92
  -7   7   9    0.58    0.64
  -6   7   9    6.24    0.87
  -5   7   9    0.24    0.52
  -4   7   9   71.76    2.81
  -4   7   9   71.50    3.17
  -3   7   9   18.71    1.49
  -3   7   9   18.96    1.17
  -2   7   9   82.39    2.98
  -2   7   9   83.67    3.54
  -1   7   9  281.21    8.91
  -1   7   9  282.32    9.62
   0   7   9   32.23    2.03
   1   7   9   76.49    3.40
  -2  -7  -9   28.93    1.64
   2   7   9   29.58    1.95
  -3  -7  -9   83.03    3.02
   3   7   9   79.71    3.59
  -4  -7  -9   45.08    2.01
   4   7   9   42.42    2.46
  -5  -7  -9    3.89    0.69
   5   7   9    3.79    0.97
  -6  -7  -9    4.66    0.80
  -7  -7  -9    7.99    1.10
  -8  -7  -9   10.21    1.49
  -7   8   9    9.16    1.13
  -6   8   9   13.90    1.33
  -5   8   9    3.47    0.72
  -4   8   9    1.23    0.68
  -4   8   9    1.08    0.56
  -3   8   9    6.69    0.75
  -3   8   9    7.78    1.16
  -2   8   9   47.83    2.59
  -1   8   9    1.81    0.79
   0   8   9    1.68    0.82
   1   8   9    1.68    0.78
   2   8   9    9.70    1.34
   3   8   9    0.26    0.69
   4   8   9   15.57    1.67
   5   8   9    4.02    1.06
  -6  -8  -9    6.29    1.17
   6   8   9    4.33    1.75
  -7  -8  -9    1.53    0.76
  -7   9   9   -0.76    0.77
  -6   9   9   -0.20    0.62
  -5   9   9   -0.43    0.57
  -4   9   9    6.16    1.08
  -3   9   9    1.70    0.84
  -2   9   9   46.87    2.70
  -1   9   9    8.82    1.33
   0   9   9   60.34    3.19
   1   9   9  178.08    6.82
   2   9   9    3.05    0.95
   3   9   9   57.96    3.15
   4   9   9    0.66    0.84
   5   9   9   -0.01    0.84
  -4  10   9   17.58    2.24
  -3  10   9   30.92    2.37
  -2  10   9    2.58    1.04
  -1  10   9   67.06    3.50
   0  10   9    1.31    0.96
   1  10   9    4.46    1.14
   2  10   9    0.68    0.91
   3  10   9   -0.20    0.82
   4  10   9    1.11    0.91
   5  10   9    0.04    0.84
  -3  11   9   21.27    2.13
  -2  11   9    0.12    0.90
  -1  11   9    2.81    1.08
   0  11   9   12.76    1.77
   1  11   9    2.32    1.12
   2  11   9    5.02    1.59
   2  11 -10   16.10    1.93
  -2 -11  10   11.78    1.59
   1  11 -10    0.93    1.21
  -1 -11  10    0.70    0.82
   0  11 -10    0.27    1.20
   0 -11  10   -0.56    0.77
  -1  11 -10    5.51    1.38
   1 -11  10    3.96    1.03
  -2  11 -10   -0.86    1.12
  -3  11 -10    0.51    1.17
   5  10 -10    6.38    1.28
   4  10 -10    2.25    1.14
  -4 -10  10    4.29    0.89
   3  10 -10   -0.09    1.03
  -3 -10  10    1.02    0.73
   2  10 -10   16.68    2.02
  -2 -10  10   17.22    1.41
   1  10 -10    2.55    1.22
  -1 -10  10    2.33    0.79
   0  10 -10   56.49    3.19
   0 -10  10   50.21    2.46
  -1  10 -10    1.57    1.17
   1 -10  10    1.60    0.77
  -2  10 -10    5.90    1.28
   2 -10  10    6.51    1.05
  -3  10 -10   28.14    2.34
   3 -10  10   23.19    1.77
  -4  10 -10   -1.31    1.01
  -6  -9  10    3.34    1.12
   5   9 -10   10.99    1.49
  -5  -9  10   13.33    1.34
   4   9 -10   -0.80    0.91
  -4  -9  10   -0.15    0.61
   3   9 -10   18.05    1.77
  -3  -9  10   22.60    1.43
   2   9 -10    9.00    1.40
  -2  -9  10   12.14    1.18
   1   9 -10   98.02    4.18
  -1  -9  10   98.76    3.69
   0   9 -10  254.53    8.94
   0  -9  10  239.28    7.97
  -1   9 -10    3.18    1.11
   1  -9  10    2.00    0.70
  -2   9 -10   84.26    3.81
   2  -9  10   67.90    2.96
  -3   9 -10    8.58    1.34
   3  -9  10    8.18    1.10
  -4   9 -10    5.72    1.22
  -4   9 -10    5.66    1.03
   4  -9  10    5.88    1.05
  -5   9 -10    3.40    0.99
   5  -9  10    2.44    0.83
  -6   9 -10    2.85    1.08
  -7  -8  10   22.41    1.75
  -6  -8  10    3.55    0.84
   5   8 -10   23.65    1.90
  -5  -8  10   28.86    1.70
   4   8 -10   28.50    2.09
  -4  -8  10   34.03    1.76
   3   8 -10  145.38    5.52
  -3  -8  10  158.24    5.36
   2   8 -10   78.73    3.54
  -2  -8  10   86.87    3.19
   1   8 -10   84.45    3.72
  -1  -8  10   88.40    3.26
   0   8 -10   11.46    1.38
   0  -8  10    8.86    0.94
  -1   8 -10  147.16    5.54
   1  -8  10  136.65    4.86
  -2   8 -10    1.92    0.85
   2  -8  10    1.45    0.68
   2  -8  10    1.19    0.49
  -3   8 -10   37.92    2.28
   3  -8  10   32.31    1.89
   3  -8  10   32.83    1.58
  -4   8 -10   23.24    1.87
   4  -8  10   17.77    1.49
  -5   8 -10    2.73    0.89
   5  -8  10    1.38    0.70
  -6   8 -10   -0.31    0.87
   6  -8  10   -0.79    0.60
  -7  -7  10   -0.34    0.69
  -6  -7  10    6.66    0.97
   5   7 -10    0.33    0.74
  -5  -7  10    2.07    0.66
   4   7 -10  120.72    4.67
  -4  -7  10  142.64    4.93
   3   7 -10  117.38    4.56
  -3  -7  10  132.91    4.53
   2   7 -10  158.61    5.79
  -2  -7  10  171.60    5.65
   1   7 -10   18.42    1.64
  -1  -7  10   22.21    1.25
   0   7 -10   67.05    3.07
   0  -7  10   70.27    2.46
   0  -7  10   65.12    2.60
  -1   7 -10   28.17    1.94
   1  -7  10   26.51    1.54
   1  -7  10   29.39    1.34
  -2   7 -10   17.32    1.58
   2  -7  10   14.93    1.21
   2  -7  10   14.72    1.00
  -3   7 -10   53.95    2.70
   3  -7  10   48.49    2.00
   3  -7  10   46.31    2.27
  -4   7 -10    2.00    0.83
   4  -7  10    1.36    0.55
   4  -7  10    2.05    0.71
   5  -7  10    2.03    0.73
  -6   7 -10   16.43    1.71
   6  -7  10   11.94    1.44
  -7   7 -10    2.56    1.10
   7  -7  10    2.29    0.90
  -8  -6  10    1.16    0.71
  -7  -6  10   32.44    1.90
  -6  -6  10   30.68    1.76
   5   6 -10   -0.40    0.62
  -5  -6  10   -0.20    0.53
   4   6 -10  169.24    6.02
  -4  -6  10  187.78    6.24
   3   6 -10    0.84    0.66
  -3  -6  10    0.39    0.40
   2   6 -10   58.56    2.67
  -2  -6  10   62.55    2.21
  -2  -6  10   55.68    2.19
   1   6 -10   14.76    1.32
  -1  -6  10   12.82    0.75
   0   6 -10   -0.44    0.47
   0  -6  10    0.29    0.41
   0  -6  10   -0.14    0.27
  -1   6 -10   12.69    1.29
   1  -6  10   11.17    0.79
   1  -6  10   10.63    0.99
  -2   6 -10  137.20    5.07
   2  -6  10  125.00    4.57
   2  -6  10  133.31    4.38
  -3   6 -10    1.84    0.78
   3  -6  10    2.62    0.69
   3  -6  10    2.50    0.58
  -4   6 -10   24.66    1.67
   4  -6  10   22.95    1.33
   4  -6  10   21.80    1.51
   5  -6  10    1.15    0.65
   5  -6  10    1.49    0.57
  -6   6 -10   29.47    2.03
   6  -6  10   24.75    1.77
  -7   6 -10    4.94    1.14
   7  -6  10    2.87    0.87
  -9  -5  10    5.20    1.03
  -8  -5  10   14.76    1.40
  -7  -5  10   24.44    1.61
  -6  -5  10  131.64    4.75
   5   5 -10   75.17    3.04
  -5  -5  10  107.92    3.92
   4   5 -10   -0.42    0.48
  -4  -5  10    0.61    0.43
   3   5 -10   -0.16    0.43
  -3  -5  10    0.46    0.37
  -3  -5  10    0.16    0.25
   2   5 -10  142.54    5.13
  -2  -5  10  154.54    4.92
  -2  -5  10  148.13    4.89
   1   5 -10    0.80    0.60
  -1  -5  10    2.37    0.35
  -1  -5  10    3.50    0.45
   0   5 -10   60.67    2.71
   0  -5  10   57.06    2.10
   0  -5  10   53.09    2.01
  -1   5 -10   47.09    2.33
   1  -5  10   41.85    1.69
   1  -5  10   44.19    1.86
  -2   5 -10    6.27    0.89
   2  -5  10    7.21    0.86
   2  -5  10    6.74    0.71
  -3   5 -10  194.31    6.83
   3  -5  10  168.48    5.87
   3  -5  10  171.85    5.64
  -4   5 -10   50.00    2.43
   4  -5  10   45.00    1.91
   4  -5  10   44.72    2.17
  -5   5 -10   19.41    1.56
   5  -5  10   17.33    1.38
   5  -5  10   15.76    1.21
   6  -5  10   35.97    2.08
  -7   5 -10    7.84    1.17
   7  -5  10    7.61    1.16
  -8   5 -10    6.73    1.24
   8  -5  10    7.11    1.20
  -9  -4  10    8.52    1.18
  -8  -4  10   77.05    3.28
  -7  -4  10   86.85    3.48
  -6  -4  10  113.71    4.20
   5   4 -10    4.15    0.69
  -5  -4  10    4.76    0.52
  -5  -4  10    4.36    0.66
   4   4 -10    4.97    0.68
  -4  -4  10    7.55    0.59
  -4  -4  10    7.19    0.75
   3   4 -10  310.75   10.18
  -3  -4  10  346.19   10.56
  -3  -4  10  326.57   10.49
   2   4 -10   59.44    2.59
  -2  -4  10   61.70    2.13
  -2  -4  10   59.82    2.15
   1   4 -10   16.03    1.19
  -1  -4  10   17.64    0.86
  -1  -4  10   18.45    0.86
   0   4 -10    1.98    0.61
   0  -4  10    2.35    0.35
   0  -4  10    1.77    0.38
  -1   4 -10   26.98    1.61
   1  -4  10   26.86    1.19
   1  -4  10   27.51    1.32
  -2   4 -10  222.92    7.63
   2  -4  10  221.48    7.14
   2  -4  10  212.18    6.96
  -3   4 -10   93.68    3.71
   3  -4  10   90.63    3.36
   3  -4  10   87.97    3.16
  -4   4 -10   10.34    1.12
   4  -4  10    8.72    0.86
   4  -4  10    9.37    0.98
  -5   4 -10   32.37    1.88
   5  -4  10   27.98    1.50
   5  -4  10   26.64    1.65
   6  -4  10    2.62    0.65
   6  -4  10    2.77    0.77
  -7   4 -10    7.30    1.12
   7  -4  10    5.86    0.99
  -8   4 -10    2.64    1.02
   8  -4  10    3.15    0.95
 -10  -3  10    1.08    0.82
  -9  -3  10    1.73    0.74
  -8  -3  10    9.73    1.16
  -7  -3  10  103.08    3.91
  -7  -3  10   99.51    3.63
  -6  -3  10   76.07    2.99
  -6  -3  10   74.75    2.75
   5   3 -10   31.19    1.55
  -5  -3  10   30.92    1.34
  -5  -3  10   28.65    1.47
   4   3 -10   76.87    3.00
  -4  -3  10   77.60    2.83
  -4  -3  10   78.87    2.74
   3   3 -10    5.64    0.73
  -3  -3  10    6.73    0.55
  -3  -3  10    6.39    0.54
   2   3 -10    1.14    0.47
  -2  -3  10    1.00    0.26
  -2  -3  10    1.30    0.26
   1   3 -10   66.98    2.78
  -1  -3  10   69.71    2.35
  -1  -3  10   70.10    2.43
   0   3 -10  306.01   10.07
   0  -3  10  310.46    9.62
   0  -3  10  304.38    9.63
  -1   3 -10   35.08    1.82
   1  -3  10   34.77    1.42
   1  -3  10   35.99    1.51
  -2   3 -10   37.45    1.90
   2  -3  10   34.89    1.46
   2  -3  10   37.20    1.61
  -3   3 -10   29.83    1.67
   3  -3  10   27.71    1.31
   3  -3  10   28.76    1.45
  -4   3 -10    6.76    0.87
   4  -3  10    7.37    0.85
   4  -3  10    5.75    0.66
  -5   3 -10  112.95    4.27
   5  -3  10  104.10    3.73
   5  -3  10  106.72    4.04
   6  -3  10    9.16    1.05
   6  -3  10    9.43    1.17
   7  -3  10    3.85    0.88
  -8   3 -10   -0.13    0.83
   8  -3  10   -0.27    0.63
 -10  -2  10    4.17    0.94
  -9  -2  10   21.52    1.59
  -8  -2  10   -1.11    0.47
  -8  -2  10   -0.76    0.43
  -7  -2  10   62.89    2.66
  -7  -2  10   62.62    2.47
  -6  -2  10  320.15   10.03
  -6  -2  10  309.63   10.18
   5   2 -10   24.03    1.32
  -5  -2  10   22.51    1.22
  -5  -2  10   22.27    1.13
   4   2 -10   80.88    3.09
  -4  -2  10   82.14    2.94
  -4  -2  10   83.69    2.90
   3   2 -10  140.03    4.92
  -3  -2  10  169.55    5.47
   2   2 -10   13.46    1.01
  -2  -2  10   14.99    0.77
   1   2 -10  580.95   18.34
  -1  -2  10  248.48    7.70
   0   2 -10  323.40   10.56
   0  -2  10  324.98   10.15
  -1   2 -10  153.30    5.43
   1  -2  10  156.23    5.12
   1  -2  10  159.51    5.15
  -2   2 -10  530.44   16.86
   2  -2  10  524.63   16.24
   2  -2  10  517.44   16.13
  -3   2 -10   26.52    1.54
   3  -2  10   26.63    1.35
   3  -2  10   25.47    1.22
  -4   2 -10   21.97    1.43
   4  -2  10   20.94    1.27
   4  -2  10   21.94    1.14
  -5   2 -10    1.01    0.54
   5  -2  10    0.47    0.44
   5  -2  10    0.29    0.48
   6  -2  10  145.85    5.35
   6  -2  10  144.57    4.97
   7  -2  10    1.69    0.75
   7  -2  10    1.58    0.59
  -8   2 -10    0.62    0.81
   8  -2  10   -0.18    0.70
  -9   2 -10    7.50    1.29
   9  -2  10    6.26    1.30
  -9  -1  10   96.11    3.69
  -8  -1  10   12.36    1.11
  -7  -1  10   -0.27    0.45
  -6  -1  10  465.39   13.95
  -6  -1  10  420.98   13.99
   5   1 -10   55.86    2.26
  -5  -1  10   50.05    1.98
   4   1 -10   39.92    1.79
  -4  -1  10   38.11    1.57
  -4  -1  10   39.95    1.59
  -3  -1  10  194.75    6.31
  -3  -1  10  198.63    6.23
   2   1 -10 1309.05   40.35
  -2  -1  10 1357.53   47.79
  -2  -1  10 1301.09   40.44
   1   1 -10   70.43    2.87
  -1  -1  10   66.79    2.39
  -1  -1  10   71.86    2.27
   0   1 -10 1272.03   39.29
   0  -1  10 1248.18   38.33
   0  -1  10 1259.84   38.25
   1  -1  10   58.06    2.09
   1  -1  10   58.69    2.11
   2  -1  10  135.35    4.47
   2  -1  10  136.70    4.55
   3  -1  10  795.45   24.46
   3  -1  10  796.39   24.63
  -4   1 -10   59.09    2.60
   4  -1  10   58.60    2.18
   4  -1  10   54.92    2.37
  -5   1 -10  114.81    4.30
   5  -1  10  105.58    3.76
   5  -1  10  111.65    4.10
   6  -1  10    4.39    0.86
   6  -1  10    3.66    0.63
   7  -1  10   11.73    1.06
   7  -1  10   11.03    1.32
  -8   1 -10   20.48    1.72
   8  -1  10   18.32    1.69
  -9   1 -10    6.52    1.21
   9  -1  10    5.33    1.17
  10   0 -10   66.06    3.11
 -10   0  10   54.46    2.62
   9   0 -10    0.25    0.58
  -9   0  10   -0.55    0.54
   8   0 -10    4.83    0.78
  -8   0  10    4.86    0.79
   7   0 -10   -0.07    0.45
  -7   0  10    0.31    0.48
   6   0 -10    0.52    0.42
  -6   0  10    1.87    0.51
   5   0 -10    0.23    0.33
  -5   0  10   -0.11    0.33
   4   0 -10   45.40    1.97
  -4   0  10   39.83    1.57
  -4   0  10   39.57    1.62
  -3   0  10    0.04    0.19
  -3   0  10   -0.11    0.23
  -2   0  10 1602.26   46.90
  -2   0  10 1473.97   47.04
  -2   0  10 1524.82   46.72
  -1   0  10   -0.55    0.35
  -1   0  10    0.17    0.18
  -1   0  10   -0.22    0.20
   0   0  10  200.34    6.28
   0   0  10  197.91    6.75
   0   0  10  203.98    6.38
   1   0  10    1.03    0.28
   1   0  10    1.58    0.32
   1   0  10    0.81    0.47
   2   0  10  236.75    7.67
   2   0  10  247.67    8.07
   2   0  10  244.25    7.76
   3   0  10   -0.08    0.33
   3   0  10   -0.65    0.38
   4   0  10  360.81   11.29
   4   0  10  358.41   11.62
   4   0  10  357.39   11.51
   6   0  10  245.69    8.24
   6   0  10  235.81    7.78
   7   0  10    0.26    0.62
   7   0  10    0.91    0.48
  -8   0 -10   18.41    1.69
   8   0  10   16.04    1.60
  -9   0 -10    1.47    0.87
   9   0  10    0.31    0.81
 -10   1  10   16.82    1.53
   9  -1 -10  106.20    4.19
  -9   1  10   96.23    3.78
   8  -1 -10   15.71    1.25
  -8   1  10   12.19    1.19
   7  -1 -10    0.52    0.50
  -7   1  10    0.89    0.56
   6  -1 -10  496.74   15.59
  -6   1  10  452.53   14.28
   5  -1 -10   52.64    2.02
  -5   1  10   48.94    1.99
   4  -1 -10   43.31    1.62
  -4   1  10   38.52    1.60
  -4   1  10   38.59    1.73
  -3   1  10  189.43    6.27
  -3   1  10  183.72    5.84
  -3   1  10  185.19    6.01
  -2   1  10 1229.51   38.36
  -2   1  10 1221.70   38.68
  -2   1  10 1319.20   38.28
  -1   1  10   70.76    2.16
  -1   1  10   68.62    2.71
  -1   1  10   65.84    2.36
   0   1  10 1199.09   37.17
   0   1  10 1208.78   36.64
   0   1  10 1209.76   36.77
   1   1  10   59.88    2.44
   1   1  10   57.53    2.03
   1   1  10   58.27    2.07
   2   1  10  133.27    4.78
   2   1  10  132.83    4.40
   2   1  10  138.39    4.47
   3   1  10  796.46   24.59
   3   1  10  778.72   24.17
   4   1  10   56.66    2.14
   4   1  10   58.82    2.37
   5   1  10  111.16    4.07
   5   1  10  104.21    3.70
   5   1  10  109.01    4.10
   6   1  10    3.64    0.79
   6   1  10    3.62    0.58
   7   1  10    9.89    0.95
   7   1  10   10.90    1.34
  -8  -1 -10   21.44    1.70
   8   1  10   20.86    1.75
  -9  -1 -10    6.09    1.13
   9   1  10    4.59    1.17
 -10   2  10    1.82    0.94
  -9   2  10   23.56    1.67
  -8   2  10   -0.07    0.56
   7  -2 -10   66.59    2.70
  -7   2  10   60.41    2.56
   6  -2 -10  326.24   10.43
  -6   2  10  304.62    9.84
   5  -2 -10   20.31    1.04
  -5   2  10   20.33    1.29
  -5   2  10   21.97    1.19
   4  -2 -10   76.80    2.62
  -4   2  10   76.25    2.80
  -4   2  10   78.44    2.96
   3  -2 -10  169.86    5.32
  -3   2  10  151.53    5.02
  -3   2  10  153.81    5.27
  -2   2  10   14.22    0.97
  -2   2  10   13.23    0.75
  -1   2  10  547.46   17.25
  -1   2  10  548.18   16.88
   0   2  10  322.01    9.76
   0   2  10  302.97   10.14
   0   2  10  313.55    9.55
   1   2  10  146.42    4.81
   1   2  10  151.71    5.32
   1   2  10  159.18    4.91
   2   2  10  535.41   16.11
   2   2  10  507.73   16.11
   2   2  10  521.90   16.54
   3   2  10   24.43    1.10
   3   2  10   25.41    1.22
   3   2  10   24.59    1.49
   4   2  10   18.39    0.97
   4   2  10   22.08    1.21
   5   2  10    0.29    0.49
   5   2  10    0.40    0.31
   5   2  10    0.58    0.49
   6   2  10   95.68    3.35
   7   2  10    1.87    0.77
   7   2  10    0.52    0.35
   8   2  10    0.71    0.78
   9   2  10    6.55    1.28
  -9   3  10    0.35    0.65
  -8   3  10   10.58    1.13
  -7   3  10   99.37    3.77
  -6   3  10   68.42    2.76
   5  -3 -10   27.32    1.25
  -5   3  10   27.82    1.42
   4  -3 -10   70.08    2.42
  -4   3  10   69.55    2.77
  -4   3  10   71.39    2.64
   3  -3 -10    5.77    0.37
  -3   3  10    5.55    0.58
  -3   3  10    4.93    0.65
  -2   3  10    1.22    0.41
  -2   3  10    1.19    0.31
  -1   3  10   61.03    2.18
  -1   3  10   62.69    2.56
   0  -3 -10  318.67    9.70
   0   3  10  287.12    8.96
   0   3  10  286.29    9.41
   1   3  10   35.83    1.26
   1   3  10   32.41    1.69
   2   3  10   34.52    1.35
   2   3  10   35.41    1.38
   2   3  10   33.61    1.77
   3   3  10   26.33    1.59
   3   3  10   27.80    1.17
   3   3  10   28.34    1.29
   4   3  10    5.99    0.57
   4   3  10    4.76    0.77
   5   3  10  106.76    3.74
   5   3  10  110.10    4.29
   5   3  10  114.89    4.10
   6   3  10    9.81    1.12
   6   3  10   10.43    1.19
   7   3  10    4.17    0.89
   8   3  10    1.22    0.78
   9   3  10    5.00    1.19
  -9   4  10    5.09    0.97
  -8   4  10   72.11    3.07
  -7   4  10   81.06    3.24
  -6   4  10  100.18    3.74
  -5   4  10    2.86    0.58
  -4   4  10    6.57    0.80
  -4   4  10    6.24    0.71
  -3   4  10  285.04    9.39
  -3   4  10  285.95    9.10
  -2   4  10   51.98    2.29
  -2   4  10   51.47    1.95
  -1   4  10   15.86    1.17
  -1   4  10   17.48    0.84
   0  -4 -10    2.31    0.18
   0   4  10    1.46    0.49
  -1  -4 -10   26.69    1.04
   1   4  10   25.71    1.04
   1   4  10   23.21    1.44
   2   4  10  216.12    6.78
   2   4  10  211.75    7.37
   3   4  10   89.51    3.09
   3   4  10   85.62    3.53
   3   4  10   86.21    2.96
   4   4  10    7.80    0.79
   4   4  10    9.63    1.09
   4   4  10    9.44    0.65
   5   4  10   11.90    1.11
   6   4  10    4.63    0.87
   7   4  10    7.57    1.12
   8   4  10    3.55    0.99
  -8   5  10   10.04    1.13
  -7   5  10   20.41    1.48
  -6   5  10  117.50    4.30
  -5   5  10   86.93    3.29
  -4   5  10    0.33    0.40
  -4   5  10    0.48    0.44
  -3   5  10   -0.01    0.41
  -3   5  10   -0.22    0.31
  -2   5  10  135.93    4.55
  -2   5  10  137.10    4.99
  -1   5  10    1.66    0.56
   0   5  10   54.37    2.49
   0   5  10   54.00    1.94
  -1  -5 -10   44.19    1.56
   1   5  10   42.02    1.55
   1   5  10   40.85    2.13
  -2  -5 -10    7.27    0.59
   2   5  10    7.46    0.53
   2   5  10    5.66    0.87
  -3  -5 -10  153.40    5.12
   3   5  10  163.23    5.98
   4   5  10   44.71    2.39
   5   5  10   16.40    1.25
   5   5  10   15.57    1.51
   6   5  10   37.92    2.06
   7   5  10    9.78    1.23
   8   5  10    7.67    1.24
  -8   6  10   -0.39    0.65
  -7   6  10   25.81    1.70
  -6   6  10   25.31    1.58
  -5   6  10   -0.65    0.47
  -4   6  10  157.39    5.66
  -4   6  10  153.90    5.32
  -3   6  10    1.27    0.56
  -3   6  10    1.14    0.43
  -2   6  10   52.65    2.39
  -2   6  10   40.79    1.79
  -1   6  10   11.97    1.15
  -1   6  10   13.24    0.79
   0   6  10    0.08    0.22
   0   6  10    0.57    0.56
   1   6  10   10.90    1.21
  -2  -6 -10  127.63    4.33
   2   6  10  127.20    4.93
  -3  -6 -10    2.66    0.50
   3   6  10    2.29    0.75
  -4  -6 -10   22.99    1.35
   4   6  10   21.93    1.72
  -5  -6 -10    1.05    0.52
   5   6  10    1.14    0.73
  -6  -6 -10   25.27    1.61
  -7  -6 -10    3.35    0.78
  -8  -6 -10    6.48    1.06
  -8   7  10   14.95    1.82
  -7   7  10   -0.65    0.56
  -6   7  10    3.45    0.77
  -5   7  10    0.79    0.58
  -4   7  10  117.99    4.16
  -4   7  10  112.44    4.54
  -3   7  10  102.99    4.28
  -3   7  10  111.91    3.85
  -2   7  10  140.03    5.39
  -2   7  10  146.43    4.83
  -1   7  10   17.76    1.55
  -1   7  10   17.84    0.98
   0   7  10   61.28    2.95
   1   7  10   24.05    1.72
   2   7  10   13.25    1.43
   3   7  10   42.42    2.45
   4   7  10    2.61    0.89
  -5  -7 -10    2.47    0.66
   5   7  10    2.35    0.91
  -6  -7 -10   14.39    1.29
  -7  -7 -10    4.49    0.87
  -7   8  10   14.52    1.40
  -6   8  10    1.98    0.71
  -5   8  10   19.64    1.42
  -4   8  10   25.26    1.47
  -4   8  10   24.91    1.81
  -3   8  10   44.05    1.88
  -2   8  10   70.51    3.31
  -1   8  10   77.09    3.49
   0   8  10    8.99    1.25
   1   8  10  123.96    5.00
   2   8  10    0.11    0.68
   3   8  10   32.14    2.19
   4   8  10   17.44    1.81
   5   8  10    0.93    0.85
  -6   9  10    0.97    0.71
  -5   9  10    9.93    1.07
  -4   9  10    0.35    0.69
  -3   9  10   16.10    1.66
  -2   9  10    8.93    1.32
  -1   9  10   92.77    4.16
   0   9  10  215.25    7.93
   1   9  10    1.62    0.85
   2   9  10   71.07    3.56
   3   9  10    8.35    1.35
   4   9  10    4.88    1.18
   5   9  10    3.37    1.11
  -3  10  10    0.69    0.84
  -2  10  10   15.71    1.79
  -1  10  10    2.11    1.05
   0  10  10   48.92    3.00
   1  10  10    0.68    0.89
   2  10  10    6.54    1.33
   3  10  10   25.35    2.24
   4  10  10   -0.82    0.78
  -3  11  10    6.76    1.34
  -2  11  10   12.87    1.71
  -1  11  10   -0.46    0.86
   0  11  10    0.08    0.96
   1  11  10    3.81    1.35
   1  11 -11   11.57    2.83
   0  11 -11    7.26    1.88
  -1  11 -11   11.49    2.01
   5  10 -11    0.09    1.04
   4  10 -11   24.10    2.31
  -4 -10  11   28.93    1.82
   3  10 -11   39.27    2.73
  -3 -10  11   44.57    2.21
   2  10 -11    1.37    1.08
  -2 -10  11    0.01    0.69
   1  10 -11    0.23    1.04
  -1 -10  11    3.03    0.87
   0  10 -11    8.85    1.47
   0 -10  11   11.31    1.42
  -1  10 -11   15.88    2.03
   1 -10  11   15.73    1.50
  -2  10 -11   19.80    2.10
   2 -10  11   15.60    1.48
  -3  10 -11   11.09    1.56
   3 -10  11   10.46    1.32
  -4  10 -11    9.53    1.51
   5   9 -11   13.24    1.63
  -5  -9  11   14.92    1.39
   4   9 -11   13.62    1.59
  -4  -9  11   16.07    1.38
   3   9 -11   10.19    1.42
  -3  -9  11   11.25    1.20
   2   9 -11   -0.26    0.94
  -2  -9  11    0.06    0.65
   1   9 -11   12.07    1.55
  -1  -9  11   11.14    1.23
   0   9 -11   46.82    2.81
   0  -9  11   47.90    2.29
  -1   9 -11   25.27    2.16
   1  -9  11   20.56    1.55
  -2   9 -11   21.92    2.03
   2  -9  11   19.79    1.55
  -3   9 -11    0.48    0.90
   3  -9  11    0.76    0.72
  -4   9 -11   14.43    1.50
  -4   9 -11   14.15    1.77
   4  -9  11   11.25    1.36
  -5   9 -11   15.65    1.71
   5  -9  11   14.74    2.33
  -6  -8  11   57.75    2.62
   5   8 -11   27.81    2.07
  -5  -8  11   34.63    1.86
   4   8 -11    7.53    1.14
  -4  -8  11   11.36    1.14
   3   8 -11    1.37    0.89
  -3  -8  11    1.45    0.60
   2   8 -11   29.50    2.12
  -2  -8  11   30.71    1.57
   1   8 -11   10.64    1.33
  -1  -8  11   13.97    1.14
   0   8 -11   17.82    1.84
   0  -8  11   17.78    1.31
  -1   8 -11   45.43    2.62
   1  -8  11   36.97    1.92
  -2   8 -11    2.38    0.93
   2  -8  11    1.54    0.51
   2  -8  11    0.17    0.58
  -3   8 -11    1.44    0.89
   3  -8  11    1.35    0.70
   3  -8  11    1.49    0.56
  -4   8 -11   68.36    3.24
   4  -8  11   53.44    2.64
  -5   8 -11    2.32    0.88
   5  -8  11    0.22    0.60
  -6   8 -11    1.47    0.97
   6  -8  11    2.02    0.99
  -7  -7  11    5.48    0.93
  -6  -7  11   15.41    1.33
   5   7 -11    1.72    0.81
  -5  -7  11    2.49    0.70
   4   7 -11    3.55    0.90
  -4  -7  11    4.71    0.72
   3   7 -11   37.07    2.21
  -3  -7  11   40.24    1.78
   2   7 -11  105.96    4.27
  -2  -7  11  109.07    3.79
   1   7 -11  157.93    5.85
  -1  -7  11  159.88    5.34
   0   7 -11   12.82    1.50
   0  -7  11   13.53    0.90
   0  -7  11   13.36    1.10
  -1   7 -11  226.53    7.93
   1  -7  11  206.49    6.95
   1  -7  11  208.93    6.74
  -2   7 -11    7.02    1.09
   2  -7  11    5.95    0.81
   2  -7  11    6.55    0.71
  -3   7 -11  103.59    4.22
   3  -7  11   84.97    3.47
   3  -7  11   87.89    3.18
  -4   7 -11   24.03    1.83
   4  -7  11   19.72    1.32
   4  -7  11   19.95    1.52
   5  -7  11   18.44    1.55
  -6   7 -11   -0.43    0.77
   6  -7  11   -0.37    0.62
  -7   7 -11   12.38    2.30
  -8  -6  11    1.12    0.71
  -7  -6  11    5.00    0.87
  -6  -6  11    8.09    0.97
   5   6 -11   15.58    1.44
  -5  -6  11   19.61    1.32
   4   6 -11  104.25    4.13
  -4  -6  11  117.43    4.12
   3   6 -11  161.41    5.83
  -3  -6  11  183.95    6.02
   2   6 -11  157.52    5.71
  -2  -6  11  154.32    5.23
  -2  -6  11  168.01    5.30
   1   6 -11   26.49    1.69
  -1  -6  11   26.75    1.22
  -1  -6  11   29.05    1.36
   0   6 -11  233.81    8.04
   0  -6  11  225.48    7.35
   0  -6  11  227.45    7.24
  -1   6 -11  133.52    5.04
   1  -6  11  125.27    4.54
   1  -6  11  135.72    4.42
  -2   6 -11   11.07    1.33
   2  -6  11   10.13    0.88
   2  -6  11   10.75    1.08
  -3   6 -11   10.64    1.36
   3  -6  11   10.65    1.12
   3  -6  11   11.83    0.96
  -4   6 -11   36.93    2.10
   4  -6  11   30.74    1.81
   4  -6  11   31.39    1.57
   5  -6  11    9.30    1.02
   5  -6  11    9.13    1.12
   6  -6  11   26.40    1.88
  -7   6 -11    0.64    0.97
   7  -6  11    1.23    0.80
  -9  -5  11    8.02    1.12
  -8  -5  11   24.81    1.73
  -7  -5  11   20.75    1.48
  -6  -5  11    0.11    0.54
   5   5 -11    7.80    0.72
  -5  -5  11   31.18    1.62
   4   5 -11    0.19    0.51
  -4  -5  11    1.08    0.47
   3   5 -11   14.41    1.21
  -3  -5  11   16.13    0.94
  -3  -5  11   15.11    0.84
   2   5 -11   30.82    1.80
  -2  -5  11   32.49    1.34
  -2  -5  11   31.21    1.32
   1   5 -11    0.34    0.51
  -1  -5  11    1.36    0.32
  -1  -5  11    1.68    0.41
   0   5 -11   66.33    2.97
   0  -5  11   59.56    2.23
   0  -5  11   62.97    2.32
  -1   5 -11  180.64    6.46
   1  -5  11  168.38    5.66
   1  -5  11  170.06    5.53
  -2   5 -11   90.09    3.69
   2  -5  11   86.11    3.23
   2  -5  11   83.39    3.05
  -3   5 -11  352.31   11.68
   3  -5  11  310.63   10.24
   3  -5  11  316.71   10.00
  -4   5 -11    1.79    0.77
   4  -5  11    1.56    0.63
   4  -5  11    1.38    0.55
  -5   5 -11   88.09    3.70
   5  -5  11   77.41    3.28
   5  -5  11   76.20    2.96
   6  -5  11    5.59    0.96
   6  -5  11    5.93    0.80
  -7   5 -11   -0.35    0.80
   7  -5  11    0.32    0.65
  -9  -4  11    1.80    0.77
  -8  -4  11   17.23    1.47
  -7  -4  11   47.39    2.28
  -6  -4  11    4.03    0.76
   5   4 -11   18.12    1.29
  -5  -4  11   18.16    0.99
  -5  -4  11   18.83    1.18
   4   4 -11   63.46    2.67
  -4  -4  11   69.51    2.59
  -4  -4  11   68.80    2.48
   3   4 -11    0.17    0.48
  -3  -4  11    0.63    0.32
  -3  -4  11    1.64    0.34
   2   4 -11   13.72    1.21
  -2  -4  11   16.12    0.85
  -2  -4  11   16.85    0.82
   1   4 -11   81.41    3.32
  -1  -4  11   80.45    2.82
  -1  -4  11   82.57    2.78
   0   4 -11   96.55    3.82
   0  -4  11   92.95    3.24
   0  -4  11   97.12    3.28
  -1   4 -11   -0.23    0.49
   1  -4  11    0.32    0.37
   1  -4  11    0.57    0.30
  -2   4 -11    0.78    0.59
   2  -4  11    0.52    0.35
   2  -4  11    0.20    0.41
  -3   4 -11   10.44    1.22
   3  -4  11   11.33    0.89
   3  -4  11   11.36    1.00
  -4   4 -11    3.39    0.82
   4  -4  11    2.50    0.53
   4  -4  11    2.47    0.64
  -5   4 -11   75.22    3.26
   5  -4  11   69.70    2.70
   5  -4  11   67.86    2.98
   6  -4  11   15.24    1.41
   6  -4  11   12.84    1.22
   7  -4  11   34.48    2.13
  -8   4 -11   -0.89    0.85
   8  -4  11    0.05    0.73
 -10  -3  11    2.78    0.98
  -9  -3  11    1.07    0.68
  -8  -3  11   -0.56    0.57
  -7  -3  11    0.92    0.61
  -6  -3  11   27.20    1.35
  -6  -3  11   27.19    1.54
   5   3 -11    0.26    0.43
  -5  -3  11   -0.05    0.31
  -5  -3  11    0.01    0.40
  -4  -3  11   66.81    2.46
  -4  -3  11   65.15    2.40
   3   3 -11   23.04    1.41
  -3  -3  11   25.13    1.12
  -3  -3  11   24.04    1.07
   2   3 -11   82.73    3.31
  -2  -3  11   92.33    3.18
  -2  -3  11   95.02    3.09
   1   3 -11    6.36    0.85
  -1  -3  11    7.43    0.52
  -1  -3  11    6.44    0.54
   0   3 -11  146.62    5.29
   0  -3  11  151.09    5.00
   0  -3  11  155.90    5.00
  -1   3 -11    8.05    0.96
   1  -3  11    7.57    0.62
   1  -3  11    7.62    0.71
  -2   3 -11   16.94    1.30
   2  -3  11   19.50    1.12
   2  -3  11   18.32    0.99
  -3   3 -11   84.93    3.46
   3  -3  11   80.58    2.89
   3  -3  11   78.74    3.04
  -4   3 -11   78.58    3.27
   4  -3  11   74.77    2.76
   4  -3  11   72.06    2.95
  -5   3 -11  168.04    6.02
   5  -3  11  149.51    5.12
   5  -3  11  151.63    5.44
   6  -3  11   24.53    1.43
   6  -3  11   22.87    1.65
   7  -3  11   -0.10    0.64
   7  -3  11    0.58    0.57
  -8   3 -11   23.24    1.98
   8  -3  11   19.79    1.75
 -10  -2  11   20.54    1.75
  -9  -2  11   13.20    1.38
  -8  -2  11    3.06    0.73
  -8  -2  11    3.17    0.64
  -7  -2  11   42.07    2.06
  -7  -2  11   44.73    1.93
  -6  -2  11  347.21   11.24
  -6  -2  11  352.63   11.10
   5   2 -11   53.31    2.28
  -5  -2  11   52.31    2.07
  -5  -2  11   53.43    2.14
   4   2 -11    0.19    0.37
  -4  -2  11    0.42    0.30
   3   2 -11   89.38    3.45
  -3  -2  11   77.63    2.88
  -3  -2  11   96.91    3.04
   2   2 -11   96.21    3.69
  -2  -2  11   96.05    3.33
  -2  -2  11  101.13    3.20
   1   2 -11  786.29   24.65
  -1  -2  11  805.31   24.72
  -1  -2  11  805.30   24.58
   0   2 -11    0.50    0.40
   0  -2  11    1.12    0.30
   0  -2  11    0.02    0.15
  -1   2 -11  420.01   13.59
   1  -2  11  408.26   13.00
   1  -2  11  427.07   13.05
  -2   2 -11   27.86    1.64
   2  -2  11   26.46    1.21
   2  -2  11   26.85    1.31
  -3   2 -11    0.37    0.50
   3  -2  11    3.66    0.59
   3  -2  11    1.00    0.37
  -4   2 -11  212.52    7.33
   4  -2  11  202.03    6.91
   4  -2  11  208.23    6.71
  -5   2 -11   60.94    2.73
   5  -2  11   58.33    2.58
   5  -2  11   57.33    2.31
   6  -2  11    4.89    0.88
   6  -2  11    4.14    0.69
   7  -2  11    4.67    0.75
   7  -2  11    5.03    0.96
  -8   2 -11    0.06    0.77
   8  -2  11   -0.05    0.72
  -9   2 -11    1.43    1.05
  -9  -1  11    4.69    0.81
  -9  -1  11    4.74    0.86
  -8  -1  11    1.42    0.58
  -8  -1  11    1.98    0.63
  -7  -1  11   43.16    1.94
  -7  -1  11   40.38    1.95
  -6  -1  11   60.77    2.41
   5   1 -11  777.99   24.20
  -5  -1  11  729.80   22.85
  -5  -1  11  748.15   22.84
   4   1 -11   17.22    1.13
  -4  -1  11   16.67    0.93
  -4  -1  11   16.18    0.88
  -3  -1  11   63.70    2.35
  -3  -1  11   66.58    2.24
   2   1 -11   97.64    3.74
  -2  -1  11  105.22    3.24
  -2  -1  11   97.51    3.42
   1   1 -11  108.91    4.14
  -1  -1  11  101.79    3.51
  -1  -1  11  108.15    3.37
   0   1 -11  103.53    3.97
   0  -1  11   94.91    3.25
   0  -1  11   97.58    3.19
   1  -1  11   52.83    1.95
   1  -1  11   52.10    1.94
   2  -1  11    0.07    0.22
   2  -1  11   -0.06    0.26
   3  -1  11  716.18   22.14
   3  -1  11  720.09   22.30
  -4   1 -11    1.44    0.60
   4  -1  11    1.61    0.44
   4  -1  11    2.21    0.55
  -5   1 -11   54.42    2.54
   5  -1  11   50.52    2.32
   5  -1  11   49.48    2.05
   6  -1  11   13.85    1.33
   6  -1  11   17.62    1.19
   7  -1  11   23.24    1.76
   7  -1  11   23.16    1.42
   8  -1  11    1.05    0.77
  -9   1 -11   57.83    2.95
   9  -1  11   48.94    3.03
 -10   0  11   -0.19    0.64
   9   0 -11   -0.58    0.58
  -9   0  11    1.37    0.62
   8   0 -11   -0.07    0.49
  -8   0  11   -0.80    0.47
   7   0 -11  306.04    9.94
  -7   0  11  266.85    8.72
  -6   0  11    0.47    0.46
   5   0 -11  690.36   21.54
  -5   0  11  610.26   19.50
  -5   0  11  649.34   19.57
   4   0 -11    0.64    0.38
  -4   0  11    0.09    0.24
  -4   0  11    0.05    0.30
  -3   0  11 1148.59   35.63
  -3   0  11 1180.48   35.45
  -2   0  11    0.65    0.15
  -2   0  11    0.06    0.35
  -2   0  11    0.20    0.23
  -1   0  11  221.63    7.10
  -1   0  11  216.09    7.49
  -1   0  11  233.04    6.93
   0   0  11    0.39    0.24
   0   0  11    0.10    0.41
   0   0  11    0.60    0.22
   1   0  11  465.27   14.46
   1   0  11  445.95   13.99
   1   0  11  443.21   13.97
   2   0  11   -0.19    0.22
   2   0  11    0.01    0.40
   2   0  11    0.18    0.28
   3   0  11   39.67    1.86
   3   0  11   49.84    1.82
   3   0  11   47.51    2.20
   4   0  11    1.12    0.47
   4   0  11    0.67    0.37
   4   0  11    0.45    0.32
   5   0  11   18.49    1.35
   5   0  11   17.43    1.34
   5   0  11   18.47    1.09
   6   0  11    0.97    0.51
   6   0  11    0.57    0.60
   7   0  11   11.43    1.34
   7   0  11   14.01    1.12
   8   0  11    0.25    0.70
   9   0  11    5.05    1.14
 -10   1  11    0.53    0.70
  -9   1  11    4.45    0.85
   8  -1 -11    2.47    0.72
  -8   1  11    1.59    0.64
   7  -1 -11   48.99    2.15
  -7   1  11   46.69    2.15
   6  -1 -11   63.54    2.46
  -6   1  11   57.48    2.36
   5  -1 -11  755.23   24.94
   5  -1 -11  790.61   23.82
  -5   1  11  715.05   22.16
  -4   1  11   14.29    1.03
  -4   1  11   14.15    0.75
  -4   1  11   15.74    0.91
  -3   1  11   61.76    2.04
  -3   1  11   59.98    2.25
  -3   1  11   61.55    2.52
  -2   1  11   91.53    3.31
  -2   1  11  108.73    3.05
  -2   1  11   92.45    3.65
  -1   1  11  103.47    3.14
  -1   1  11   97.95    3.36
  -1   1  11   99.20    3.75
   0   1  11   90.14    3.49
   0   1  11   93.47    3.10
   0   1  11   91.94    2.96
   1   1  11   53.09    2.34
   1   1  11   55.36    1.96
   1   1  11   51.92    1.90
   2   1  11    0.75    0.44
   2   1  11    0.42    0.31
   2   1  11    0.34    0.24
   3   1  11  735.60   23.13
   3   1  11  724.12   22.66
   3   1  11  749.73   22.82
   4   1  11    1.79    0.52
   4   1  11    2.11    0.41
   5   1  11   55.34    2.43
   5   1  11   53.90    2.49
   5   1  11   53.35    2.13
   6   1  11   15.30    1.06
   6   1  11   15.52    1.37
   7   1  11   24.85    1.76
   7   1  11   24.72    1.41
   8   1  11   -0.13    0.66
  -9  -1 -11   55.22    3.11
   9   1  11   52.99    2.99
  -9   2  11   11.56    1.30
  -8   2  11    2.56    0.72
  -7   2  11   42.33    2.04
   6  -2 -11  338.03   11.10
  -6   2  11  330.88   10.65
   5  -2 -11   51.40    1.96
  -5   2  11   48.27    1.99
  -5   2  11   46.02    2.09
   4  -2 -11    1.89    0.29
  -4   2  11    2.27    0.46
  -4   2  11    0.27    0.36
  -3   2  11   88.77    3.07
  -3   2  11   89.02    3.34
  -3   2  11   84.04    2.79
  -2   2  11   89.97    3.10
  -2   2  11   89.84    3.43
  -1   2  11  731.30   22.95
  -1   2  11  735.62   22.53
   0   2  11    1.36    0.15
   0   2  11    1.48    0.29
   0   2  11    1.80    0.52
   1   2  11  409.60   12.49
   1   2  11  387.72   12.37
   1   2  11  408.48   12.97
   2   2  11   27.95    1.58
   2   2  11   27.08    1.17
   2   2  11   27.14    1.18
   3   2  11    1.45    0.34
   3   2  11    0.76    0.35
   3   2  11    0.96    0.51
   4   2  11  201.45    6.63
   4   2  11  210.66    7.16
   5   2  11   63.49    2.65
   5   2  11   62.18    2.82
   5   2  11   59.86    2.33
   6   2  11    5.71    0.92
   6   2  11    5.85    0.68
   7   2  11    5.66    1.02
   7   2  11    4.90    0.67
   8   2  11    0.11    0.71
   9   2  11    0.18    0.84
  -9   3  11    0.32    0.67
  -8   3  11    0.03    0.56
  -7   3  11    1.44    0.59
  -6   3  11   26.75    1.52
  -5   3  11    0.29    0.41
  -4   3  11   60.99    2.53
  -4   3  11   59.28    2.33
  -3   3  11   21.15    1.08
  -3   3  11   20.01    1.27
  -2   3  11   81.07    3.24
  -2   3  11   85.63    2.93
  -1   3  11    5.83    0.51
  -1   3  11    5.47    0.71
   0  -3 -11  152.61    4.67
   0   3  11  146.61    4.69
   0   3  11  142.14    5.15
   1   3  11    9.39    0.95
   1   3  11    7.08    0.55
   1   3  11    8.53    0.49
   2   3  11   17.14    0.86
   2   3  11   17.95    1.29
   3   3  11   78.49    2.82
   3   3  11   79.66    2.74
   3   3  11   76.30    3.23
   4   3  11   74.48    2.88
   4   3  11   77.95    3.25
   4   3  11   75.79    2.69
   5   3  11  153.71    5.26
   5   3  11  165.80    5.61
   6   3  11   27.96    1.78
   7   3  11    0.18    0.67
   8   3  11   21.01    1.77
   9   3  11    2.00    1.11
  -9   4  11    0.12    0.72
  -8   4  11   11.84    1.30
  -7   4  11   45.76    2.22
  -6   4  11    3.38    0.68
  -5   4  11   16.66    1.14
  -4   4  11   60.27    2.55
  -4   4  11   56.88    2.31
  -3   4  11    0.41    0.33
  -3   4  11    0.21    0.42
  -2   4  11   15.44    0.87
  -2   4  11   14.11    1.12
  -1   4  11   74.65    2.60
  -1   4  11   73.97    3.05
   0   4  11   42.48    1.59
  -1  -4 -11    0.65    0.21
   1   4  11   -0.09    0.43
   1   4  11    0.70    0.25
   2   4  11    0.69    0.26
   2   4  11    0.53    0.44
   3   4  11   10.56    1.12
   3   4  11   10.93    0.81
   3   4  11    9.98    0.68
   4   4  11    3.04    0.45
   4   4  11    2.84    0.59
   4   4  11    2.93    0.73
   5   4  11   58.40    2.67
   5   4  11   75.68    3.22
   6   4  11   15.84    1.36
   7   4  11   39.35    2.24
   8   4  11    0.54    0.79
  -8   5  11   20.57    1.58
  -7   5  11   17.16    1.37
  -6   5  11    0.10    0.50
  -5   5  11   22.21    1.35
  -4   5  11    1.26    0.46
  -4   5  11    0.68    0.50
  -3   5  11   14.72    1.19
  -3   5  11   12.99    0.90
  -2   5  11   28.13    1.68
  -2   5  11   28.14    1.30
  -1   5  11    1.89    0.59
   0   5  11   59.42    2.69
   0   5  11   58.47    2.11
   1   5  11  166.12    5.26
   1   5  11  159.73    5.91
  -2  -5 -11   81.35    2.84
   2   5  11   79.50    3.44
   2   5  11   81.50    2.77
  -3  -5 -11  282.13    9.02
   3   5  11  300.13   10.21
   4   5  11    2.55    0.77
   5   5  11   78.03    3.57
   6   5  11    7.14    1.00
   7   5  11   -0.56    0.66
   8   5  11    0.60    0.85
  -8   6  11    0.32    0.70
  -7   6  11    4.31    0.82
  -6   6  11    6.42    0.88
  -5   6  11   14.08    1.19
  -4   6  11   96.27    3.53
  -4   6  11   94.52    3.88
  -3   6  11  151.67    5.61
  -3   6  11  151.95    5.14
  -2   6  11  150.50    5.52
  -2   6  11  146.20    4.95
  -1   6  11   25.38    1.18
  -1   6  11   26.09    1.76
   0   6  11  215.29    7.60
   0   6  11  216.67    6.88
   1   6  11  120.60    4.71
   2   6  11    9.29    1.22
   3   6  11    9.15    1.20
  -4  -6 -11   30.89    1.68
   4   6  11   31.46    2.10
  -5  -6 -11   11.58    1.06
   5   6  11   13.76    1.54
  -6  -6 -11   27.39    1.67
  -7  -6 -11    2.59    0.75
  -8  -6 -11   13.48    1.45
  -7   7  11    4.21    0.88
  -6   7  11   10.40    1.19
  -5   7  11    1.33    0.60
  -4   7  11    3.06    0.65
  -4   7  11    3.13    0.81
  -3   7  11   32.02    2.00
  -3   7  11   31.35    1.56
  -2   7  11   94.44    3.36
  -2   7  11   94.84    3.99
  -1   7  11  145.54    5.52
  -1   7  11  143.02    4.78
   0   7  11   10.97    1.28
   1   7  11  185.05    6.80
   2   7  11    5.59    1.06
   3   7  11   88.03    3.93
   4   7  11   21.46    1.85
   5   7  11   17.81    1.78
  -7   8  11    1.19    0.74
  -6   8  11   46.34    2.31
  -5   8  11   25.80    1.59
  -4   8  11    8.52    1.22
  -4   8  11    6.56    0.83
  -3   8  11    1.59    0.77
  -2   8  11   27.69    1.98
  -1   8  11   13.22    1.50
   0   8  11   17.31    1.68
   1   8  11   36.48    2.34
   2   8  11    1.45    0.80
   3   8  11    0.79    0.76
   4   8  11   53.17    3.03
   5   8  11   -0.66    0.72
  -6   9  11    4.14    0.88
  -5   9  11   10.66    1.22
  -4   9  11   14.08    1.61
  -3   9  11    7.60    1.21
  -2   9  11   -0.06    0.70
  -1   9  11    9.54    1.37
   0   9  11   41.26    2.63
   1   9  11   22.63    1.98
   2   9  11   20.23    1.94
   3   9  11    0.26    0.79
   4   9  11    8.75    1.43
   5   9  11   13.46    1.74
  -3  10  11   31.64    2.34
  -2  10  11    0.74    0.76
  -1  10  11    1.80    0.92
   0  10  11    8.87    1.48
   1  10  11   16.08    1.90
   2  10  11   16.26    1.91
   3  10  11   12.13    1.70
   4  10  11    7.46    2.17
  -3  11  11    6.04    1.28
  -2  11  11    7.80    1.39
  -1  11  11   10.95    1.62
   0  11  11    8.27    1.68
   5  10 -12    4.73    1.28
   4  10 -12    4.34    1.31
   3  10 -12   21.29    2.22
  -3 -10  12   25.46    1.71
   2  10 -12    7.86    1.38
  -2 -10  12    8.41    1.10
   1  10 -12   15.34    1.96
  -1 -10  12   13.88    1.48
   0  10 -12  100.17    4.43
   0 -10  12   96.95    3.87
  -1  10 -12   -0.08    1.07
   1 -10  12    0.06    0.71
  -2  10 -12    1.16    1.15
   2 -10  12    2.69    0.92
  -3  10 -12   22.54    2.19
   3 -10  12   19.68    2.62
  -4  10 -12    2.74    1.18
   5   9 -12   52.56    3.05
  -5  -9  12   58.87    2.62
   4   9 -12    4.59    1.19
  -4  -9  12    6.54    0.91
   3   9 -12    2.30    1.02
  -3  -9  12    1.47    0.74
   2   9 -12  110.98    4.70
  -2  -9  12  116.05    4.23
   1   9 -12    3.14    1.04
  -1  -9  12    3.77    0.79
   0   9 -12    1.66    1.09
   0  -9  12    3.54    0.89
  -1   9 -12    1.85    1.02
   1  -9  12    2.08    0.82
  -2   9 -12   -0.88    0.82
   2  -9  12   -0.56    0.63
  -3   9 -12    1.30    0.95
   3  -9  12   -0.33    0.67
  -4   9 -12    0.42    0.79
  -4   9 -12    0.12    0.94
   4  -9  12   -0.18    0.65
  -5   9 -12   10.22    1.31
  -6  -8  12    1.50    0.76
   5   8 -12    4.44    1.09
  -5  -8  12    6.57    0.93
   4   8 -12   -0.12    0.80
  -4  -8  12   -0.34    0.57
   3   8 -12   56.49    2.89
  -3  -8  12   66.54    2.65
   2   8 -12   42.36    2.43
  -2  -8  12   46.33    2.05
   1   8 -12   21.22    1.99
  -1  -8  12   25.02    1.48
   0   8 -12    2.19    0.92
   0  -8  12    3.15    0.75
  -1   8 -12   52.21    2.83
   1  -8  12   45.97    2.23
  -2   8 -12   23.66    1.95
   2  -8  12   21.63    1.23
   2  -8  12   19.20    1.49
  -3   8 -12    0.28    0.85
   3  -8  12   -0.40    0.62
   3  -8  12   -0.51    0.48
  -4   8 -12    3.05    1.01
   4  -8  12    1.15    0.74
   4  -8  12    1.82    0.62
   5  -8  12   -0.20    0.65
  -6   8 -12    0.94    0.94
  -7  -7  12    0.16    0.67
  -6  -7  12    0.50    0.65
   5   7 -12    8.10    1.14
  -5  -7  12   11.57    1.15
   4   7 -12   11.65    1.43
  -4  -7  12   13.20    1.11
   3   7 -12   75.31    3.41
  -3  -7  12   85.90    3.13
   2   7 -12    1.16    0.76
  -2  -7  12    1.39    0.50
   1   7 -12   34.25    2.08
  -1  -7  12   38.06    1.74
   0   7 -12   -0.11    0.74
   0  -7  12    0.32    0.52
   0  -7  12    0.54    0.39
  -1   7 -12    3.62    0.96
   1  -7  12    6.26    0.88
   1  -7  12    5.53    0.65
  -2   7 -12   36.35    2.20
   2  -7  12   32.65    1.83
   2  -7  12   34.28    1.60
  -3   7 -12   -0.16    0.68
   3  -7  12   -0.34    0.59
   3  -7  12    0.14    0.47
  -4   7 -12    0.82    0.84
   4  -7  12    0.50    0.66
   4  -7  12    0.95    0.58
   5  -7  12    8.89    1.21
   5  -7  12    6.28    0.87
  -6   7 -12    9.59    1.27
   6  -7  12    7.89    1.22
  -8  -6  12    6.72    1.01
  -7  -6  12   14.79    1.43
  -6  -6  12   -0.28    0.54
   5   6 -12   -0.57    0.55
  -5  -6  12   -0.23    0.52
   4   6 -12   10.90    1.34
  -4  -6  12   14.07    1.07
   3   6 -12    2.17    0.78
  -3  -6  12    3.68    0.57
   2   6 -12   10.53    1.27
  -2  -6  12   11.76    0.87
  -2  -6  12   10.49    0.75
   1   6 -12  324.66   10.86
  -1  -6  12  322.54   10.19
  -1  -6  12  321.58   10.14
   0   6 -12  252.79    8.73
   0  -6  12  236.14    7.85
   0  -6  12  248.12    7.77
  -1   6 -12   -0.27    0.73
   1  -6  12    0.73    0.55
   1  -6  12    0.81    0.41
  -2   6 -12   60.11    2.93
   2  -6  12   57.26    2.22
   2  -6  12   52.62    2.41
  -3   6 -12   53.77    2.73
   3  -6  12   49.00    2.06
   3  -6  12   46.38    2.27
  -4   6 -12    8.24    1.14
   4  -6  12    6.61    0.78
   4  -6  12    5.28    0.86
   5  -6  12    6.39    1.03
   5  -6  12    4.38    0.77
   6  -6  12   11.54    1.22
   6  -6  12    9.88    1.25
  -7   6 -12   37.98    2.40
   7  -6  12   34.50    2.27
  -9  -5  12    9.28    1.23
  -8  -5  12   29.92    1.85
  -7  -5  12   36.36    1.95
  -6  -5  12    1.63    0.66
  -5  -5  12   71.99    2.81
   4   5 -12   11.13    1.19
  -4  -5  12   13.78    0.96
   3   5 -12   -0.43    0.46
  -3  -5  12    0.00    0.36
  -3  -5  12    0.10    0.29
   2   5 -12  112.31    4.38
  -2  -5  12  115.31    3.96
  -2  -5  12  121.12    3.95
   1   5 -12    8.54    1.08
  -1  -5  12    9.53    0.76
  -1  -5  12    8.58    0.67
   0   5 -12   -0.66    0.58
   0  -5  12    0.48    0.41
   0  -5  12    0.28    0.30
  -1   5 -12   21.65    1.67
   1  -5  12   20.50    1.24
   1  -5  12   20.47    1.08
  -2   5 -12    1.99    0.81
   2  -5  12    0.71    0.44
   2  -5  12    2.04    0.60
  -3   5 -12  122.02    4.82
   3  -5  12  109.36    3.81
   3  -5  12  104.71    4.02
  -4   5 -12   22.14    1.77
   4  -5  12   18.13    1.42
   4  -5  12   19.58    1.25
  -5   5 -12    4.16    0.96
   5  -5  12    3.64    0.85
   5  -5  12    3.54    0.69
   6  -5  12    7.93    1.16
   6  -5  12    6.13    0.84
   7  -5  12    4.42    0.98
  -9  -4  12   43.55    2.40
  -8  -4  12    2.07    0.76
  -7  -4  12   42.74    2.14
  -6  -4  12  110.64    4.07
   5   4 -12   27.33    1.61
  -5  -4  12   30.45    1.40
  -5  -4  12   30.59    1.54
   4   4 -12    9.12    1.02
  -4  -4  12   11.04    0.77
  -4  -4  12   11.01    0.83
   3   4 -12   31.29    1.80
  -3  -4  12   33.03    1.42
  -3  -4  12   34.78    1.41
   2   4 -12   10.21    1.07
  -2  -4  12   13.18    0.74
  -2  -4  12   13.23    0.79
   1   4 -12   79.36    3.35
  -1  -4  12   76.87    2.70
  -1  -4  12   79.40    2.76
   0   4 -12   83.42    3.49
   0  -4  12   79.85    2.85
   0  -4  12   79.69    2.82
  -1   4 -12    8.27    1.09
   1  -4  12    9.06    0.85
   1  -4  12   10.39    0.75
  -2   4 -12    4.22    0.85
   2  -4  12    3.84    0.63
   2  -4  12    5.59    0.61
  -3   4 -12    8.08    1.12
   3  -4  12    8.79    0.96
   3  -4  12    8.87    0.84
  -4   4 -12    0.24    0.64
   4  -4  12   -0.36    0.52
   4  -4  12    0.14    0.43
  -5   4 -12  264.74    9.06
   5  -4  12  242.50    7.84
   5  -4  12  234.78    8.17
   6  -4  12    6.36    0.99
   6  -4  12    5.49    0.80
   7  -4  12    5.38    1.03
   7  -4  12    4.67    0.77
  -8   4 -12   12.58    1.52
   8  -4  12   12.07    1.54
 -10  -3  12    2.58    1.16
  -9  -3  12   20.20    1.59
  -8  -3  12   14.45    1.33
  -7  -3  12   19.47    1.39
  -7  -3  12   20.19    1.25
  -6  -3  12  284.26    9.03
  -6  -3  12  277.72    9.17
   5   3 -12  340.86   11.12
  -5  -3  12  342.82   10.79
  -5  -3  12  338.86   10.86
  -4  -3  12    4.29    0.52
  -4  -3  12    3.68    0.50
   3   3 -12   32.94    1.80
  -3  -3  12   37.98    1.45
  -3  -3  12   34.58    1.49
   2   3 -12    3.56    0.71
  -2  -3  12    3.79    0.43
  -2  -3  12    4.02    0.47
   1   3 -12   17.32    1.31
  -1  -3  12   17.14    0.83
  -1  -3  12   16.58    0.89
   0   3 -12   80.26    3.35
   0  -3  12   81.63    2.91
   0  -3  12   84.94    2.92
  -1   3 -12  266.90    9.05
   1  -3  12  256.04    8.24
   1  -3  12  261.25    8.31
  -2   3 -12    3.99    0.72
   2  -3  12    5.33    0.67
   2  -3  12    5.12    0.56
  -3   3 -12    9.79    1.16
   3  -3  12    8.96    0.90
   3  -3  12   10.08    0.84
  -4   3 -12   17.37    1.46
   4  -3  12   14.28    1.03
   4  -3  12   16.30    1.22
  -5   3 -12  153.12    5.65
   5  -3  12  136.30    5.07
   5  -3  12  139.53    4.77
   6  -3  12    0.18    0.53
   6  -3  12    0.57    0.61
   7  -3  12   66.96    2.75
   7  -3  12   66.90    3.17
  -8   3 -12    1.37    0.96
   8  -3  12    1.67    0.86
 -10  -2  12    3.79    1.57
  -9  -2  12   10.49    1.21
  -8  -2  12   41.50    2.14
  -8  -2  12   42.23    1.96
  -7  -2  12   18.58    1.22
  -7  -2  12   18.38    1.34
  -6  -2  12   25.68    1.38
  -6  -2  12   25.77    1.47
   5   2 -12   85.61    3.34
   4   2 -12    1.88    0.54
  -4  -2  12    2.25    0.42
  -4  -2  12    1.13    0.35
   3   2 -12  106.62    4.06
  -3  -2  12  118.96    4.02
  -3  -2  12  119.41    3.88
   2   2 -12   35.59    1.87
  -2  -2  12   36.10    1.50
  -2  -2  12   38.66    1.36
   1   2 -12  317.26   10.53
  -1  -2  12  320.89   10.10
  -1  -2  12  321.15    9.96
   0   2 -12   26.72    1.63
   0  -2  12   26.17    1.18
   0  -2  12   26.84    1.17
  -1   2 -12   89.09    3.61
   1  -2  12   43.09    1.72
  -2   2 -12   51.52    2.45
   2  -2  12   48.31    1.99
  -3   2 -12    9.47    1.09
   3  -2  12    7.62    0.74
   3  -2  12    8.70    0.83
  -4   2 -12    1.65    0.65
   4  -2  12    3.67    0.68
   4  -2  12    1.43    0.46
  -5   2 -12   50.76    2.51
   5  -2  12   49.09    2.33
   5  -2  12   48.96    2.08
   6  -2  12    3.20    0.79
   6  -2  12    2.55    0.61
   7  -2  12    0.51    0.64
   7  -2  12   -0.10    0.51
   8  -2  12    0.11    0.70
  -9  -1  12   13.32    1.27
  -8  -1  12   17.88    1.29
  -8  -1  12   15.90    1.26
  -6  -1  12  186.95    6.07
  -6  -1  12  175.53    6.07
   5   1 -12    3.05    0.61
  -5  -1  12    2.67    0.51
  -5  -1  12    3.36    0.53
   4   1 -12   92.47    3.57
  -4  -1  12   91.57    3.13
  -4  -1  12   91.10    3.23
   3   1 -12   37.61    1.91
  -3  -1  12   41.98    1.48
  -3  -1  12   38.41    1.63
   2   1 -12   49.34    2.32
  -2  -1  12   51.50    1.67
  -2  -1  12   46.99    1.86
   1   1 -12   13.38    1.13
  -1  -1  12   13.91    0.69
  -1  -1  12   14.59    0.79
   0   1 -12  136.53    5.06
   0  -1  12  130.91    4.30
   0  -1  12  134.01    4.39
   1  -1  12    4.53    0.53
   1  -1  12    3.95    0.46
   3  -1  12    4.29    0.63
   3  -1  12    4.41    0.55
  -4   1 -12   26.39    1.74
   4  -1  12   25.00    1.44
   4  -1  12   24.44    1.28
  -5   1 -12  174.78    6.30
   5  -1  12  163.93    5.74
   5  -1  12  158.70    5.41
   6  -1  12   -0.25    0.47
   6  -1  12   -0.47    0.56
   7  -1  12    5.91    0.79
   7  -1  12    8.48    1.17
   8  -1  12    2.62    0.88
  -9   1 -12   23.74    2.10
 -10   0  12    1.77    0.80
  -9   0  12    0.92    0.65
  -8   0  12    6.82    0.90
  -7   0  12    0.37    0.44
  -7   0  12    1.13    0.51
  -6   0  12    3.88    0.61
   5   0 -12   -0.30    0.39
  -5   0  12    0.17    0.34
  -5   0  12    0.38    0.40
   4   0 -12  106.85    4.03
  -4   0  12   99.66    3.45
  -4   0  12   96.65    3.30
  -3   0  12    0.19    0.29
  -3   0  12    0.51    0.20
  -2   0  12    0.07    0.38
  -2   0  12    0.33    0.26
  -1   0  12   -0.05    0.19
  -1   0  12   -0.04    0.38
  -1   0  12   -0.11    0.20
   0   0  12   31.56    1.20
   0   0  12   30.51    1.30
   0   0  12   30.16    1.69
   1   0  12    2.57    0.40
   1   0  12    3.14    0.41
   1   0  12    1.89    0.58
   2   0  12    0.57    0.32
   2   0  12    0.10    0.44
   2   0  12   -0.01    0.26
   3   0  12   -0.01    0.11
   3   0  12    0.20    0.46
   3   0  12    0.09    0.29
   4   0  12  198.03    6.56
   4   0  12  188.59    6.31
   5   0  12   -0.21    0.49
   5   0  12   -0.08    0.38
   5   0  12   -0.55    0.53
   6   0  12   66.92    2.95
   6   0  12   62.92    2.55
   7   0  12    0.64    0.50
   7   0  12    0.47    0.64
   8   0  12   21.22    1.80
  -9   0 -12    1.06    0.86
 -10   1  12   26.05    2.00
  -9   1  12   14.09    1.33
  -8   1  12   16.97    1.34
  -7   1  12  214.98    7.21
   6  -1 -12  196.32    6.47
  -6   1  12  171.58    5.82
   5  -1 -12    2.42    0.90
  -5   1  12    2.46    0.52
  -5   1  12    2.67    0.46
  -4   1  12   84.18    3.02
  -4   1  12   82.97    3.25
  -4   1  12   83.77    2.83
  -3   1  12   38.39    1.60
  -3   1  12   38.49    1.33
  -3   1  12   37.91    1.87
  -2   1  12   53.19    1.54
  -2   1  12   43.17    2.13
  -2   1  12   45.21    1.82
  -1   1  12   13.21    0.75
  -1   1  12   13.15    0.54
  -1   1  12   13.57    1.09
   0   1  12  127.87    4.04
   0   1  12  127.82    4.20
   0   1  12  125.44    4.64
   1   1  12    3.96    0.44
   1   1  12    3.85    0.66
   1   1  12    4.41    0.48
   2   1  12  269.38    8.62
   2   1  12  276.51    9.12
   2   1  12  270.63    8.65
   3   1  12    4.38    0.75
   3   1  12    3.19    0.47
   3   1  12    3.38    0.53
   4   1  12   23.22    1.38
   4   1  12   27.25    1.64
   4   1  12   24.01    1.22
   5   1  12  173.26    6.15
   5   1  12  171.99    5.98
   5   1  12  166.16    5.66
   6   1  12    0.15    0.44
   6   1  12   -0.42    0.55
   7   1  12    7.17    1.07
   7   1  12    7.53    0.83
   8   1  12    2.93    0.89
   9   1  12   21.57    2.68
  -9   2  12    8.16    1.09
  -8   2  12   37.58    1.99
  -7   2  12   17.72    1.34
  -6   2  12   22.65    1.44
  -5   2  12   75.03    2.83
  -5   2  12   73.39    2.98
  -4   2  12    1.24    0.40
  -4   2  12    1.37    0.47
  -3   2  12  105.20    3.95
  -3   2  12  104.34    3.63
  -2   2  12   35.74    1.46
  -2   2  12   33.54    1.75
  -1   2  12  295.33    9.34
  -1   2  12  298.10    9.81
   0   2  12   24.60    1.49
   0   2  12   25.33    1.09
   0   2  12   24.27    0.86
   1   2  12   84.78    2.92
   1   2  12   91.62    3.06
   1   2  12   90.72    3.54
   2   2  12   47.39    1.84
   2   2  12   52.16    2.36
   2   2  12   48.16    1.85
   3   2  12    8.68    0.73
   3   2  12    9.10    0.68
   3   2  12    9.48    1.02
   4   2  12    1.34    0.40
   4   2  12    2.87    0.70
   4   2  12    2.15    0.49
   5   2  12   51.36    2.07
   5   2  12   47.29    2.46
   5   2  12   55.85    2.42
   6   2  12    3.15    0.56
   6   2  12    2.66    0.76
   7   2  12    0.89    0.71
   7   2  12    0.34    0.48
   8   2  12    0.46    0.77
   9   2  12    1.80    1.48
  -9   3  12   20.21    1.60
  -8   3  12   13.07    1.34
  -7   3  12   18.20    1.40
  -6   3  12  246.46    8.14
  -5   3  12  290.01    9.38
  -4   3  12    3.31    0.54
  -4   3  12    2.39    0.55
  -3   3  12   30.24    1.40
  -3   3  12   31.40    1.68
  -2   3  12    2.13    0.51
  -2   3  12    4.14    0.48
  -1   3  12   15.87    0.81
  -1   3  12   13.72    1.08
   0   3  12   78.45    2.68
   0   3  12   75.90    3.14
   1   3  12  256.59    8.08
   1   3  12  248.14    8.61
   1   3  12  260.46    7.93
   2   3  12    6.13    0.54
   2   3  12    4.38    0.72
   2   3  12    3.84    0.43
   3   3  12   10.43    0.79
   3   3  12   10.82    1.12
   4   3  12   15.86    1.06
   4   3  12   12.85    0.86
   4   3  12   13.51    1.30
   5   3  12  141.97    4.60
   5   3  12  129.30    4.85
   6   3  12    0.51    0.62
   7   3  12   76.81    3.43
   8   3  12    1.73    0.84
  -9   4  12   39.66    2.51
  -8   4  12    0.03    0.63
  -7   4  12   37.80    1.97
  -6   4  12   95.44    3.61
  -5   4  12   23.43    1.36
  -4   4  12   10.29    1.02
  -4   4  12    8.26    0.84
  -3   4  12   29.90    1.37
  -3   4  12   26.99    1.64
  -2   4  12   12.24    0.80
  -2   4  12   12.59    1.12
  -1   4  12   70.57    2.50
  -1   4  12   69.53    2.97
   0   4  12   74.10    2.65
   0   4  12   78.60    3.21
   1   4  12    7.47    0.92
   1   4  12    6.71    0.52
   2   4  12    3.09    0.66
   2   4  12    3.58    0.42
   3   4  12    8.79    1.12
   3   4  12    9.27    0.70
   3   4  12    9.87    0.79
   4   4  12    0.60    0.58
   4   4  12    0.88    0.51
   4   4  12   -0.20    0.32
   6   4  12    7.39    1.00
   7   4  12    4.95    1.01
   8   4  12   16.82    1.79
  -8   5  12   28.24    1.82
  -7   5  12   31.50    1.85
  -6   5  12    1.08    0.60
  -5   5  12   58.19    2.47
  -4   5  12   12.40    0.99
  -4   5  12   12.04    1.19
  -3   5  12   -0.24    0.44
  -3   5  12   -0.16    0.34
  -2   5  12  104.17    4.09
  -2   5  12  103.33    3.60
  -1   5  12    8.58    0.66
  -1   5  12    8.17    1.07
   0   5  12    0.23    0.25
   0   5  12    0.55    0.57
   1   5  12   20.34    0.97
   1   5  12   19.43    1.52
   2   5  12    0.63    0.65
   2   5  12    1.27    0.33
   3   5  12  102.85    4.24
   4   5  12   20.56    1.71
   5   5  12    3.71    0.81
   5   5  12    3.77    0.96
   6   5  12    9.48    1.13
   7   5  12    6.38    1.09
   8   5  12   -0.08    0.82
  -8   6  12    4.35    0.94
  -7   6  12   11.32    1.25
  -6   6  12   -0.08    0.52
  -5   6  12   -0.63    0.48
  -4   6  12   10.02    1.00
  -4   6  12   11.67    1.23
  -3   6  12    3.82    0.59
  -3   6  12    4.17    0.83
  -2   6  12    9.23    0.80
  -2   6  12   10.06    1.21
  -1   6  12  294.72   10.23
  -1   6  12  309.72    9.59
   0   6  12  231.53    7.33
   0   6  12  227.41    8.08
   1   6  12    0.36    0.64
   2   6  12   52.03    2.70
   3   6  12   50.74    2.73
   4   6  12    7.25    1.21
   5   6  12    5.46    1.07
  -7   7  12    0.11    0.66
  -6   7  12    0.37    0.62
  -5   7  12    7.87    0.91
  -4   7  12   10.47    1.04
  -4   7  12    8.72    1.17
  -3   7  12   67.10    2.64
  -3   7  12   67.51    3.20
  -2   7  12    1.52    0.74
  -2   7  12    0.85    0.32
  -1   7  12   35.78    2.21
  -1   7  12   35.09    1.53
   0   7  12    0.37    0.61
   1   7  12    4.74    1.00
   2   7  12   30.87    2.04
   3   7  12    0.52    0.70
   4   7  12    0.74    0.78
   5   7  12    8.67    1.37
  -7   8  12    9.58    1.17
  -6   8  12    1.22    0.66
  -5   8  12    4.18    0.77
  -4   8  12    0.38    0.52
  -4   8  12    0.26    0.65
  -3   8  12   22.10    1.23
  -2   8  12   37.95    2.37
  -1   8  12   21.30    1.85
   0   8  12    1.70    0.86
   1   8  12   46.53    2.71
   2   8  12   22.54    1.92
   3   8  12   -0.02    0.72
   4   8  12    1.85    0.96
   5   8  12   -0.25    0.83
  -6   9  12    1.52    0.75
  -5   9  12   45.45    2.25
  -4   9  12    4.38    1.11
  -3   9  12    1.87    0.90
  -2   9  12  100.77    4.48
  -1   9  12    3.02    0.96
   0   9  12    1.41    0.92
   1   9  12    2.58    0.99
   2   9  12   -0.54    0.72
   3   9  12    0.36    0.80
   4   9  12   -0.13    0.79
   5   9  12    7.48    1.44
  -3  10  12   17.89    2.03
  -2  10  12    5.53    1.16
  -1  10  12   13.57    1.76
   0  10  12   92.52    4.39
   1  10  12    0.77    0.93
   2  10  12    1.05    0.99
   3  10  12   19.81    2.14
  -3  11  12    2.22    1.12
  -2  11  12   19.57    2.43
   4  10 -13   19.40    2.18
   3  10 -13    0.71    1.09
  -3 -10  13    0.70    0.77
   2  10 -13    1.37    1.06
  -2 -10  13    1.37    0.74
   1  10 -13    7.91    1.38
  -1 -10  13   10.40    1.23
   0  10 -13    1.94    1.15
   0 -10  13    1.24    0.80
  -1  10 -13   21.37    2.26
   1 -10  13   17.22    1.58
  -2  10 -13   42.77    2.85
   2 -10  13   32.84    2.09
  -3  10 -13   -1.05    1.02
  -4  10 -13    5.36    1.36
   5   9 -13   14.80    1.93
  -5  -9  13   20.27    1.52
   4   9 -13    4.11    1.13
  -4  -9  13   11.04    1.24
   3   9 -13    0.28    0.97
  -3  -9  13    1.52    0.71
   2   9 -13   21.91    2.07
  -2  -9  13   22.14    1.54
   1   9 -13   22.04    2.09
  -1  -9  13   21.95    1.62
   0   9 -13  278.89    9.81
   0  -9  13  255.90    8.58
  -1   9 -13    0.12    0.99
   1  -9  13    0.09    0.72
  -2   9 -13    0.16    0.89
   2  -9  13    0.22    0.70
  -3   9 -13    1.35    0.97
   3  -9  13    0.19    0.65
  -4   9 -13   -0.32    0.95
   4  -9  13   -0.43    0.69
  -5   9 -13   13.79    1.49
  -6  -8  13    3.28    0.84
   5   8 -13   -0.30    0.78
  -5  -8  13    0.95    0.65
   4   8 -13   13.43    1.54
  -4  -8  13   15.53    1.23
   3   8 -13   18.79    1.79
  -3  -8  13   19.82    1.34
   2   8 -13   70.52    3.43
  -2  -8  13   72.07    2.83
   1   8 -13   -0.65    0.88
  -1  -8  13    0.11    0.61
   0   8 -13   88.54    3.99
   0  -8  13   82.68    3.27
  -1   8 -13   10.10    1.41
   1  -8  13    9.77    1.10
  -2   8 -13    4.29    1.09
   2  -8  13    4.18    0.90
   2  -8  13    4.11    0.66
  -3   8 -13   12.87    1.66
   3  -8  13    9.97    1.05
   3  -8  13    8.74    1.11
  -4   8 -13   55.41    2.96
   4  -8  13   44.27    2.42
   4  -8  13   46.82    2.13
   5  -8  13    4.90    1.04
  -7  -7  13    0.73    0.69
  -6  -7  13    5.45    0.83
   5   7 -13   11.89    1.43
  -5  -7  13   14.00    1.27
   4   7 -13    0.26    0.76
  -4  -7  13    0.63    0.56
   3   7 -13   28.74    2.03
  -3  -7  13   32.58    1.58
   2   7 -13   37.69    2.31
  -2  -7  13   42.01    1.85
   1   7 -13    0.75    0.83
  -1  -7  13    1.28    0.57
   0   7 -13  278.37    9.57
   0  -7  13  264.93    8.70
   0  -7  13  267.59    8.53
  -1   7 -13    0.26    0.80
   1  -7  13    0.09    0.59
   1  -7  13    0.48    0.42
  -2   7 -13   30.09    2.06
   2  -7  13   26.17    1.65
   2  -7  13   26.78    1.39
  -3   7 -13    1.69    0.83
   3  -7  13    0.92    0.52
   3  -7  13    0.70    0.63
  -4   7 -13   88.11    3.85
   4  -7  13   78.89    3.41
   4  -7  13   77.89    3.05
   5  -7  13    5.76    0.86
   5  -7  13    7.27    1.16
   6  -7  13   -0.12    0.72
  -8  -6  13   36.42    2.14
  -7  -6  13   14.98    1.38
  -6  -6  13   -0.05    0.55
   5   6 -13   11.19    1.39
  -5  -6  13   13.00    1.13
   4   6 -13  118.95    4.65
  -4  -6  13  134.88    4.63
   3   6 -13    4.34    0.89
  -3  -6  13    7.14    0.83
   2   6 -13    0.79    0.72
  -2  -6  13    0.05    0.34
  -2  -6  13    0.56    0.44
   1   6 -13   13.77    1.45
  -1  -6  13   14.80    0.93
  -1  -6  13   14.72    1.07
   0   6 -13  296.57   10.13
   0  -6  13  278.49    9.12
   0  -6  13  286.68    9.03
  -1   6 -13   67.21    3.24
   1  -6  13   56.61    2.46
   1  -6  13   60.41    2.31
  -2   6 -13   33.85    2.20
   2  -6  13   28.80    1.44
   2  -6  13   26.57    1.62
  -3   6 -13   42.32    2.45
   3  -6  13   35.57    1.96
   3  -6  13   37.72    1.76
  -4   6 -13    5.17    1.05
   4  -6  13    5.26    0.74
   4  -6  13    4.27    0.87
   5  -6  13   12.54    1.37
   5  -6  13   11.47    1.16
   6  -6  13   12.39    1.47
   6  -6  13   11.28    1.21
  -8  -5  13    3.48    0.84
  -7  -5  13   -0.07    0.59
  -6  -5  13   -0.02    0.55
   5   5 -13    2.16    0.63
  -5  -5  13    3.99    0.70
   4   5 -13   -0.34    0.56
  -4  -5  13    0.49    0.45
   3   5 -13   -0.10    0.54
  -3  -5  13   -0.02    0.37
  -3  -5  13    0.04    0.32
   2   5 -13   24.01    1.74
  -2  -5  13   25.84    1.22
  -2  -5  13   25.05    1.21
   1   5 -13  122.30    4.78
  -1  -5  13  123.07    4.15
  -1  -5  13  121.73    4.13
   0   5 -13  153.15    5.77
   0  -5  13  145.68    4.90
   0  -5  13  148.12    4.97
  -1   5 -13   12.14    1.33
   1  -5  13   12.25    0.88
   1  -5  13   13.57    1.09
  -2   5 -13   23.09    1.81
   2  -5  13   19.75    1.35
   2  -5  13   18.84    1.14
  -3   5 -13  182.56    6.71
   3  -5  13  154.04    5.56
   3  -5  13  160.03    5.35
  -4   5 -13   27.89    2.02
   4  -5  13   23.14    1.62
   4  -5  13   25.39    1.46
  -5   5 -13  154.80    6.04
   5  -5  13  135.86    4.74
   5  -5  13  133.83    5.12
   6  -5  13   -0.25    0.59
   6  -5  13   -0.65    0.65
   7  -5  13   26.96    2.02
  -9  -4  13    3.13    0.88
  -8  -4  13    0.93    0.67
  -7  -4  13   18.39    1.36
  -6  -4  13   65.65    2.70
   5   4 -13    8.20    1.03
  -5  -4  13    8.55    0.78
  -5  -4  13    9.14    0.89
   4   4 -13   33.96    1.91
  -4  -4  13   37.91    1.63
  -4  -4  13   40.08    1.66
   3   4 -13    8.46    1.06
  -3  -4  13    8.08    0.69
  -3  -4  13    8.29    0.70
   2   4 -13  157.69    5.81
  -2  -4  13  164.15    5.41
  -2  -4  13  164.93    5.30
   1   4 -13    0.46    0.61
  -1  -4  13    0.49    0.36
  -1  -4  13    0.86    0.35
   0   4 -13   18.07    1.43
   0  -4  13   17.83    1.05
   0  -4  13   17.34    0.97
  -1   4 -13   29.86    1.86
   1  -4  13   28.61    1.34
   1  -4  13   30.41    1.48
  -2   4 -13  341.58   11.46
   2  -4  13  310.10   10.02
   2  -4  13  320.03   10.20
  -3   4 -13    0.57    0.75
   3  -4  13    1.49    0.49
   3  -4  13    1.62    0.58
  -4   4 -13   42.85    2.42
   4  -4  13   38.19    1.98
   4  -4  13   33.67    1.68
  -5   4 -13   76.31    3.44
   5  -4  13   68.75    2.76
   5  -4  13   69.33    3.07
   6  -4  13    6.39    0.84
   6  -4  13    7.20    1.12
   7  -4  13   62.19    2.70
   7  -4  13   64.63    3.13
  -9  -3  13   32.96    1.97
  -8  -3  13    0.71    0.64
  -7  -3  13   12.00    1.20
  -7  -3  13   12.20    1.02
  -6  -3  13    9.58    0.90
  -6  -3  13   10.45    1.01
   5   3 -13    1.85    0.66
  -5  -3  13    1.93    0.48
  -5  -3  13    2.23    0.53
   4   3 -13   19.46    1.41
  -4  -3  13   22.79    1.12
  -4  -3  13   22.81    1.19
   3   3 -13  212.47    7.40
  -3  -3  13  155.34    5.00
   2   3 -13  145.40    5.38
   1   3 -13   11.13    1.16
  -1  -3  13    7.83    0.61
   0   3 -13    1.92    0.65
   0  -3  13    1.37    0.42
   0  -3  13    1.15    0.35
  -1   3 -13   42.55    2.25
   1  -3  13   43.41    1.83
   1  -3  13   42.25    1.74
  -2   3 -13   24.93    1.70
   2  -3  13   25.59    1.26
   2  -3  13   25.46    1.36
  -3   3 -13   16.22    1.43
   3  -3  13   16.97    1.17
   3  -3  13   16.18    1.02
  -4   3 -13    1.35    0.71
   4  -3  13    0.61    0.47
   4  -3  13    0.50    0.58
  -5   3 -13   47.12    2.53
   5  -3  13   47.07    2.08
   5  -3  13   47.04    2.34
   6  -3  13   69.13    2.80
   6  -3  13   69.09    3.12
   7  -3  13   24.05    1.87
   7  -3  13   24.62    1.55
   8  -3  13    4.81    1.11
  -8  -2  13    1.89    0.67
  -8  -2  13    2.66    0.62
  -7  -2  13  222.91    7.66
  -7  -2  13  236.82    7.60
   5   2 -13    0.17    0.51
  -5  -2  13    0.16    0.41
  -5  -2  13    0.28    0.38
   4   2 -13   25.54    1.42
  -4  -2  13   58.10    2.25
  -4  -2  13   58.04    2.14
   3   2 -13  254.72    8.65
  -3  -2  13  277.78    8.64
  -3  -2  13  275.85    8.83
   2   2 -13   99.11    3.94
  -2  -2  13  104.35    3.34
  -2  -2  13  101.17    3.53
   1   2 -13   55.87    2.61
  -1  -2  13   58.04    2.14
  -1  -2  13   55.27    2.00
   0   2 -13    6.78    0.94
   0  -2  13    7.62    0.63
   0  -2  13    7.61    0.64
  -1   2 -13   22.60    1.58
   1  -2  13   21.99    1.09
  -2   2 -13   -0.17    0.48
   2  -2  13    0.86    0.40
   2  -2  13    0.19    0.29
  -3   2 -13    9.50    1.20
   3  -2  13   10.01    0.79
   3  -2  13    9.47    0.91
  -4   2 -13   15.97    1.41
   4  -2  13   14.57    1.03
   4  -2  13   14.09    1.13
  -5   2 -13    2.88    0.84
   5  -2  13    3.15    0.75
   5  -2  13    2.36    0.56
   6  -2  13   17.11    1.47
   6  -2  13   17.64    1.25
   7  -2  13   72.16    2.90
   7  -2  13   71.80    3.30
   8  -2  13   -0.01    0.70
  -9  -1  13    0.05    0.55
  -8  -1  13   28.57    1.63
  -7  -1  13    6.73    0.81
  -7  -1  13    7.61    0.88
  -6  -1  13   -0.28    0.43
  -6  -1  13   -0.70    0.42
   5   1 -13    8.76    0.98
  -5  -1  13    9.05    0.81
  -5  -1  13    8.70    0.87
   4   1 -13   58.50    2.59
  -4  -1  13   56.94    2.11
  -4  -1  13   59.74    2.26
   3   1 -13  498.27   16.03
  -3  -1  13  494.65   15.97
  -3  -1  13  532.31   15.77
   2   1 -13   87.78    3.60
  -2  -1  13   97.20    3.04
  -2  -1  13   91.01    3.26
   1   1 -13   10.24    1.05
  -1  -1  13    7.32    0.61
  -1  -1  13    9.06    0.58
   0   1 -13  549.44   17.68
   0  -1  13  533.36   16.31
   0  -1  13  523.63   16.40
   1  -1  13  189.68    6.07
   1  -1  13  184.02    6.07
   2  -1  13    1.25    0.39
   2  -1  13    1.06    0.36
  -3   1 -13    3.49    0.80
   3  -1  13    1.87    0.48
   3  -1  13    1.83    0.42
  -4   1 -13    2.17    0.70
   4  -1  13    1.27    0.51
   4  -1  13    1.99    0.49
  -5   1 -13   50.64    2.59
   5  -1  13   46.22    2.04
   5  -1  13   48.34    2.28
   6  -1  13    0.53    0.51
   6  -1  13    0.77    0.64
   7  -1  13    0.91    0.72
   7  -1  13    0.97    0.59
   8  -1  13    0.84    0.62
   8  -1  13    0.44    0.76
 -10   0  13   -0.18    0.66
  -9   0  13    1.69    0.70
  -7   0  13   14.20    1.13
  -6   0  13    1.29    0.50
   5   0 -13  327.74   10.75
  -5   0  13  306.35   10.01
  -5   0  13  328.09   10.17
   4   0 -13    0.01    0.40
  -4   0  13    0.55    0.37
  -4   0  13   -0.06    0.26
  -3   0  13   13.91    0.88
  -3   0  13   14.61    0.64
  -2   0  13    0.68    0.27
  -2   0  13    0.18    0.17
  -2   0  13    0.00    0.43
  -1   0  13    1.15    0.49
  -1   0  13    1.10    0.26
  -1   0  13    1.03    0.32
   0   0  13   -0.34    0.44
   0   0  13    0.09    0.27
   0   0  13    0.07    0.23
   1   0  13 1343.42   40.83
   1   0  13 1298.29   40.24
   1   0  13 1313.56   40.28
   2   0  13   -0.17    0.28
   2   0  13   -0.11    0.46
   2   0  13    0.33    0.31
   3   0  13   28.46    1.64
   3   0  13   26.34    1.23
   3   0  13   20.57    1.23
   4   0  13    0.96    0.44
   4   0  13    0.38    0.55
   4   0  13    1.25    0.52
   5   0  13   30.40    1.51
   5   0  13   30.26    1.88
   5   0  13   31.01    1.74
   6   0  13    0.01    0.44
   6   0  13    0.25    0.54
   7   0  13    0.09    0.64
   7   0  13   -0.21    0.49
   8   0  13   -0.40    0.68
   8   0  13    0.06    0.57
  -9   0 -13    5.34    1.16
  -9   1  13   -0.21    0.60
  -8   1  13   28.26    1.72
  -7   1  13    9.06    1.04
  -6   1  13   -0.18    0.48
   5  -1 -13    8.39    1.23
  -5   1  13    8.54    0.85
  -4   1  13   53.78    2.44
  -4   1  13   56.78    2.21
  -3   1  13  470.53   14.69
  -3   1  13  469.51   15.09
  -2   1  13   81.92    3.35
  -2   1  13   84.87    2.95
  -1   1  13    8.55    0.63
  -1   1  13    8.21    0.95
  -1   1  13    8.32    0.42
   0   1  13  515.43   15.86
   0   1  13  514.51   16.03
   0   1  13  521.95   16.58
   1   1  13  188.00    5.91
   1   1  13  182.86    6.51
   1   1  13  182.92    5.98
   2   1  13    1.34    0.59
   2   1  13    1.25    0.37
   2   1  13    1.63    0.38
   3   1  13    2.44    0.49
   3   1  13    1.98    0.42
   3   1  13    2.23    0.66
   4   1  13    1.48    0.43
   4   1  13    1.27    0.62
   5   1  13   47.46    2.01
   5   1  13   45.07    2.38
   5   1  13   49.16    2.27
   6   1  13    1.32    0.51
   6   1  13    0.54    0.59
   7   1  13    1.21    0.54
   7   1  13    0.72    0.67
   8   1  13    0.62    0.57
   8   1  13    1.09    0.76
  -9   2  13    3.02    0.84
  -8   2  13    2.58    0.75
  -7   2  13  222.81    7.50
  -6   2  13  104.90    3.87
  -5   2  13   -0.08    0.42
  -5   2  13    0.13    0.43
  -4   2  13   52.37    2.37
  -4   2  13   52.36    2.13
  -3   2  13  241.47    7.88
  -3   2  13  247.78    8.29
  -2   2  13   95.82    3.30
  -2   2  13   92.71    3.68
  -1   2  13   52.99    1.99
  -1   2  13   52.86    2.42
   0   2  13    7.05    0.90
   0   2  13    7.64    0.59
   1   2  13   21.80    1.05
   1   2  13   22.65    1.45
   1   2  13   20.95    0.91
   2   2  13   -0.32    0.43
   2   2  13    0.15    0.27
   2   2  13    0.24    0.25
   3   2  13   10.52    1.13
   3   2  13   11.03    0.77
   3   2  13    9.89    0.79
   4   2  13   16.04    1.11
   4   2  13   15.12    0.96
   4   2  13   15.50    1.36
   5   2  13    2.98    0.76
   5   2  13    3.52    0.58
   6   2  13   18.82    1.46
   6   2  13   18.59    1.16
   7   2  13   73.66    2.91
   7   2  13   78.34    3.47
   8   2  13   -0.54    0.69
  -9   3  13   30.64    1.93
  -8   3  13   -0.09    0.56
  -7   3  13   12.22    1.19
  -6   3  13    6.94    0.85
  -5   3  13    1.38    0.54
  -4   3  13   17.73    1.12
  -4   3  13   20.29    1.35
  -3   3  13  198.97    6.88
  -3   3  13  195.72    6.47
  -2   3  13  133.98    4.53
  -2   3  13  135.99    4.98
  -1   3  13   10.73    1.04
  -1   3  13   11.12    0.71
   0   3  13    1.30    0.53
   0   3  13    1.38    0.31
   1   3  13   40.77    1.62
   1   3  13   40.96    2.12
   2   3  13   22.15    1.13
   2   3  13   24.76    1.12
   2   3  13   24.35    1.59
   3   3  13   16.10    0.98
   3   3  13   17.11    1.40
   4   3  13    1.36    0.63
   4   3  13    0.38    0.16
   4   3  13    0.95    0.48
   5   3  13   39.85    1.82
   5   3  13   51.02    2.52
   6   3  13   77.79    3.31
   7   3  13   27.96    1.92
   8   3  13    5.08    1.08
  -8   4  13    0.26    0.67
  -7   4  13   17.23    1.41
  -6   4  13   57.63    2.50
  -5   4  13    7.09    0.81
  -4   4  13   30.63    1.77
  -4   4  13   30.12    1.50
  -3   4  13    7.06    0.94
  -3   4  13    6.97    0.74
  -2   4  13  144.39    5.35
  -2   4  13  145.88    4.85
  -1   4  13   -0.02    0.45
  -1   4  13    0.30    0.26
   0   4  13   15.68    0.86
   0   4  13   16.85    1.34
   1   4  13   27.57    1.75
   2   4  13  312.84    9.81
   2   4  13  309.16   10.51
   3   4  13    1.36    0.38
   3   4  13    1.88    0.71
   4   4  13   36.30    1.63
   4   4  13   39.93    2.28
   4   4  13   41.51    2.42
   5   4  13   71.28    2.93
   5   4  13   69.95    3.35
   6   4  13    8.42    1.07
   7   4  13   72.54    3.26
   8   4  13   10.46    1.44
  -8   5  13    1.68    0.75
  -7   5  13    0.51    0.60
  -6   5  13    0.37    0.56
  -5   5  13    2.40    0.62
  -4   5  13   -0.37    0.46
  -4   5  13   -0.46    0.40
  -3   5  13   -0.30    0.34
  -3   5  13   -0.03    0.49
  -2   5  13   22.85    1.58
  -2   5  13   21.13    1.13
  -1   5  13  113.44    3.90
  -1   5  13  116.35    4.52
   0   5  13   54.48    2.02
   1   5  13   11.18    1.25
   1   5  13   11.66    0.75
   2   5  13   19.31    1.61
   2   5  13   19.57    0.99
   3   5  13  157.75    5.99
   4   5  13   24.93    1.91
   5   5  13  137.15    5.52
  -7   6  13   12.48    1.31
  -6   6  13   -0.52    0.53
  -5   6  13   10.24    1.09
  -4   6  13  103.58    3.89
  -4   6  13  110.43    4.34
  -3   6  13    6.29    0.72
  -3   6  13    4.90    0.91
  -2   6  13    0.51    0.38
  -2   6  13    0.35    0.59
  -1   6  13    4.87    0.49
   0   6  13  271.91    8.59
   0   6  13  268.49    9.39
   1   6  13   54.05    2.76
   2   6  13   24.21    1.78
   3   6  13   38.58    2.36
   4   6  13    4.70    1.06
   5   6  13   14.77    1.69
  -7   7  13    0.05    0.64
  -6   7  13    4.58    0.86
  -5   7  13    9.70    1.02
  -4   7  13    0.20    0.64
  -4   7  13   -0.63    0.45
  -3   7  13   24.49    1.87
  -3   7  13   27.15    1.44
  -2   7  13   33.38    2.14
  -1   7  13    1.15    0.72
  -1   7  13    1.49    0.42
   0   7  13  251.30    8.92
   1   7  13   -0.38    0.65
   2   7  13   26.55    2.01
   3   7  13    0.41    0.72
   4   7  13   79.47    3.88
   5   7  13    6.36    1.24
  -6   8  13    3.31    0.82
  -5   8  13    0.30    0.55
  -4   8  13    9.55    1.30
  -4   8  13   11.69    1.11
  -3   8  13   17.06    1.66
  -3   8  13   14.27    1.09
  -2   8  13   60.50    3.14
  -1   8  13   -0.56    0.65
   0   8  13   78.19    3.74
   1   8  13   10.38    1.43
   2   8  13    3.57    1.03
   3   8  13   10.08    1.45
   4   8  13   50.68    3.04
   5   8  13    4.38    1.22
  -6   9  13    2.81    0.80
  -5   9  13   14.48    1.43
  -4   9  13    5.28    1.15
  -3   9  13    0.46    0.81
  -2   9  13   19.76    2.01
  -1   9  13   24.11    2.10
   0   9  13  235.65    8.71
   1   9  13    0.23    0.70
   2   9  13   -0.44    0.76
   3   9  13    0.01    0.76
   4   9  13   -0.35    0.78
   5   9  13   10.19    1.87
  -3  10  13   -0.07    0.84
  -2  10  13    0.27    0.82
  -1  10  13    8.25    1.44
   0  10  13    1.32    1.04
   1  10  13   19.62    2.11
   2  10  13   33.89    2.60
   3  10 -14    1.36    1.12
   2  10 -14    1.05    1.13
  -2 -10  14    2.46    0.90
   1  10 -14    1.72    1.17
  -1 -10  14    1.09    0.82
   0  10 -14   25.92    2.40
   0 -10  14   22.70    1.79
  -1  10 -14    1.88    1.23
   1 -10  14    0.28    0.80
  -2  10 -14   52.07    3.14
  -3  10 -14   -0.05    1.33
   5   9 -14    9.09    1.46
  -5  -9  14   13.50    1.80
   4   9 -14   -0.46    0.90
  -4  -9  14    1.74    0.75
   3   9 -14    0.51    1.01
  -3  -9  14    1.66    0.71
   2   9 -14    6.69    1.28
  -2  -9  14    6.32    0.94
   1   9 -14   72.36    3.54
  -1  -9  14   68.52    2.94
   0   9 -14    4.42    1.17
   0  -9  14    4.29    0.89
  -1   9 -14    1.10    0.96
   1  -9  14    1.59    0.83
  -2   9 -14    3.30    1.15
   2  -9  14    1.47    0.75
  -3   9 -14    0.64    0.98
   3  -9  14   -0.48    0.66
  -4   9 -14    1.63    1.04
   4  -9  14   -1.01    0.58
  -5   9 -14    1.32    1.47
  -6  -8  14    2.79    0.80
   5   8 -14    0.45    0.86
  -5  -8  14    2.45    0.73
   4   8 -14    4.34    1.06
  -4  -8  14    6.94    0.90
   3   8 -14   62.39    3.18
  -3  -8  14   63.19    2.59
   2   8 -14    1.38    0.97
  -2  -8  14    1.08    0.61
   1   8 -14    7.38    1.35
  -1  -8  14    8.75    1.00
   0   8 -14  123.81    5.05
   0  -8  14  115.89    4.31
  -1   8 -14    8.10    1.32
   1  -8  14    5.87    0.93
  -2   8 -14    7.98    1.26
   2  -8  14    6.80    0.79
   2  -8  14    5.87    0.98
  -3   8 -14    2.69    1.01
   3  -8  14    0.98    0.76
   3  -8  14    1.52    0.58
   4  -8  14    0.80    0.63
   4  -8  14    0.87    0.73
   5  -8  14   16.63    1.40
   5  -8  14   14.99    2.40
  -7  -7  14    2.12    0.76
  -6  -7  14   10.03    1.20
   5   7 -14   58.46    2.91
  -5  -7  14   69.72    2.83
   4   7 -14    7.37    1.14
  -4  -7  14    9.75    1.01
   3   7 -14   63.76    3.14
  -3  -7  14   72.85    2.78
   2   7 -14   23.02    1.90
  -2  -7  14   21.91    1.32
   1   7 -14   40.65    2.44
  -1  -7  14   41.96    1.93
   0   7 -14   19.38    1.72
   0  -7  14   18.39    1.37
   0  -7  14   18.76    1.12
  -1   7 -14   22.69    1.93
   1  -7  14   27.24    1.39
   1  -7  14   22.55    1.55
  -2   7 -14    2.15    0.90
   2  -7  14    1.54    0.70
   2  -7  14    1.69    0.51
  -3   7 -14    1.71    0.86
   3  -7  14    1.33    0.74
   3  -7  14    1.99    0.60
  -4   7 -14   35.27    2.32
   4  -7  14   29.56    1.66
   4  -7  14   28.95    1.94
   5  -7  14    3.00    0.75
   5  -7  14    4.19    0.96
   6  -7  14   10.77    1.24
  -8  -6  14    4.53    0.94
  -7  -6  14   26.38    1.68
  -6  -6  14   15.48    1.26
   5   6 -14   24.55    1.80
  -5  -6  14   27.37    1.52
   4   6 -14   72.46    3.29
  -4  -6  14   82.26    3.07
   3   6 -14    1.10    0.74
  -3  -6  14    0.56    0.46
   2   6 -14   52.88    2.74
  -2  -6  14   50.39    2.03
  -2  -6  14   53.90    2.10
   1   6 -14    8.41    1.17
  -1  -6  14   10.27    0.82
  -1  -6  14    8.94    0.92
   0   6 -14   32.38    2.22
   0  -6  14   33.60    1.53
   0  -6  14   31.42    1.67
  -1   6 -14  206.87    7.55
   1  -6  14  186.54    6.37
   1  -6  14  187.24    6.19
  -2   6 -14   14.14    1.64
   2  -6  14   13.01    1.04
   2  -6  14   10.43    1.16
  -3   6 -14    0.25    0.77
   3  -6  14    0.22    0.60
   3  -6  14    0.17    0.48
  -4   6 -14    5.54    1.12
   4  -6  14    5.49    0.79
   4  -6  14    4.80    0.96
   5  -6  14   59.43    2.56
   5  -6  14   58.03    2.88
   6  -6  14   13.33    1.54
   6  -6  14   12.77    1.33
  -8  -5  14   10.65    1.26
  -7  -5  14    3.44    0.78
  -6  -5  14    0.47    0.56
   5   5 -14   83.22    3.49
  -5  -5  14   95.97    3.50
   4   5 -14   78.63    3.40
  -4  -5  14   92.42    3.29
   3   5 -14   83.22    3.62
  -3  -5  14   93.23    3.18
  -3  -5  14   87.54    3.20
   2   5 -14   26.07    1.88
  -2  -5  14   23.88    1.19
  -2  -5  14   23.61    1.21
   1   5 -14  180.85    6.65
  -1  -5  14  180.80    5.99
  -1  -5  14  184.63    6.01
   0   5 -14    7.40    1.11
   0  -5  14   10.75    0.85
   0  -5  14    9.51    0.97
  -1   5 -14    3.70    1.01
   1  -5  14    3.82    0.67
   1  -5  14    3.80    0.58
  -2   5 -14    2.89    0.95
   2  -5  14    3.04    0.70
   2  -5  14    1.90    0.52
  -3   5 -14    7.68    1.22
   3  -5  14    7.23    0.94
   3  -5  14    6.93    0.79
  -4   5 -14   99.45    4.23
   4  -5  14   89.13    3.66
   4  -5  14   89.95    3.36
  -5   5 -14    6.81    1.26
   5  -5  14    4.89    0.78
   5  -5  14    5.78    1.03
   6  -5  14    3.04    0.92
   6  -5  14    2.92    0.73
   7  -5  14    0.41    0.77
   7  -5  14    0.40    0.64
  -9  -4  14    5.06    0.92
  -8  -4  14    5.15    0.91
  -7  -4  14   22.20    1.47
  -6  -4  14   62.32    2.57
   5   4 -14    7.42    0.79
  -5  -4  14    9.77    0.94
  -5  -4  14    8.71    0.82
   4   4 -14   42.91    2.28
  -4  -4  14   46.55    1.93
  -4  -4  14   47.95    1.89
   3   4 -14   28.75    1.83
  -3  -4  14   27.24    1.34
  -3  -4  14   29.30    1.26
   2   4 -14   18.89    1.55
  -2  -4  14   19.99    1.08
  -2  -4  14   18.63    0.97
   1   4 -14  201.01    7.21
  -1  -4  14  199.86    6.58
  -1  -4  14  209.16    6.67
   0   4 -14   31.83    2.04
   0  -4  14   31.41    1.44
   0  -4  14   30.66    1.48
  -1   4 -14    3.84    0.86
   1  -4  14    4.02    0.54
   1  -4  14    3.25    0.64
  -2   4 -14  358.60   12.05
   2  -4  14  331.95   10.66
   2  -4  14  326.23   10.48
   3  -4  14    4.84    0.68
   3  -4  14    4.96    0.82
  -4   4 -14    0.18    0.76
   4  -4  14   -0.07    0.51
   4  -4  14   -0.69    0.44
  -5   4 -14    1.00    0.78
   5  -4  14   -0.14    0.51
   5  -4  14    0.92    0.64
   6  -4  14   16.31    1.56
   6  -4  14   18.46    1.35
   7  -4  14    9.76    1.34
   7  -4  14   14.78    1.36
  -8  -3  14   16.02    1.41
  -7  -3  14   84.27    3.28
  -7  -3  14   81.75    3.15
  -6  -3  14   19.09    1.26
  -6  -3  14   17.76    1.16
   5   3 -14  405.71   13.25
  -5  -3  14  433.70   13.36
  -5  -3  14  414.99   13.37
   4   3 -14  176.72    6.35
  -4  -3  14  187.91    6.20
   3   3 -14   59.74    2.80
   2   3 -14    0.61    0.56
  -2  -3  14    0.10    0.19
  -2  -3  14    1.31    0.40
   1   3 -14    5.29    0.90
   0   3 -14    9.65    1.17
   0  -3  14    9.20    0.71
   0  -3  14    8.10    0.74
  -1   3 -14  214.85    7.62
   1  -3  14  217.11    6.96
   1  -3  14  206.35    6.88
  -2   3 -14    4.77    0.96
   2  -3  14    4.46    0.57
   2  -3  14    6.35    0.76
  -3   3 -14   42.36    2.36
   3  -3  14   38.60    1.73
   3  -3  14   39.06    1.91
  -4   3 -14   59.06    2.89
   4  -3  14   53.98    2.28
   4  -3  14   55.77    2.49
  -5   3 -14    0.34    0.74
   5  -3  14    0.76    0.54
   5  -3  14    0.73    0.61
   6  -3  14    1.68    0.73
   6  -3  14    1.52    0.66
   7  -3  14   49.51    2.65
   7  -3  14   47.32    2.26
   8  -3  14    3.44    1.14
  -8  -2  14    0.63    0.52
  -7  -2  14    0.69    0.50
  -6  -2  14  111.78    4.11
  -6  -2  14  121.81    4.18
   5   2 -14  283.48    9.53
  -5  -2  14  299.64    9.48
  -5  -2  14  295.01    9.56
  -4  -2  14    0.57    0.34
  -4  -2  14    0.65    0.39
   3   2 -14   47.52    2.38
  -3  -2  14   52.22    1.84
  -3  -2  14   50.81    2.04
   2   2 -14   70.87    3.15
  -2  -2  14   72.18    2.42
  -2  -2  14   70.53    2.62
   1   2 -14    6.85    0.95
  -1  -2  14    7.36    0.64
  -1  -2  14    7.32    0.63
   0   2 -14    0.64    0.55
   0  -2  14    0.69    0.33
   0  -2  14    0.37    0.35
  -1   2 -14  114.26    4.53
   1  -2  14  114.39    3.77
   1  -2  14  102.57    3.75
  -2   2 -14    7.86    1.06
   2  -2  14    8.02    0.74
   2  -2  14    8.11    0.78
  -3   2 -14    3.06    0.83
   3  -2  14    1.80    0.55
   3  -2  14    2.16    0.47
  -4   2 -14    5.34    0.96
   4  -2  14    4.60    0.75
   4  -2  14    3.82    0.61
  -5   2 -14   -0.22    0.65
   5  -2  14   -0.38    0.44
   5  -2  14   -0.77    0.47
   6  -2  14    0.73    0.53
   6  -2  14    0.84    0.66
   7  -2  14    0.19    0.61
   7  -2  14    0.74    0.69
   8  -2  14    0.60    0.66
   8  -2  14    1.76    0.90
  -9  -1  14    0.93    0.64
  -8  -1  14   97.98    3.71
  -7  -1  14    0.45    0.48
  -6  -1  14   88.43    3.95
  -6  -1  14   90.58    3.37
   5   1 -14    8.44    1.04
  -5  -1  14    8.63    0.81
  -5  -1  14   10.30    0.95
   4   1 -14    9.87    0.98
  -4  -1  14   11.26    0.92
  -4  -1  14   12.76    0.73
   3   1 -14  237.03    8.21
  -3  -1  14  254.86    7.71
  -3  -1  14  239.42    7.96
   2   1 -14  156.74    5.81
  -2  -1  14  146.32    5.01
  -2  -1  14  155.35    4.78
   1   1 -14   19.33    1.50
  -1  -1  14   15.87    0.91
  -1  -1  14   16.59    0.83
   0   1 -14   41.68    2.27
   0  -1  14   37.42    1.59
   0  -1  14   38.52    1.53
   1  -1  14   74.44    2.71
   1  -1  14   74.69    2.70
   2  -1  14   23.66    1.19
   2  -1  14   24.82    1.26
  -3   1 -14   15.14    1.43
   3  -1  14   11.15    0.92
   3  -1  14   12.22    0.88
  -4   1 -14   19.78    1.66
   4  -1  14   15.90    1.22
   4  -1  14   14.95    1.07
  -5   1 -14   21.94    1.73
   5  -1  14   17.39    1.36
   5  -1  14   17.45    1.18
   6  -1  14    1.51    0.55
   6  -1  14    1.35    0.65
   7  -1  14   26.86    1.61
   7  -1  14   28.53    1.97
   8  -1  14   -0.04    0.70
   8  -1  14   -0.14    0.61
  -9   0  14    0.01    0.60
  -8   0  14    4.34    0.77
   5   0 -14    0.30    0.50
  -5   0  14    0.22    0.46
   4   0 -14  450.84   14.66
  -4   0  14  438.00   13.79
  -3   0  14    0.31    0.24
  -3   0  14    0.35    0.34
  -2   0  14   15.98    0.94
  -2   0  14   15.43    1.30
  -2   0  14   18.69    0.74
  -1   0  14   -0.33    0.43
  -1   0  14   -0.12    0.25
  -1   0  14    0.22    0.24
   0   0  14  120.30    4.02
   0   0  14  116.38    4.52
   0   0  14  117.93    3.88
   1   0  14    2.91    0.46
   1   0  14    1.92    0.61
   2   0  14   84.53    3.13
   2   0  14   91.18    3.65
   2   0  14   87.81    3.13
   3   0  14    0.63    0.54
   3   0  14   -0.16    0.31
   3   0  14   -0.19    0.35
   4   0  14   79.14    3.02
   4   0  14   81.75    3.23
   4   0  14   87.95    3.57
   5   0  14   -0.33    0.42
   5   0  14   -0.42    0.49
   5   0  14   -0.51    0.50
   6   0  14   16.91    1.46
   6   0  14   16.59    1.21
   7   0  14    0.12    0.51
   7   0  14   -0.64    0.60
   8   0  14   -0.23    0.59
   8   0  14    1.17    0.79
  -9   1  14    0.31    0.66
  -8   1  14   97.31    3.77
  -7   1  14    0.40    0.54
  -6   1  14   85.05    3.25
  -5   1  14    8.30    0.86
  -4   1  14   11.49    1.10
  -4   1  14   11.82    0.92
  -3   1  14  217.95    7.68
  -3   1  14  229.00    7.28
  -2   1  14  141.58    4.75
  -2   1  14  142.10    5.23
  -1   1  14   14.47    1.24
  -1   1  14   15.78    0.88
   0   1  14   37.91    1.57
   0   1  14   38.95    2.07
   0   1  14   36.41    1.39
   1   1  14   75.09    2.71
   1   1  14   75.53    3.25
   1   1  14   75.45    2.62
   2   1  14   25.39    1.21
   2   1  14   24.59    1.20
   2   1  14   24.60    1.65
   3   1  14   14.74    0.98
   3   1  14   14.20    1.31
   3   1  14   13.56    0.90
   4   1  14   15.29    1.11
   4   1  14   14.11    0.99
   4   1  14   15.47    1.41
   5   1  14   18.61    1.18
   5   1  14   19.39    1.39
   6   1  14    1.08    0.64
   6   1  14    1.30    0.51
   7   1  14   27.15    1.89
   7   1  14   28.51    1.58
   8   1  14   -0.55    0.55
   8   1  14    0.51    0.70
  -9   2  14   34.60    2.01
  -8   2  14   -0.18    0.59
  -7   2  14    0.32    0.52
  -6   2  14  111.23    4.07
  -5   2  14  255.55    8.18
  -5   2  14  242.18    8.54
  -4   2  14    0.27    0.47
  -4   2  14    0.31    0.42
  -3   2  14   46.09    2.29
  -3   2  14   45.13    1.89
  -2   2  14   67.29    2.93
  -2   2  14   65.93    2.47
  -1   2  14    6.11    0.58
  -1   2  14    6.25    0.83
   0   2  14   -0.14    0.45
   0   2  14    0.39    0.29
   1   2  14  109.84    3.78
   1   2  14  112.24    4.35
   2   2  14    8.05    0.64
   2   2  14    7.21    0.62
   2   2  14    7.19    1.01
   3   2  14    2.99    0.73
   3   2  14    2.21    0.48
   3   2  14    3.24    0.49
   4   2  14    5.22    0.94
   4   2  14    4.39    0.70
   4   2  14    5.88    0.66
   5   2  14    0.33    0.58
   5   2  14    0.45    0.45
   5   2  14    0.06    0.25
   6   2  14    1.01    0.66
   6   2  14    0.76    0.45
   7   2  14    0.95    0.80
   7   2  14    0.66    0.54
   8   2  14    2.44    0.91
  -9   3  14    3.29    1.02
  -8   3  14   14.52    1.34
  -7   3  14   76.57    3.12
  -6   3  14   13.34    1.17
  -5   3  14  351.45   11.28
  -4   3  14  159.93    5.71
  -4   3  14  154.34    5.34
  -3   3  14   53.00    2.13
  -3   3  14   52.73    2.51
  -2   3  14    0.33    0.32
  -2   3  14    0.37    0.50
  -1   3  14    5.33    0.57
  -1   3  14    5.30    0.86
   0   3  14    8.93    1.07
   0   3  14    8.90    0.66
   1   3  14  201.57    7.12
   1   3  14  200.10    6.49
   2   3  14    4.13    0.78
   2   3  14    5.56    0.57
   3   3  14   40.50    2.24
   3   3  14   39.55    1.68
   4   3  14   55.63    2.43
   4   3  14   60.10    2.89
   5   3  14    0.13    0.61
   5   3  14    1.17    0.72
   6   3  14    1.57    0.73
   7   3  14   50.86    2.63
   8   3  14    4.20    1.04
  -8   4  14    5.36    0.95
  -7   4  14   18.27    1.47
  -6   4  14   52.88    2.38
  -5   4  14    8.01    0.89
  -4   4  14   39.60    1.80
  -4   4  14   38.13    2.10
  -3   4  14   24.10    1.28
  -3   4  14   24.78    1.63
  -2   4  14   17.05    1.01
  -2   4  14   15.87    1.35
  -1   4  14  189.79    6.19
  -1   4  14  190.11    6.80
   0   4  14   28.30    1.77
   0   4  14   28.64    1.28
   1   4  14    3.88    0.49
   1   4  14    2.72    0.71
   2   4  14  173.86    5.69
   3   4  14    4.75    0.56
   3   4  14    4.83    0.91
   4   4  14    0.08    0.37
   4   4  14    0.03    0.62
   5   4  14    0.31    0.70
  -8   5  14    6.72    1.01
  -7   5  14    2.47    0.73
  -6   5  14   -0.24    0.52
  -5   5  14   75.23    3.00
  -4   5  14   71.51    3.20
  -4   5  14   71.17    2.82
  -3   5  14   80.11    3.01
  -3   5  14   79.12    3.47
  -2   5  14   21.07    1.59
  -2   5  14   21.39    1.17
  -1   5  14  168.40    5.59
  -1   5  14  170.66    6.26
   0   5  14    3.80    0.44
   1   5  14    3.23    0.47
   1   5  14    4.06    0.87
   2   5  14    2.76    0.44
   2   5  14    2.12    0.80
   3   5  14    7.93    1.20
   4   5  14   89.89    4.04
   5   5  14    5.50    1.11
  -7   6  14   21.23    1.57
  -6   6  14   14.70    1.33
  -5   6  14   22.94    1.45
  -4   6  14   68.08    3.19
  -4   6  14   64.71    2.69
  -3   6  14    0.65    0.45
  -3   6  14    0.58    0.65
  -2   6  14   47.01    1.96
  -2   6  14   45.87    2.49
  -1   6  14    8.78    1.21
   0   6  14   27.51    1.90
   0   6  14   29.82    1.34
   1   6  14  177.34    6.65
   2   6  14   12.18    1.47
   3   6  14    0.58    0.73
   4   6  14    5.26    1.13
   5   6  14   64.52    3.40
  -7   7  14    0.38    0.66
  -6   7  14    7.11    0.97
  -5   7  14   49.69    2.32
  -4   7  14    7.05    0.85
  -4   7  14    5.79    1.05
  -3   7  14   60.00    2.48
  -3   7  14   60.93    3.05
  -2   7  14   14.74    0.99
  -2   7  14   19.34    1.68
  -1   7  14   38.17    2.37
  -1   7  14   40.06    1.84
   0   7  14   18.92    1.75
   1   7  14   21.06    1.77
   2   7  14    1.03    0.78
   3   7  14    1.23    0.81
   4   7  14   27.39    2.21
   5   7  14    3.73    1.08
  -6   8  14    1.48    0.71
  -5   8  14    1.27    0.64
  -4   8  14    3.84    0.73
  -4   8  14    5.28    1.04
  -3   8  14   52.43    2.26
  -3   8  14   48.68    2.84
  -2   8  14   -0.02    0.72
  -1   8  14    9.02    1.37
   0   8  14  107.13    4.67
   1   8  14    6.23    1.17
   2   8  14    6.84    1.28
   3   8  14    1.54    0.88
   4   8  14    0.43    0.86
   5   8  14   17.73    1.99
  -6   9  14    1.69    0.82
  -5   9  14    9.73    1.56
  -4   9  14    1.13    0.90
  -3   9  14    0.72    0.79
  -2   9  14    4.63    1.09
  -1   9  14   63.28    3.41
   0   9  14    3.80    1.08
   1   9  14    2.11    0.87
   2   9  14    2.20    0.97
   3   9  14   -0.30    0.81
   4   9  14    0.39    0.90
  -3  10  14    1.09    0.94
  -2  10  14    1.51    0.94
  -1  10  14    1.24    0.98
   0  10  14   20.13    2.10
   1  10  14    0.44    0.86
   1  10 -15    1.50    1.88
  -1 -10  15    1.78    1.12
   0  10 -15    0.40    1.32
   0 -10  15    0.06    1.30
   5   9 -15   38.28    2.61
   4   9 -15    5.66    1.25
  -4  -9  15   10.21    1.26
   3   9 -15   -0.01    0.96
  -3  -9  15   -0.50    0.66
   2   9 -15    0.98    1.02
  -2  -9  15    1.32    0.76
   1   9 -15    1.14    1.10
  -1  -9  15    0.41    0.72
   0   9 -15    6.22    1.40
   0  -9  15    5.62    1.03
  -1   9 -15    0.55    1.06
   1  -9  15   -0.81    0.70
  -2   9 -15   19.58    2.08
   2  -9  15   17.00    1.63
  -3   9 -15    6.26    1.34
   3  -9  15    3.75    0.93
  -4   9 -15    2.71    1.14
   4  -9  15    0.56    0.65
  -6  -8  15   14.20    1.41
   5   8 -15   20.68    2.02
  -5  -8  15   26.80    1.68
   4   8 -15    5.84    1.13
  -4  -8  15    7.01    0.90
   3   8 -15    3.13    1.06
  -3  -8  15    2.05    0.71
   2   8 -15   22.69    1.94
  -2  -8  15   22.34    1.47
   1   8 -15   12.86    1.62
  -1  -8  15   12.19    1.28
   0   8 -15   65.76    3.45
   0  -8  15   62.47    2.75
  -1   8 -15   22.76    2.08
   1  -8  15   21.06    1.59
  -2   8 -15   20.68    1.97
   2  -8  15   15.24    1.47
   2  -8  15   18.01    1.25
  -3   8 -15    1.80    0.93
   3  -8  15   -0.12    0.52
   3  -8  15   -0.39    0.62
  -4   8 -15    1.69    0.98
   4  -8  15    0.87    0.64
   4  -8  15   -0.16    0.71
   5  -8  15   -0.22    0.65
  -7  -7  15   11.01    1.27
  -6  -7  15    0.89    0.67
   5   7 -15   15.05    1.61
  -5  -7  15   15.72    1.26
   4   7 -15   33.75    2.24
  -4  -7  15   39.26    1.88
   3   7 -15    7.66    1.26
  -3  -7  15    6.05    0.79
   2   7 -15   15.77    1.72
  -2  -7  15   16.42    1.21
   1   7 -15   33.43    2.19
  -1  -7  15   35.37    1.80
   0   7 -15   55.44    3.02
   0  -7  15   53.67    2.19
   0  -7  15   53.36    2.41
  -1   7 -15    4.71    1.15
   1  -7  15    5.08    0.69
   1  -7  15    4.94    0.90
  -2   7 -15    3.64    1.08
   2  -7  15    2.50    0.78
   2  -7  15    3.36    0.64
  -3   7 -15    5.94    1.17
   3  -7  15    2.82    0.81
   3  -7  15    3.75    0.70
  -4   7 -15    2.97    1.01
   4  -7  15    1.96    0.80
   4  -7  15    1.26    0.62
   5  -7  15    1.19    0.79
   5  -7  15    0.24    0.64
  -8  -6  15    3.03    0.99
  -7  -6  15    0.79    0.65
  -6  -6  15   67.86    2.79
   5   6 -15    7.68    1.15
  -5  -6  15    9.30    1.08
   4   6 -15   24.66    1.85
  -4  -6  15   30.11    1.51
   3   6 -15  138.54    5.39
  -3  -6  15  149.71    5.02
   2   6 -15   36.76    2.33
  -2  -6  15   37.80    1.64
  -2  -6  15   36.51    1.68
   1   6 -15   12.40    1.50
  -1  -6  15   10.35    0.87
  -1  -6  15   11.60    1.02
   0   6 -15   25.60    2.10
   0  -6  15   24.34    1.47
   0  -6  15   23.70    1.28
  -1   6 -15   65.07    3.33
   1  -6  15   57.98    2.34
   1  -6  15   58.58    2.53
  -2   6 -15   73.48    3.56
   2  -6  15   68.15    2.65
   2  -6  15   64.60    2.84
  -3   6 -15   19.52    1.85
   3  -6  15   17.74    1.26
   3  -6  15   14.81    1.38
  -4   6 -15   86.44    3.96
   4  -6  15   75.76    3.32
   4  -6  15   75.57    3.02
   5  -6  15    0.23    0.69
   5  -6  15    0.24    0.60
   6  -6  15   17.19    1.72
   6  -6  15   16.10    1.40
  -8  -5  15    3.85    0.88
  -7  -5  15   12.65    1.28
  -6  -5  15    2.12    0.60
   5   5 -15   26.61    1.81
  -5  -5  15   29.45    1.51
   4   5 -15   74.47    3.36
  -4  -5  15   83.64    2.86
  -4  -5  15   68.15    3.38
   3   5 -15   11.62    1.42
  -3  -5  15   14.90    0.95
  -3  -5  15   15.47    1.00
   2   5 -15    7.88    1.13
  -2  -5  15    7.49    0.79
  -2  -5  15    8.16    0.81
   1   5 -15  257.03    9.07
  -1  -5  15  251.24    8.05
  -1  -5  15  246.82    8.03
   0   5 -15  105.16    4.49
   0  -5  15   99.17    3.48
   0  -5  15   95.24    3.55
  -1   5 -15  225.48    8.16
   1  -5  15  199.16    6.75
   1  -5  15  201.00    6.61
  -2   5 -15   22.66    1.92
   2  -5  15   19.48    1.22
   2  -5  15   20.61    1.44
  -3   5 -15    2.19    0.94
   3  -5  15    1.50    0.64
   3  -5  15    0.87    0.54
  -4   5 -15   45.53    2.65
   4  -5  15   39.27    2.15
   4  -5  15   40.28    1.93
  -5   5 -15    7.67    1.44
   5  -5  15    5.99    1.04
   5  -5  15    5.30    0.84
   6  -5  15    8.50    1.29
   6  -5  15    8.19    1.00
  -8  -4  15   94.98    3.76
  -7  -4  15  187.49    6.42
  -6  -4  15   28.42    1.55
  -5  -4  15   46.93    2.01
  -5  -4  15   48.39    1.99
   4   4 -15    1.99    0.74
  -4  -4  15    4.04    0.56
  -4  -4  15    2.09    0.49
   3   4 -15    0.61    0.63
  -3  -4  15    0.06    0.34
  -3  -4  15    0.16    0.38
   2   4 -15    3.67    0.92
  -2  -4  15    2.94    0.48
  -2  -4  15    3.37    0.53
   1   4 -15   13.56    1.40
  -1  -4  15   15.52    0.98
  -1  -4  15   15.09    1.01
   0   4 -15   20.01    1.74
   0  -4  15   21.79    1.19
   0  -4  15   22.57    1.31
  -1   4 -15   16.82    1.62
   1  -4  15   16.99    1.07
   1  -4  15   15.74    1.16
  -2   4 -15  147.86    5.74
   2  -4  15  142.97    4.93
   2  -4  15  144.32    5.08
  -3   4 -15   -0.67    0.70
   3  -4  15   -0.04    0.51
   3  -4  15    2.51    0.58
  -4   4 -15   -0.02    0.75
   4  -4  15    0.70    0.54
   4  -4  15    1.06    0.63
  -5   4 -15    0.28    0.78
   5  -4  15   -0.06    0.58
   5  -4  15   -0.24    0.52
   6  -4  15   19.81    1.69
   6  -4  15   19.99    1.43
   7  -4  15   10.49    1.40
   7  -4  15    8.49    1.03
  -7  -3  15    0.37    0.45
  -7  -3  15    0.89    0.56
  -6  -3  15    3.25    0.59
  -6  -3  15    3.15    0.60
   5   3 -15   15.30    1.38
  -5  -3  15   18.52    1.20
   4   3 -15   15.19    1.45
  -4  -3  15   16.69    0.92
  -4  -3  15   15.60    1.05
   3   3 -15    5.46    0.97
  -3  -3  15    5.50    0.64
  -3  -3  15    6.46    0.59
   2   3 -15    2.59    0.75
  -2  -3  15    2.85    0.43
  -2  -3  15    2.77    0.50
   1   3 -15   36.74    2.18
  -1  -3  15   33.32    1.47
  -1  -3  15   36.12    1.57
   0   3 -15  208.70    7.52
   0  -3  15  202.32    6.63
  -1   3 -15   37.39    2.19
   1  -3  15   39.36    1.76
   1  -3  15   37.90    1.68
  -2   3 -15    1.27    0.77
   2  -3  15    2.04    0.50
   2  -3  15    2.30    0.56
  -3   3 -15   18.39    1.66
   3  -3  15   20.22    1.35
   3  -3  15   18.89    1.18
  -4   3 -15   33.04    2.13
   4  -3  15   30.20    1.61
   4  -3  15   31.55    1.78
  -5   3 -15    2.04    0.86
   5  -3  15    2.04    0.69
   5  -3  15    2.61    0.64
   6  -3  15    3.79    0.77
   6  -3  15    5.95    1.05
   7  -3  15   19.64    1.54
   7  -3  15   22.81    1.83
  -8  -2  15    1.76    0.62
  -7  -2  15    0.77    0.54
  -6  -2  15  160.02    5.60
  -6  -2  15  151.59    5.34
   5   2 -15  474.01   15.38
  -5  -2  15  500.66   15.54
  -5  -2  15  497.02   15.68
   4   2 -15    7.45    1.01
  -4  -2  15    9.44    0.86
  -4  -2  15    8.98    0.71
   3   2 -15  353.25   11.82
  -3  -2  15  391.44   12.01
  -3  -2  15  385.23   12.28
   2   2 -15  144.71    5.51
  -2  -2  15  148.46    5.01
  -2  -2  15  149.69    4.79
   1   2 -15   71.75    3.28
  -1  -2  15   76.07    2.66
  -1  -2  15   74.82    2.77
   0   2 -15   -0.33    0.52
   0  -2  15    0.29    0.36
   0  -2  15    0.40    0.36
  -1   2 -15   35.01    2.14
   1  -2  15   32.04    1.49
   1  -2  15   33.97    1.54
  -2   2 -15    4.66    0.95
   2  -2  15    5.33    0.63
  -3   2 -15   32.40    2.09
   3  -2  15   28.95    1.54
   3  -2  15   26.80    1.43
  -4   2 -15   13.52    1.46
   4  -2  15   15.07    1.23
   4  -2  15   14.50    1.07
  -5   2 -15   29.37    1.99
   5  -2  15   29.21    1.54
   5  -2  15   26.27    1.73
   6  -2  15    0.30    0.52
   6  -2  15   -0.27    0.59
   7  -2  15   21.10    1.79
   7  -2  15   20.80    1.53
   8  -2  15    0.36    1.14
   8  -2  15    0.90    0.83
  -9  -1  15    1.68    0.67
  -8  -1  15   23.53    1.46
  -7  -1  15   42.99    2.03
  -6  -1  15   98.42    3.66
   5   1 -15  131.06    4.97
  -5  -1  15  140.35    4.87
  -4  -1  15   59.77    2.39
   3   1 -15   20.58    1.60
  -3  -1  15   23.77    0.96
  -3  -1  15   23.14    1.23
   2   1 -15    1.93    0.71
  -2  -1  15    2.49    0.36
  -2  -1  15    2.01    0.43
   1   1 -15   37.37    2.20
  -1  -1  15   36.01    1.57
  -1  -1  15   35.71    1.43
   0   1 -15  350.24   11.83
   0  -1  15  336.21   10.52
   0  -1  15  333.93   10.62
  -1   1 -15   86.72    3.76
   1  -1  15   76.92    2.80
   1  -1  15   77.43    2.82
  -2   1 -15   61.04    2.99
   2  -1  15   54.81    2.20
   2  -1  15   53.88    2.15
  -3   1 -15    3.35    0.86
   3  -1  15    2.80    0.51
  -4   1 -15   27.43    1.94
   4  -1  15   24.75    1.36
   4  -1  15   24.95    1.49
  -5   1 -15    0.33    0.66
   5  -1  15    0.32    0.56
   5  -1  15    0.10    0.45
   6  -1  15   12.55    1.11
   6  -1  15    9.75    1.22
   7  -1  15    3.56    0.74
   7  -1  15    2.03    0.79
   8  -1  15    2.34    0.89
   8  -1  15    0.58    0.65
  -9   0  15   48.65    2.37
  -8   0  15    0.57    0.55
  -7   0  15   89.58    3.45
  -6   0  15    0.25    0.49
   5   0 -15  852.11   26.81
  -5   0  15  848.21   26.29
   4   0 -15    0.94    0.48
  -4   0  15    1.10    0.49
  -3   0  15    0.34    0.37
  -2   0  15    0.10    0.29
  -2   0  15    0.45    0.53
  -1   0  15   73.56    3.08
  -1   0  15   61.79    2.46
   0   0  15    0.55    0.32
   0   0  15    0.02    0.50
   0   0  15    0.19    0.28
   1   0  15   25.17    1.65
   1   0  15   23.41    1.21
   1   0  15   25.84    1.19
   2   0  15    0.68    0.59
   2   0  15    1.21    0.39
   2   0  15    0.72    0.36
   3   0  15    6.78    0.71
   3   0  15    8.04    0.82
   3   0  15    7.12    1.04
   4   0  15   -0.16    0.40
   4   0  15    0.06    0.24
   4   0  15   -0.13    0.57
   5   0  15   75.11    3.14
   5   0  15   74.06    2.90
   6   0  15    0.18    0.46
   6   0  15   -0.03    0.52
   7   0  15    4.10    0.97
   7   0  15    3.05    0.68
   8   0  15    0.16    0.72
   8   0  15   -1.38    0.52
  -9   1  15    2.08    0.75
  -8   1  15   20.99    1.50
  -7   1  15   40.61    1.99
  -6   1  15   93.51    3.52
  -5   1  15  132.48    4.67
  -4   1  15   55.96    2.28
  -4   1  15   55.29    2.62
  -3   1  15   20.02    1.13
  -3   1  15   18.63    1.45
  -2   1  15    1.90    0.41
  -2   1  15    2.09    0.63
  -1   1  15   34.89    1.96
  -1   1  15   32.58    1.46
   0   1  15  325.93   11.00
   0   1  15  331.32   10.42
   1   1  15   74.74    3.30
   1   1  15   78.09    2.78
   2   1  15   53.13    2.10
   2   1  15   55.45    2.67
   2   1  15   54.06    2.14
   3   1  15    3.06    0.77
   3   1  15    3.50    0.54
   3   1  15    2.79    0.55
   4   1  15   26.61    1.50
   4   1  15   27.63    1.88
   4   1  15   24.80    1.34
   5   1  15    0.36    0.45
   5   1  15    0.70    0.57
   5   1  15    0.83    0.63
   6   1  15   12.27    1.05
   6   1  15   11.13    1.28
   7   1  15    3.24    0.69
   7   1  15    2.74    0.85
   8   1  15    1.44    0.66
   8   1  15    2.48    0.87
  -9   2  15    0.20    0.65
  -8   2  15    0.20    0.59
  -7   2  15    0.95    0.59
  -6   2  15  136.54    4.86
  -5   2  15  415.60   14.31
  -5   2  15  448.95   13.77
  -4   2  15    8.45    0.87
  -4   2  15    8.71    1.13
  -3   2  15  345.85   10.89
  -3   2  15  337.36   11.37
  -2   2  15  141.21    4.74
  -2   2  15  138.59    5.26
  -1   2  15   68.14    2.53
  -1   2  15   68.68    3.04
   0   2  15    0.10    0.29
   0   2  15   -0.62    0.47
   1   2  15   32.44    1.94
   1   2  15   31.11    1.41
   2   2  15    5.54    0.94
   2   2  15    4.84    0.56
   3   2  15   28.25    1.88
   3   2  15   28.54    1.38
   4   2  15   13.02    0.99
   4   2  15   12.73    1.41
   4   2  15   14.02    1.07
   5   2  15   21.79    1.48
   5   2  15   28.68    1.44
   5   2  15   29.06    1.96
   6   2  15    0.62    0.47
   6   2  15    0.05    0.57
   7   2  15   21.67    1.83
   7   2  15   22.61    1.92
   8   2  15    1.22    0.86
  -8   3  15    4.03    0.82
  -7   3  15    0.62    0.58
  -6   3  15    1.71    0.61
  -5   3  15   13.52    1.12
  -4   3  15   11.55    1.01
  -4   3  15   12.41    1.24
  -3   3  15    4.97    0.62
  -3   3  15    4.52    0.85
  -2   3  15    2.56    0.49
  -2   3  15    2.34    0.68
  -1   3  15   34.32    1.49
  -1   3  15   33.58    2.00
   0   3  15  194.62    6.93
   0   3  15  190.25    6.26
   1   3  15   37.41    2.16
   1   3  15   37.77    1.59
   2   3  15    1.84    0.39
   2   3  15    2.39    0.77
   3   3  15   19.98    1.11
   3   3  15   19.20    1.63
   4   3  15   30.08    1.48
   4   3  15   32.73    2.09
   5   3  15    1.92    0.44
   5   3  15    2.95    0.85
  -8   4  15   84.53    3.50
  -7   4  15  155.37    5.55
  -6   4  15   21.57    1.44
  -5   4  15   36.86    1.84
  -4   4  15    1.81    0.65
  -4   4  15    1.62    0.55
  -3   4  15    0.22    0.38
  -3   4  15    0.10    0.53
  -2   4  15    3.33    0.52
  -2   4  15    2.46    0.72
  -1   4  15   12.91    1.33
  -1   4  15   14.42    0.90
   0   4  15   18.47    1.49
   0   4  15   20.78    1.06
   1   4  15   14.28    1.42
   1   4  15   16.85    0.94
   2   4  15   45.78    1.81
   3   4  15   -0.13    0.60
   3   4  15    0.61    0.37
   4   4  15    0.52    0.45
   4   4  15    1.41    0.76
   5   4  15    0.25    0.67
  -7   5  15   10.28    1.16
  -6   5  15    1.63    0.64
  -5   5  15   24.55    1.52
  -4   5  15   65.96    2.71
  -4   5  15   69.75    3.16
  -3   5  15   11.97    0.95
  -3   5  15   10.18    1.31
  -2   5  15    7.17    0.76
  -2   5  15    7.92    1.13
  -1   5  15  235.01    7.47
  -1   5  15  224.83    8.16
   0   5  15   93.91    3.24
   0   5  15   88.75    3.94
   1   5  15  199.13    7.06
   1   5  15  182.40    6.20
   2   5  15   19.53    1.70
   2   5  15   18.32    1.03
   3   5  15    1.47    0.79
   4   5  15   39.07    2.46
   5   5  15    5.02    1.13
  -7   6  15    0.36    0.64
  -6   6  15   49.97    2.39
  -5   6  15    7.08    0.90
  -4   6  15   23.72    1.45
  -4   6  15   23.64    1.83
  -3   6  15  133.35    4.64
  -3   6  15  130.06    5.23
  -2   6  15   35.28    1.64
  -2   6  15   34.90    2.20
  -1   6  15   11.53    0.85
  -1   6  15   11.29    1.38
   0   6  15   24.98    1.23
   0   6  15   24.01    1.88
   1   6  15   54.12    2.89
   2   6  15   59.99    3.12
   3   6  15   16.14    1.72
   4   6  15   79.97    3.91
   5   6  15    0.56    0.77
  -6   7  15    0.55    0.66
  -5   7  15   10.90    1.13
  -4   7  15   29.37    1.66
  -4   7  15   30.88    2.16
  -3   7  15    6.18    1.11
  -3   7  15    5.66    0.77
  -2   7  15   13.24    1.01
  -2   7  15   14.32    1.59
  -1   7  15   30.46    2.17
   0   7  15   48.24    2.76
   1   7  15    4.66    1.03
   2   7  15    1.92    0.85
   3   7  15    3.77    1.01
   4   7  15    1.74    0.94
   5   7  15    0.57    0.88
  -6   8  15   11.33    1.27
  -5   8  15   19.87    1.49
  -4   8  15    5.77    0.83
  -4   8  15    4.04    1.05
  -3   8  15    1.78    0.89
  -3   8  15    3.43    0.78
  -2   8  15   17.76    1.81
  -1   8  15   14.30    1.71
   0   8  15   60.04    3.27
   1   8  15   21.11    1.97
   2   8  15   17.36    1.86
   3   8  15    0.99    0.91
   4   8  15    0.50    0.86
   5   8  15    0.30    0.88
  -4   9  15    5.15    1.88
  -3   9  15    0.73    0.81
  -2   9  15    0.16    0.78
  -1   9  15    1.19    0.88
   0   9  15    5.46    1.20
   1   9  15    0.29    0.84
   2   9  15   15.17    1.92
   3   9  15    4.49    1.22
  -3  10  15   13.20    1.75
  -2  10  15    5.79    1.27
  -1  10  15    2.53    1.10
   0  10  15   -0.11    0.97
   5   9 -16   -0.44    0.97
   4   9 -16    0.82    1.01
  -4  -9  16    0.83    0.84
   3   9 -16    5.27    1.24
  -3  -9  16    6.43    0.97
   2   9 -16    6.43    1.27
  -2  -9  16    5.36    0.99
   1   9 -16    3.13    1.09
  -1  -9  16    1.93    0.86
   0   9 -16   15.38    2.00
   0  -9  16   10.14    1.23
  -1   9 -16    5.36    1.34
   1  -9  16    4.04    0.98
  -2   9 -16    1.80    1.13
   2  -9  16   -0.15    0.73
  -3   9 -16    3.22    1.15
  -4   9 -16    2.28    1.12
   4  -9  16    2.17    0.76
   5   8 -16   28.66    2.28
  -5  -8  16   36.17    1.92
   4   8 -16    4.43    1.16
  -4  -8  16    5.41    0.84
   3   8 -16   25.25    2.12
  -3  -8  16   23.91    1.53
   2   8 -16   11.52    1.59
  -2  -8  16   11.44    1.24
   1   8 -16    7.89    1.39
  -1  -8  16    8.14    1.03
   0   8 -16   23.93    2.07
   0  -8  16   22.24    1.64
  -1   8 -16   14.36    1.71
   1  -8  16   11.25    1.36
  -2   8 -16    3.80    1.12
   2  -8  16    5.41    0.78
   2  -8  16    4.16    0.94
  -3   8 -16    1.95    1.01
   3  -8  16    0.21    0.72
   3  -8  16    1.71    0.64
   4  -8  16    0.63    0.74
   4  -8  16   -0.31    0.63
  -7  -7  16   32.46    2.42
  -6  -7  16   39.51    2.02
   5   7 -16    1.05    0.87
  -5  -7  16    0.88    0.62
   4   7 -16    9.32    1.29
  -4  -7  16    9.67    1.12
   3   7 -16   51.03    2.82
  -3  -7  16   53.72    2.28
   2   7 -16   16.53    1.80
  -2  -7  16   15.87    1.24
   1   7 -16   90.78    4.13
  -1  -7  16   90.45    3.45
   0   7 -16    0.13    0.97
   0  -7  16    1.76    0.53
   0  -7  16    1.88    0.72
  -1   7 -16    0.65    0.83
   1  -7  16   -0.05    0.59
   1  -7  16    0.56    0.47
  -2   7 -16    2.57    1.03
   2  -7  16    0.51    0.67
   2  -7  16    1.23    0.56
  -3   7 -16    1.02    0.94
   3  -7  16    1.17    0.74
   3  -7  16    1.41    0.61
  -4   7 -16    8.50    1.36
   4  -7  16    6.36    1.10
   4  -7  16    6.82    0.91
   5  -7  16   14.05    1.60
   5  -7  16   17.80    1.46
  -7  -6  16   32.46    1.85
  -6  -6  16   13.73    1.21
   5   6 -16    4.18    0.98
  -5  -6  16    4.14    0.69
   4   6 -16    6.99    1.13
  -4  -6  16    7.55    0.91
   3   6 -16   12.67    1.57
  -3  -6  16   17.48    1.15
   2   6 -16   18.08    1.77
  -2  -6  16   17.21    1.16
  -2  -6  16   16.86    1.08
   1   6 -16   17.15    1.71
  -1  -6  16   14.51    1.19
  -1  -6  16   16.46    1.06
   0   6 -16    0.45    0.92
   0  -6  16    0.52    0.61
   0  -6  16    0.05    0.42
  -1   6 -16   53.06    3.02
   1  -6  16   47.91    2.30
   1  -6  16   51.80    2.13
  -2   6 -16   10.61    1.47
   2  -6  16   10.43    0.99
   2  -6  16   10.32    1.18
  -3   6 -16    1.09    0.92
   3  -6  16    0.57    0.58
   3  -6  16    0.26    0.61
  -4   6 -16    3.56    1.13
   4  -6  16    2.05    0.69
   4  -6  16    3.06    0.85
   5  -6  16   35.83    1.90
   5  -6  16   34.54    2.22
   6  -6  16    2.93    1.02
  -8  -5  16   33.32    1.97
  -7  -5  16   48.58    2.27
  -6  -5  16   16.54    1.25
   5   5 -16   12.21    1.38
  -5  -5  16   12.45    1.05
   4   5 -16   37.20    2.28
  -4  -5  16   38.44    2.37
  -4  -5  16   41.23    1.73
   3   5 -16    0.14    0.77
  -3  -5  16    0.69    0.44
  -3  -5  16    0.61    0.42
   2   5 -16   75.06    3.57
  -2  -5  16   73.29    2.77
  -2  -5  16   72.46    2.69
   1   5 -16  122.10    5.06
  -1  -5  16  113.60    3.98
  -1  -5  16  111.82    3.97
   0   5 -16    0.90    0.85
   0  -5  16    0.65    0.59
   0  -5  16    0.43    0.43
  -1   5 -16   97.91    4.36
   1  -5  16   85.79    3.30
   1  -5  16   83.42    3.14
  -2   5 -16   21.42    1.94
   2  -5  16   16.46    1.17
   2  -5  16   19.09    1.38
  -3   5 -16    2.50    0.97
   3  -5  16    1.97    0.71
   3  -5  16    1.66    0.58
  -4   5 -16    0.77    0.92
   4  -5  16    0.99    0.69
   4  -5  16    1.10    0.60
  -5   5 -16    5.15    1.71
   5  -5  16    3.31    0.88
   5  -5  16    3.65    0.77
   6  -5  16    0.29    0.64
   6  -5  16   -0.75    0.67
  -7  -4  16   42.82    2.04
  -6  -4  16   15.39    1.16
   5   4 -16    0.74    0.62
  -5  -4  16    0.09    0.38
  -5  -4  16    0.62    0.47
   4   4 -16   23.39    1.83
  -4  -4  16   23.39    1.32
  -4  -4  16   23.49    1.21
   3   4 -16    3.77    0.96
  -3  -4  16    2.76    0.56
  -3  -4  16    3.87    0.51
   2   4 -16    0.40    0.73
  -2  -4  16    0.94    0.46
  -2  -4  16    0.00    0.39
   1   4 -16  201.74    7.44
  -1  -4  16  188.89    6.31
  -1  -4  16  196.57    6.39
   0   4 -16  255.78    9.10
   0  -4  16  241.45    7.88
   0  -4  16  241.34    7.87
  -1   4 -16   88.96    4.00
   1  -4  16   85.30    3.15
   1  -4  16   83.80    3.23
  -2   4 -16   48.04    2.73
   2  -4  16   46.04    2.19
   2  -4  16   48.46    2.07
  -3   4 -16   46.47    2.67
   3  -4  16   44.23    2.03
   3  -4  16   46.14    2.20
  -4   4 -16   -1.01    0.75
   4  -4  16    0.25    0.52
   4  -4  16    0.46    0.59
  -5   4 -16   27.78    2.09
   5  -4  16   22.55    1.51
   5  -4  16   22.94    1.70
   6  -4  16    0.77    0.64
   6  -4  16    1.12    0.75
   7  -4  16    5.73    1.13
  -7  -3  16   11.17    1.06
  -6  -3  16    3.42    0.64
   5   3 -16  119.54    4.68
  -5  -3  16  184.63    6.08
  -5  -3  16  186.14    6.24
   4   3 -16   74.65    3.38
  -4  -3  16   79.00    3.04
  -4  -3  16   82.53    2.85
   3   3 -16   78.32    3.53
  -3  -3  16   86.55    3.17
  -3  -3  16   85.67    2.94
   2   3 -16    3.68    0.88
  -2  -3  16    2.75    0.53
  -2  -3  16    3.78    0.52
   1   3 -16  211.52    7.69
  -1  -3  16  220.26    7.16
  -1  -3  16  216.94    7.05
   0   3 -16   41.47    2.44
   0  -3  16   39.32    1.66
   0  -3  16   31.44    1.54
  -1   3 -16  134.09    5.34
   1  -3  16  125.13    3.91
   1  -3  16   92.28    3.80
  -2   3 -16    3.20    0.93
   2  -3  16    4.61    0.65
   2  -3  16    3.90    0.70
  -3   3 -16    4.81    1.05
   3  -3  16    4.91    0.80
   3  -3  16    3.84    0.64
  -4   3 -16    8.89    1.29
   4  -3  16    8.64    1.03
   4  -3  16    8.62    0.91
  -5   3 -16    7.75    1.22
   5  -3  16    7.54    1.07
   5  -3  16    6.26    0.83
   6  -3  16    2.93    0.87
   6  -3  16    4.81    0.84
   7  -3  16    7.59    1.01
   7  -3  16    9.18    1.34
  -8  -2  16    0.86    0.58
  -7  -2  16    3.07    0.65
  -6  -2  16   19.99    1.31
   5   2 -16    4.67    0.94
  -5  -2  16    5.22    0.73
   4   2 -16   28.60    1.93
  -4  -2  16   32.32    1.41
  -4  -2  16   32.30    1.59
   3   2 -16  213.27    7.66
  -3  -2  16  222.25    7.39
  -3  -2  16  229.26    7.11
   2   2 -16    7.26    1.04
  -2  -2  16    8.26    0.69
  -2  -2  16    8.45    0.82
   1   2 -16  121.77    4.93
  -1  -2  16  121.15    4.17
  -1  -2  16  118.08    4.02
   0   2 -16  184.82    6.87
   0  -2  16  182.48    6.08
   0  -2  16  188.53    6.16
  -1   2 -16   11.51    1.42
   1  -2  16   10.92    0.89
   1  -2  16    9.44    0.82
  -2   2 -16    2.88    0.89
   2  -2  16    1.36    0.39
   2  -2  16    3.15    0.51
  -3   2 -16   14.60    1.58
   3  -2  16   12.69    1.01
   3  -2  16   13.19    1.12
  -4   2 -16   -0.13    0.68
   4  -2  16    0.04    0.47
   4  -2  16   -0.17    0.46
  -5   2 -16    0.47    0.73
   5  -2  16   -0.25    0.51
   5  -2  16    0.49    0.53
   6  -2  16   13.85    1.22
   6  -2  16   13.38    1.45
   7  -2  16   18.45    1.68
   7  -2  16   18.99    1.50
  -9  -1  16   15.47    1.39
  -8  -1  16    7.50    0.93
  -7  -1  16   13.22    1.15
  -6  -1  16    4.74    0.71
   5   1 -16   23.43    1.69
  -5  -1  16   26.66    1.51
   4   1 -16  184.25    6.72
  -4  -1  16  206.23    6.85
   3   1 -16  145.94    5.62
  -3  -1  16  149.63    5.10
   2   1 -16   36.48    2.21
  -2  -1  16   35.64    1.61
   1   1 -16  109.15    4.56
  -1  -1  16  102.06    3.45
  -1  -1  16  103.10    3.64
   0   1 -16   24.33    1.86
   0  -1  16   21.74    1.12
   0  -1  16   22.70    1.20
  -1   1 -16   25.02    1.82
   1  -1  16   22.67    1.18
   1  -1  16   22.41    1.19
  -2   1 -16    0.30    0.68
   2  -1  16    0.63    0.38
   2  -1  16    0.43    0.41
  -3   1 -16   22.64    1.86
   3  -1  16   21.34    1.22
   3  -1  16   18.81    1.23
  -4   1 -16    5.95    1.13
   4  -1  16    6.61    0.88
   4  -1  16    6.12    0.74
  -5   1 -16   19.67    1.79
   5  -1  16   16.53    1.19
   5  -1  16   15.49    1.37
   6  -1  16    1.25    0.57
   6  -1  16    1.18    0.66
   7  -1  16   12.96    1.23
   7  -1  16   13.06    1.51
   8  -1  16    1.44    0.88
  -9   0  16   -0.81    0.55
  -8   0  16    4.08    0.77
  -7   0  16   -0.05    0.51
  -6   0  16    2.79    0.65
   5   0 -16    0.85    0.64
  -5   0  16    1.19    0.56
  -4   0  16  678.28   21.13
   3   0 -16   -0.34    0.56
  -3   0  16   -0.11    0.35
  -2   0  16   66.17    3.13
  -2   0  16   71.81    2.64
  -1   0  16    0.99    0.66
   0   0  16  346.04   11.58
   0   0  16  343.93   10.95
   1   0  16    0.10    0.33
   1   0  16   -0.05    0.33
   1   0  16   -0.14    0.50
   2   0  16  312.12   10.38
   2   0  16  301.33    9.71
   2   0  16  297.19    9.71
   3   0  16    0.48    0.43
   3   0  16    0.54    0.39
   3   0  16    0.73    0.66
   4   0  16   17.62    1.60
   4   0  16   16.05    1.08
   4   0  16   11.55    1.03
   5   0  16    0.42    0.47
   5   0  16    0.32    0.54
   6   0  16    5.00    0.73
   6   0  16    5.33    0.94
   7   0  16    0.01    0.53
   7   0  16   -0.23    0.65
   8   0  16    9.16    1.30
   8   0  16    7.87    0.99
  -9   1  16   16.52    1.50
  -8   1  16    6.22    0.89
  -7   1  16   12.16    1.16
  -6   1  16    4.92    0.79
  -5   1  16   24.70    1.46
  -4   1  16  198.79    6.54
  -4   1  16  191.87    6.96
  -3   1  16  133.54    5.24
  -3   1  16  143.41    4.78
  -2   1  16   33.42    1.53
  -2   1  16   32.18    1.99
  -1   1  16   98.12    4.09
  -1   1  16  100.93    3.52
   0   1  16   20.69    1.62
   0   1  16   21.38    1.14
   1   1  16   20.53    1.58
   1   1  16   23.36    1.18
   2   1  16   -0.05    0.58
   2   1  16    0.03    0.35
   3   1  16   22.20    1.73
   3   1  16   23.83    1.80
   3   1  16   22.89    1.26
   4   1  16    4.65    0.66
   4   1  16    5.18    0.76
   4   1  16    6.45    1.06
   5   1  16   15.82    1.60
   5   1  16   16.08    1.17
   6   1  16    0.38    0.60
   6   1  16    0.58    0.51
   7   1  16   11.94    1.40
   7   1  16   13.29    1.24
   8   1  16    0.82    0.74
   8   1  16    0.25    0.63
  -8   2  16   -0.40    0.54
  -7   2  16    1.99    0.63
  -6   2  16   18.38    1.30
  -5   2  16    3.75    0.72
  -5   2  16    3.70    0.93
  -4   2  16   30.57    1.57
  -4   2  16   28.15    1.84
  -3   2  16  202.59    6.65
  -3   2  16  197.99    7.16
  -2   2  16    8.38    1.13
  -2   2  16    7.04    0.73
  -1   2  16  113.54    4.54
  -1   2  16  111.85    3.91
   0   2  16  173.60    5.77
   0   2  16  175.12    6.42
   1   2  16   10.40    1.20
   1   2  16    9.54    0.76
   2   2  16    3.76    0.85
   2   2  16    4.25    0.53
   3   2  16   14.33    1.49
   3   2  16   12.76    0.95
   4   2  16    0.04    0.38
   4   2  16    0.46    0.67
   5   2  16    0.19    0.46
   5   2  16    0.28    0.64
   6   2  16   14.07    1.13
  -8   3  16   10.31    1.13
  -7   3  16   11.78    1.24
  -6   3  16    1.46    0.63
  -5   3  16  148.28    5.20
  -4   3  16   67.08    3.14
  -4   3  16   70.37    2.77
  -3   3  16   73.77    3.33
  -3   3  16   75.10    2.85
  -2   3  16    2.94    0.75
  -2   3  16    3.76    0.56
  -1   3  16  204.99    6.66
  -1   3  16  201.08    7.29
   0   3  16   37.80    1.61
   0   3  16   35.90    2.12
   1   3  16  122.20    4.19
   1   3  16  122.75    4.89
   2   3  16    4.69    0.56
   2   3  16    3.17    0.83
   3   3  16    4.49    0.60
   3   3  16    4.56    0.98
   4   3  16   11.18    1.43
   4   3  16    8.97    0.89
   5   3  16    7.90    1.23
   5   3  16    7.94    0.88
  -8   4  16   61.58    2.85
  -7   4  16   30.51    1.81
  -6   4  16   11.52    1.14
  -5   4  16    0.93    0.53
  -4   4  16   19.85    1.63
  -4   4  16   21.16    1.31
  -3   4  16    3.09    0.81
  -3   4  16    4.08    0.62
  -2   4  16    0.14    0.61
  -2   4  16   -0.05    0.33
  -1   4  16  177.14    5.92
  -1   4  16  181.04    6.63
   0   4  16  224.72    7.20
   0   4  16  218.42    7.91
   1   4  16   82.35    2.93
   1   4  16   77.99    3.57
   2   4  16   45.13    1.86
   2   4  16   45.15    2.57
   3   4  16   43.84    2.57
   4   4  16    0.76    0.72
   5   4  16   26.85    2.11
  -7   5  16   35.58    2.00
  -6   5  16   11.33    1.19
  -5   5  16    9.67    1.04
  -4   5  16   31.50    1.69
  -4   5  16   33.92    2.12
  -3   5  16    0.56    0.45
  -3   5  16   -0.16    0.59
  -2   5  16   64.60    2.55
  -2   5  16   67.35    3.18
  -1   5  16  106.33    3.68
  -1   5  16  100.63    4.32
   0   5  16    0.72    0.67
   0   5  16    1.15    0.40
   1   5  16   82.25    3.76
   2   5  16   16.15    0.99
   2   5  16   18.09    1.69
   3   5  16    2.51    0.88
   4   5  16    0.56    0.81
   5   5  16    3.59    1.07
  -7   6  16   24.00    1.69
  -6   6  16    8.90    1.03
  -5   6  16    1.76    0.64
  -4   6  16    4.24    0.92
  -4   6  16    6.09    0.83
  -3   6  16   11.27    1.42
  -3   6  16   12.73    1.06
  -2   6  16   14.87    1.60
  -2   6  16   16.35    1.08
  -1   6  16   14.61    1.58
  -1   6  16   14.44    0.98
   0   6  16    0.70    0.35
   0   6  16    0.27    0.69
   1   6  16   48.68    2.73
   2   6  16   10.99    1.50
   3   6  16    0.51    0.78
   4   6  16    3.62    1.05
   5   6  16   37.32    2.59
  -6   7  16   29.12    1.83
  -5   7  16   -0.35    0.52
  -4   7  16    6.87    0.88
  -4   7  16    6.91    1.20
  -3   7  16   42.99    2.68
  -3   7  16   45.82    2.06
  -2   7  16   14.77    1.66
  -2   7  16   14.32    1.07
  -1   7  16   83.91    3.93
   0   7  16    0.90    0.81
   1   7  16    0.19    0.73
   2   7  16    0.44    0.76
   3   7  16    1.03    0.88
   4   7  16    6.61    1.38
   5   7  16   18.84    2.04
  -6   8  16    0.57    0.69
  -5   8  16   28.11    1.76
  -4   8  16    3.52    0.74
  -4   8  16    3.04    0.99
  -3   8  16   21.55    1.95
  -2   8  16   11.82    1.59
  -1   8  16    8.64    1.37
   0   8  16   19.54    1.95
   1   8  16   12.28    1.60
   2   8  16    4.47    1.17
   3   8  16   -0.19    0.78
   4   8  16    0.17    0.84
  -3   9  16    6.74    1.25
  -2   9  16    2.81    1.02
  -1   9  16    2.25    1.00
   0   9  16    9.64    1.46
   1   9  16    5.01    1.25
   2   9  16    0.84    0.91
  -3  10  16    7.32    1.64
  -2  10  16    3.61    1.92
   4   9 -17   11.75    1.83
   3   9 -17   28.02    2.42
  -3  -9  17   26.73    1.78
   2   9 -17    7.81    1.49
  -2  -9  17    6.60    1.07
   1   9 -17    9.99    1.54
  -1  -9  17    8.36    1.16
   0   9 -17    1.59    1.02
   0  -9  17    0.28    0.85
  -1   9 -17    0.92    1.09
   1  -9  17   -1.11    0.68
  -2   9 -17   26.94    2.46
   5   8 -17    1.23    0.94
  -5  -8  17   -0.08    0.66
   4   8 -17   40.43    2.64
  -4  -8  17   40.89    2.09
   3   8 -17    0.37    0.96
  -3  -8  17    0.44    0.67
   2   8 -17   -0.10    0.91
  -2  -8  17   -0.08    0.66
   1   8 -17    0.50    0.83
  -1  -8  17   -0.91    0.69
   0   8 -17   18.55    1.91
   0  -8  17   17.73    1.58
  -1   8 -17    2.06    1.00
   1  -8  17    1.82    0.80
  -2   8 -17   54.23    3.12
   2  -8  17   44.41    2.45
   2  -8  17   48.51    2.18
  -3   8 -17   21.93    2.08
   3  -8  17   18.20    1.39
   3  -8  17   15.82    1.61
  -4   8 -17    2.11    1.05
   4  -8  17    0.30    0.64
  -6  -7  17    9.85    1.17
   5   7 -17   25.52    2.05
  -5  -7  17   28.97    1.62
   4   7 -17    0.99    0.81
  -4  -7  17    0.83    0.60
   3   7 -17   15.67    1.79
  -3  -7  17   16.03    1.26
   2   7 -17   58.66    3.16
  -2  -7  17   60.75    2.56
   1   7 -17    0.33    0.95
  -1  -7  17   -0.03    0.62
   0   7 -17    1.91    1.10
   0  -7  17    2.58    0.57
   0  -7  17    1.86    0.76
  -1   7 -17   -1.59    0.83
   1  -7  17    0.32    0.48
   1  -7  17    0.03    0.64
  -2   7 -17   21.03    2.06
   2  -7  17   18.38    1.33
   2  -7  17   17.62    1.58
  -3   7 -17   11.82    1.60
   3  -7  17    5.29    1.00
   3  -7  17    8.18    0.94
  -4   7 -17   12.83    1.62
   4  -7  17    9.45    1.31
   4  -7  17   11.26    1.20
   5  -7  17    7.31    1.28
  -7  -6  17    1.59    0.70
  -6  -6  17    5.38    0.83
   5   6 -17   56.96    2.93
  -5  -6  17   67.08    2.66
   4   6 -17   31.78    2.21
  -4  -6  17   36.07    1.73
   3   6 -17    1.33    0.87
  -3  -6  17    1.62    0.58
   2   6 -17    0.61    0.89
  -2  -6  17    0.69    0.56
  -2  -6  17    0.82    0.46
   1   6 -17   40.26    2.56
  -1  -6  17   40.33    1.95
  -1  -6  17   41.76    1.85
   0   6 -17   90.23    4.23
   0  -6  17   83.37    3.33
   0  -6  17   84.44    3.16
  -1   6 -17   25.30    2.20
   1  -6  17   22.05    1.53
   1  -6  17   23.00    1.36
  -2   6 -17   29.73    2.30
   2  -6  17   27.56    1.73
   2  -6  17   27.69    1.56
  -3   6 -17    2.62    1.01
   3  -6  17    2.23    0.66
   3  -6  17    2.71    0.78
  -4   6 -17    9.78    1.48
   4  -6  17    5.89    1.01
   4  -6  17    7.92    0.94
   5  -6  17   17.62    1.47
   5  -6  17   14.42    1.60
  -7  -5  17    4.69    0.78
  -6  -5  17    5.88    0.80
   5   5 -17    3.55    0.91
  -5  -5  17    4.84    0.71
   4   5 -17    1.58    0.78
  -4  -5  17    1.54    0.51
   3   5 -17   28.07    2.12
  -3  -5  17   29.33    1.50
  -3  -5  17   29.61    1.44
   2   5 -17    8.26    1.27
  -2  -5  17    9.32    0.89
  -2  -5  17    8.74    0.89
   1   5 -17    2.60    0.94
  -1  -5  17    1.70    0.61
  -1  -5  17    2.98    0.57
   0   5 -17   61.90    3.31
   0  -5  17   56.12    2.46
   0  -5  17   59.73    2.38
  -1   5 -17    4.58    1.09
   1  -5  17    7.16    0.81
   1  -5  17    7.20    0.93
  -2   5 -17   34.41    2.39
   2  -5  17   29.34    1.57
   2  -5  17   30.58    1.76
  -3   5 -17    0.59    0.83
   3  -5  17    0.02    0.51
   3  -5  17   -0.06    0.58
  -4   5 -17    1.24    0.97
   4  -5  17    0.18    0.57
   4  -5  17    0.37    0.65
   5  -5  17   -0.37    0.54
   5  -5  17    0.09    0.66
   6  -5  17    7.09    1.11
   6  -5  17    8.30    1.29
  -6  -4  17   22.72    1.63
   5   4 -17    0.04    0.64
  -5  -4  17    0.58    0.38
  -5  -4  17    0.53    0.43
   4   4 -17    4.67    0.98
  -4  -4  17    6.67    0.77
   3   4 -17  300.03   10.46
  -3  -4  17  311.35   10.03
   2   4 -17   72.40    3.52
  -2  -4  17   71.08    2.76
   1   4 -17  113.58    4.80
  -1  -4  17   91.17    3.60
  -1  -4  17  115.37    3.75
   0   4 -17   12.98    1.64
   0  -4  17   11.87    1.01
   0  -4  17   12.21    1.04
  -1   4 -17   29.28    2.22
   1  -4  17   27.08    1.54
   1  -4  17   27.70    1.45
  -2   4 -17    5.40    1.13
   2  -4  17    6.01    0.85
   2  -4  17    6.09    0.77
  -3   4 -17   -0.12    0.75
   3  -4  17   -0.34    0.48
   3  -4  17    0.06    0.52
  -4   4 -17   14.00    1.79
   4  -4  17    9.75    1.08
   4  -4  17   11.26    1.24
  -5   4 -17   17.84    1.91
   5  -4  17   16.06    1.29
   5  -4  17   14.94    1.49
   6  -4  17    7.69    0.96
   6  -4  17    9.01    1.27
  -7  -3  17    3.00    0.71
  -6  -3  17   12.00    1.08
  -5  -3  17   70.28    2.79
   4   3 -17  158.89    6.09
  -4  -3  17  162.05    5.67
  -4  -3  17  171.92    5.47
   3   3 -17   -0.56    0.60
  -3  -3  17    0.23    0.36
  -3  -3  17    0.03    0.40
   2   3 -17    0.06    0.65
  -2  -3  17    0.22    0.42
  -2  -3  17   -0.29    0.38
   1   3 -17   10.48    1.35
  -1  -3  17   10.43    0.90
  -1  -3  17    9.85    0.92
   0   3 -17   31.26    2.13
   0  -3  17   34.56    1.65
   0  -3  17   35.93    1.67
  -1   3 -17    0.48    0.80
   1  -3  17    0.91    0.46
  -2   3 -17   31.96    2.24
   2  -3  17   29.73    1.63
   2  -3  17   31.03    1.55
  -3   3 -17   57.67    3.08
   3  -3  17   51.17    2.35
   3  -3  17   50.26    2.21
  -4   3 -17   15.38    1.77
   4  -3  17   17.09    1.36
   4  -3  17   13.54    1.16
  -5   3 -17    2.74    0.99
   5  -3  17    2.43    0.67
   5  -3  17    1.84    0.76
   6  -3  17    0.50    0.58
   6  -3  17    0.39    0.68
   7  -3  17   -0.03    0.71
  -8  -2  17   29.06    1.70
  -7  -2  17   15.00    1.21
  -6  -2  17    0.06    0.47
   5   2 -17  246.65    8.67
  -5  -2  17  268.91    8.81
   4   2 -17    8.68    1.20
  -4  -2  17   10.70    1.00
   3   2 -17  511.34   16.81
  -3  -2  17  545.06   17.10
   2   2 -17   94.12    4.12
  -2  -2  17  100.08    3.50
  -2  -2  17   91.27    3.43
   1   2 -17   32.82    2.18
  -1  -2  17   33.27    1.59
  -1  -2  17   31.43    1.45
   0   2 -17   57.89    3.02
   0  -2  17   57.88    2.28
   0  -2  17   58.61    2.35
  -1   2 -17   61.42    3.11
   1  -2  17   63.97    2.52
   1  -2  17   63.58    2.52
  -2   2 -17  148.13    5.86
   2  -2  17  140.59    4.91
   2  -2  17  144.39    4.99
  -3   2 -17    1.97    0.88
   3  -2  17    1.07    0.51
   3  -2  17    1.22    0.57
  -4   2 -17    1.38    0.84
   4  -2  17    1.29    0.54
   4  -2  17    1.66    0.62
  -5   2 -17    3.49    1.00
   5  -2  17    2.88    0.78
   5  -2  17    2.96    0.67
   6  -2  17    1.48    0.75
   6  -2  17    1.19    0.64
   7  -2  17    2.73    0.76
   7  -2  17    2.26    0.85
  -9  -1  17    4.20    0.86
  -8  -1  17   28.82    1.74
  -7  -1  17    7.95    0.91
  -6  -1  17    2.01    0.58
   5   1 -17    1.99    0.75
  -5  -1  17    2.72    0.64
   4   1 -17    6.62    1.05
  -4  -1  17    6.70    0.79
   3   1 -17    6.67    1.11
  -3  -1  17    5.59    0.68
   2   1 -17   18.64    1.69
  -2  -1  17   17.64    1.13
   1   1 -17   34.54    2.27
  -1  -1  17   33.51    1.59
   0   1 -17   19.81    1.79
   0  -1  17   18.16    1.13
  -1   1 -17  180.40    6.85
   1  -1  17  163.92    5.53
   1  -1  17  168.21    5.59
  -2   1 -17   32.43    2.27
   2  -1  17   30.13    1.48
   2  -1  17   28.75    1.50
  -3   1 -17   34.20    2.33
   3  -1  17   30.29    1.54
   3  -1  17   30.22    1.61
  -4   1 -17    6.71    1.21
   4  -1  17    4.04    0.73
   4  -1  17    5.56    0.75
  -5   1 -17    3.56    1.02
   5  -1  17    2.79    0.76
   5  -1  17    2.99    0.65
   6  -1  17    2.35    0.64
   6  -1  17    1.89    0.74
   7  -1  17    3.92    0.97
   7  -1  17    3.45    0.77
  -9   0  17    0.92    0.69
  -8   0  17    0.03    0.57
  -7   0  17    0.51    0.54
  -6   0  17   -0.40    0.47
   5   0 -17   39.46    2.40
  -5   0  17   38.56    1.90
   4   0 -17    0.05    0.67
  -4   0  17    0.54    0.49
   3   0 -17  274.76    9.67
  -3   0  17  255.55    8.34
  -2   0  17    0.41    0.63
  -2   0  17    0.21    0.43
  -1   0  17 1498.55   46.27
  -1   0  17 1478.07   45.57
   0   0  17    1.56    0.68
   1   0  17  157.76    5.40
   1   0  17  163.11    6.05
   2   0  17    0.67    0.40
   2   0  17    0.60    0.68
   3   0  17   51.93    2.21
   3   0  17   54.95    2.81
   3   0  17   53.18    2.32
   4   0  17    0.10    0.48
   4   0  17    0.48    0.44
   4   0  17    0.73    0.68
   5   0  17   16.41    1.24
   5   0  17   16.05    1.32
   6   0  17    0.18    0.59
   6   0  17    0.87    0.52
   7   0  17   -0.06    0.67
   7   0  17    0.94    0.63
   8   0  17    0.89    0.87
  -8   1  17   29.10    1.77
  -7   1  17    9.17    1.03
  -6   1  17    3.16    0.70
  -5   1  17    1.49    0.61
  -4   1  17    5.79    0.99
  -4   1  17    6.36    0.81
  -3   1  17    5.76    0.69
  -3   1  17    5.46    0.96
  -2   1  17   16.07    1.06
  -2   1  17   17.30    1.46
  -1   1  17   31.38    1.47
  -1   1  17   27.41    1.91
   0   1  17   16.07    1.56
   0   1  17   17.81    1.08
   1   1  17  166.50    6.16
   1   1  17  159.17    5.45
   2   1  17   29.28    2.02
   2   1  17   28.89    1.45
   3   1  17   30.98    1.54
   3   1  17   31.94    2.10
   4   1  17    6.94    1.12
   4   1  17    6.41    0.76
   5   1  17    3.92    0.66
   5   1  17    3.84    0.96
   6   1  17    2.56    0.63
   7   1  17    2.71    0.71
   7   1  17    2.39    1.04
   8   1  17    6.33    1.73
   8   1  17    6.12    0.99
  -8   2  17   27.86    1.74
  -7   2  17   13.32    1.24
  -6   2  17    0.10    0.53
  -5   2  17  234.22    7.81
  -4   2  17    8.91    0.97
  -4   2  17    7.96    1.11
  -3   2  17  488.62   15.79
  -3   2  17  474.68   15.17
  -2   2  17   94.07    3.94
  -2   2  17   88.07    3.31
  -1   2  17   29.47    1.44
  -1   2  17   31.02    2.05
   0   2  17   55.98    2.20
   0   2  17   52.49    2.78
   1   2  17   64.45    3.11
   1   2  17   61.27    2.42
   2   2  17  138.35    5.46
   2   2  17  137.60    4.72
   3   2  17    1.09    0.75
   3   2  17    1.61    0.49
   4   2  17    1.94    0.53
   4   2  17    1.56    0.81
   5   2  17    4.01    0.67
   5   2  17    3.58    0.98
   6   2  17    2.62    0.63
  -8   3  17    3.07    0.83
  -7   3  17    1.99    0.68
  -6   3  17   10.24    1.09
  -5   3  17   62.70    2.66
  -4   3  17  142.18    5.01
  -4   3  17  143.86    5.51
  -3   3  17   -0.29    0.41
  -3   3  17   -0.14    0.62
  -2   3  17   -0.05    0.33
  -2   3  17   -0.46    0.56
  -1   3  17    8.29    1.15
  -1   3  17    8.56    0.78
   0   3  17   31.10    1.47
   0   3  17   32.70    2.09
   1   3  17    0.65    0.38
   1   3  17    1.09    0.68
   2   3  17   28.46    1.37
   2   3  17   27.46    1.94
   3   3  17   53.08    2.18
   3   3  17   53.10    2.89
   4   3  17   18.28    1.74
   4   3  17   16.14    1.13
   5   3  17    2.55    0.98
   5   3  17    2.70    0.60
  -7   4  17    6.73    0.92
  -6   4  17   17.96    1.36
  -5   4  17    0.76    0.54
  -4   4  17    4.62    0.94
  -4   4  17    5.72    0.79
  -3   4  17  260.24    9.21
  -3   4  17  265.31    8.61
  -2   4  17   68.70    2.64
  -2   4  17   65.72    3.20
  -1   4  17  108.67    3.79
  -1   4  17  104.23    4.43
   0   4  17   11.98    1.47
   0   4  17   12.69    0.91
   1   4  17   27.97    2.03
   1   4  17   27.10    1.35
   2   4  17    6.74    0.71
   2   4  17    5.40    1.03
   3   4  17   -0.85    0.67
   3   4  17    0.11    0.31
   4   4  17   13.84    1.65
   5   4  17   16.37    1.82
  -7   5  17    2.22    0.73
  -6   5  17    5.31    0.87
  -5   5  17    3.47    0.73
  -4   5  17    0.32    0.49
  -4   5  17    1.82    0.73
  -3   5  17   24.63    1.90
  -3   5  17   27.73    1.50
  -2   5  17    7.22    0.83
  -2   5  17    7.70    1.21
  -1   5  17    1.61    0.78
  -1   5  17    2.30    0.50
   0   5  17   55.63    2.21
   0   5  17   55.04    2.94
   1   5  17    5.55    1.02
   1   5  17    3.90    0.53
   2   5  17   27.57    2.11
   2   5  17   29.10    1.39
   3   5  17   -0.44    0.60
   4   5  17    0.43    0.82
   5   5  17    0.43    0.80
  -6   6  17    3.54    0.78
  -5   6  17   52.34    2.43
  -4   6  17   27.55    2.07
  -4   6  17   29.11    1.63
  -3   6  17    1.37    0.79
  -3   6  17    1.76    0.55
  -2   6  17    0.45    0.78
  -2   6  17    0.96    0.45
  -1   6  17   37.98    1.74
  -1   6  17   39.58    2.50
   0   6  17   78.59    3.79
   1   6  17   25.20    2.06
   2   6  17   26.59    2.15
   3   6  17    2.52    0.91
   4   6  17    8.01    1.37
   5   6  17   18.31    2.02
  -6   7  17    6.58    0.98
  -5   7  17   21.13    1.50
  -4   7  17    0.16    0.70
  -4   7  17    0.55    0.54
  -3   7  17   12.80    1.11
  -3   7  17   12.09    1.55
  -2   7  17   53.56    3.05
  -2   7  17   54.95    2.32
  -1   7  17   -0.70    0.68
   0   7  17    2.46    0.98
   1   7  17    0.70    0.74
   2   7  17   15.56    1.85
   3   7  17    8.34    1.43
   4   7  17   10.17    1.54
   5   7  17   10.66    1.64
  -5   8  17   -0.40    0.59
  -4   8  17   33.47    2.44
  -4   8  17   33.37    1.86
  -3   8  17   -0.25    0.74
  -2   8  17   -0.18    0.77
  -1   8  17   -0.52    0.74
   0   8  17   15.53    1.84
   1   8  17    1.71    0.96
   2   8  17   44.21    2.89
   3   8  17   17.09    2.04
   4   8  17    0.17    1.43
  -3   9  17   26.64    2.35
  -2   9  17    6.29    1.30
  -1   9  17    8.48    1.47
   0   9  17    0.84    0.93
   1   9  17    0.03    0.86
  -2  -9  18   -0.53    0.77
   1   9 -18    1.30    1.75
  -1  -9  18   -0.84    0.82
   0  -9  18   -0.99    0.73
   1  -9  18    8.52    1.93
   5   8 -18    0.87    0.95
  -5  -8  18    0.63    0.80
   4   8 -18   25.35    2.24
  -4  -8  18   25.66    1.65
   3   8 -18   55.43    3.21
  -3  -8  18   54.26    2.47
   2   8 -18    4.97    1.23
  -2  -8  18    6.35    0.98
   1   8 -18    1.63    1.01
  -1  -8  18   -0.36    0.73
   0   8 -18    1.53    1.07
   0  -8  18   -0.64    0.71
  -1   8 -18   29.04    2.42
   1  -8  18   20.97    1.69
  -2   8 -18   10.58    1.60
   2  -8  18   12.28    1.19
   2  -8  18   10.28    1.33
  -3   8 -18   23.81    2.19
   3  -8  18   19.49    1.75
   3  -8  18   19.68    1.47
  -4   8 -18   18.32    2.08
  -6  -7  18   16.48    1.34
   5   7 -18    1.08    0.92
  -5  -7  18    2.24    0.70
   4   7 -18    4.03    1.08
  -4  -7  18    3.89    0.78
   3   7 -18   11.17    1.53
  -3  -7  18    9.50    1.11
   2   7 -18   27.43    2.25
  -2  -7  18   24.12    1.61
   1   7 -18   46.80    2.94
  -1  -7  18   44.55    2.21
   0   7 -18   15.52    1.91
   0  -7  18   16.35    1.15
   0  -7  18   12.47    1.36
  -1   7 -18   14.42    1.83
   1  -7  18   10.71    1.32
   1  -7  18   13.01    1.13
  -2   7 -18   11.52    1.63
   2  -7  18    8.31    1.14
   2  -7  18    9.94    1.07
  -3   7 -18    1.68    1.00
   3  -7  18    0.46    0.59
   3  -7  18   -0.04    0.68
  -4   7 -18   18.36    2.02
   4  -7  18   13.07    1.59
   4  -7  18   14.59    1.35
  -7  -6  18    3.80    0.94
  -6  -6  18   26.74    1.56
   5   6 -18   27.35    2.02
  -5  -6  18   29.42    1.60
   4   6 -18    0.22    0.78
  -4  -6  18    0.97    0.57
   3   6 -18   75.52    3.73
  -3  -6  18   75.71    2.92
   2   6 -18   64.85    3.40
  -2  -6  18   60.45    2.52
  -2  -6  18   62.32    2.50
   1   6 -18   20.76    2.11
  -1  -6  18   18.68    1.23
  -1  -6  18   19.48    1.39
   0   6 -18    3.24    1.09
   0  -6  18    3.68    0.64
   0  -6  18    2.87    0.76
  -1   6 -18    9.08    1.40
   1  -6  18    9.55    0.99
   1  -6  18    9.56    1.19
  -2   6 -18    0.30    0.90
   2  -6  18    0.47    0.52
   2  -6  18    0.31    0.62
  -3   6 -18   15.04    1.87
   3  -6  18   10.58    1.22
   3  -6  18   12.66    1.36
  -4   6 -18   15.64    2.00
   4  -6  18   10.13    1.06
   4  -6  18    9.83    1.28
   5  -6  18    1.15    0.70
   5  -6  18    0.92    0.83
   5   5 -18    9.76    1.31
  -5  -5  18   11.00    1.01
   4   5 -18   10.82    1.42
  -4  -5  18   12.50    1.00
   3   5 -18   20.90    1.95
  -3  -5  18   22.68    1.29
  -3  -5  18   21.23    1.31
   2   5 -18    0.12    0.84
  -2  -5  18   -0.15    0.53
  -2  -5  18    0.76    0.47
   1   5 -18   33.86    2.47
  -1  -5  18   32.03    1.63
  -1  -5  18   32.13    1.70
   0   5 -18   89.39    4.17
   0  -5  18   81.65    3.21
   0  -5  18   83.39    3.16
  -1   5 -18   39.88    2.60
   1  -5  18   34.84    1.88
   1  -5  18   34.02    1.71
  -2   5 -18    2.11    0.95
   2  -5  18    2.32    0.60
   2  -5  18    1.54    0.66
  -3   5 -18    1.71    0.93
   3  -5  18    0.34    0.62
   3  -5  18   -0.63    0.50
  -4   5 -18    1.60    0.98
   4  -5  18    1.46    0.73
   4  -5  18    1.97    0.68
   5  -5  18   10.14    1.10
   5  -5  18    9.53    1.29
   6  -5  18   16.14    1.84
   5   4 -18   15.26    1.55
  -5  -4  18   16.46    1.20
   4   4 -18    3.03    0.95
  -4  -4  18    4.03    0.54
  -4  -4  18    4.86    0.71
   3   4 -18    7.54    1.24
  -3  -4  18    8.83    0.82
  -3  -4  18   11.66    1.00
   2   4 -18    9.38    1.38
  -2  -4  18    6.41    0.75
   1   4 -18   22.29    1.99
   0   4 -18   24.84    2.11
   0  -4  18   26.92    1.44
   0  -4  18   22.82    1.40
  -1   4 -18   74.15    3.65
   1  -4  18   71.65    2.96
   1  -4  18   73.98    2.88
  -2   4 -18   16.13    1.81
   2  -4  18   13.84    1.13
   2  -4  18   15.98    1.30
  -3   4 -18    6.58    1.25
   3  -4  18    4.35    0.84
   3  -4  18    4.27    0.77
  -4   4 -18   15.19    1.80
   4  -4  18   12.46    1.31
   4  -4  18   10.88    1.21
  -5   4 -18    0.83    0.92
   5  -4  18   -0.20    0.67
   5  -4  18    1.07    0.61
   6  -4  18    0.15    0.67
   6  -4  18    0.05    0.74
  -7  -3  18    0.21    0.53
  -6  -3  18   15.82    1.22
   5   3 -18    0.45    0.62
  -5  -3  18    1.12    0.52
   4   3 -18   18.58    1.72
  -4  -3  18   21.81    1.36
   3   3 -18    3.65    0.97
  -3  -3  18    3.83    0.66
   2   3 -18    0.10    0.70
  -2  -3  18    0.01    0.43
  -2  -3  18    0.49    0.47
   1   3 -18   55.13    3.05
  -1  -3  18   53.54    2.18
  -1  -3  18   53.70    2.25
   0   3 -18   23.45    1.99
   0  -3  18   25.77    1.40
   0  -3  18   24.60    1.39
  -1   3 -18    0.88    0.86
   1  -3  18    2.19    0.54
   1  -3  18    0.80    0.51
  -2   3 -18    0.58    0.86
   2  -3  18   -0.12    0.48
   2  -3  18    0.41    0.45
  -3   3 -18   30.98    2.30
   3  -3  18   27.53    1.65
   3  -3  18   26.08    1.54
  -4   3 -18    3.21    1.01
   4  -3  18    2.68    0.66
   4  -3  18    1.83    0.70
  -5   3 -18    1.42    0.94
   5  -3  18    0.24    0.67
   5  -3  18    0.13    0.57
   6  -3  18   -0.08    0.58
   6  -3  18   -0.91    0.58
   7  -3  18    6.96    1.24
  -8  -2  18    0.47    0.57
  -7  -2  18    4.81    0.78
  -6  -2  18    4.69    0.75
   5   2 -18   24.32    1.54
  -5  -2  18   46.71    2.14
   4   2 -18  113.84    4.77
  -4  -2  18  125.66    4.49
   3   2 -18  129.56    5.29
  -3  -2  18  131.67    4.64
   2   2 -18  145.29    5.81
  -2  -2  18  154.54    5.32
   1   2 -18   42.40    2.60
  -1  -2  18   45.21    2.01
   0   2 -18    9.60    1.37
   0  -2  18   10.00    0.95
   0  -2  18    9.21    1.03
  -1   2 -18    5.28    1.17
   1  -2  18    3.24    0.59
   1  -2  18    4.12    0.65
  -2   2 -18  150.76    6.03
   2  -2  18  139.20    4.85
   2  -2  18  138.67    4.91
  -3   2 -18   11.57    1.51
  -4   2 -18    1.83    0.92
   4  -2  18    2.24    0.58
   4  -2  18    1.74    0.65
  -5   2 -18    5.29    1.15
   5  -2  18    3.80    0.74
   5  -2  18    4.02    0.85
   6  -2  18   13.56    1.49
   6  -2  18   11.32    1.22
   7  -2  18    3.24    0.94
  -9  -1  18    0.35    0.72
  -8  -1  18   19.93    1.49
  -7  -1  18    1.34    0.62
  -6  -1  18    0.09    0.52
   5   1 -18    2.57    0.85
  -5  -1  18    2.71    0.63
   4   1 -18  506.94   16.71
  -4  -1  18  533.79   16.83
   3   1 -18   71.11    3.48
  -3  -1  18   76.75    2.97
   2   1 -18   23.03    1.92
  -2  -1  18   21.72    1.27
   1   1 -18  116.70    4.93
  -1  -1  18  109.86    3.94
   0   1 -18  118.08    5.03
   0  -1  18  108.53    3.88
  -1   1 -18   19.58    1.88
   1  -1  18   17.24    1.11
  -2   1 -18   30.67    2.31
   2  -1  18   25.95    1.40
  -3   1 -18    0.72    0.87
   3  -1  18    0.91    0.50
   3  -1  18    0.19    0.49
  -4   1 -18    2.45    0.99
   4  -1  18    2.35    0.59
  -5   1 -18   -0.14    0.81
   5  -1  18    0.37    0.60
   5  -1  18    0.45    0.55
   6  -1  18    0.50    0.69
   6  -1  18    0.59    0.56
   7  -1  18    0.91    0.66
   7  -1  18    0.50    0.69
  -8   0  18    8.06    1.01
  -7   0  18    0.04    0.55
  -6   0  18  192.95    6.61
   5   0 -18   -0.32    0.73
  -5   0  18   -0.48    0.46
   4   0 -18   -0.15    0.74
  -4   0  18    0.20    0.49
   3   0 -18    1.08    0.83
  -3   0  18    1.28    0.51
  -2   0  18  126.57    4.45
   0   0  18  148.97    5.80
   0   0  18  152.59    5.17
   1   0  18    0.57    0.43
   1   0  18    0.17    0.62
   2   0  18   56.02    2.35
   2   0  18   59.16    3.01
   3   0  18    0.41    0.44
   3   0  18   -0.34    0.68
   4   0  18    5.32    1.09
   4   0  18    3.94    0.68
   5   0  18    0.23    0.49
   6   0  18   21.70    2.21
   6   0  18   27.46    1.62
   7   0  18   -0.84    0.69
   7   0  18   -0.04    0.59
  -8   1  18   20.28    1.53
  -7   1  18    1.77    0.65
  -6   1  18    0.81    0.56
  -5   1  18    2.15    0.64
  -4   1  18  484.81   16.04
  -4   1  18  492.67   15.49
  -3   1  18   76.45    2.91
  -3   1  18   71.80    3.43
  -2   1  18   21.00    1.26
  -2   1  18   20.71    1.74
  -1   1  18  104.29    3.76
  -1   1  18  106.41    4.45
   0   1  18  105.77    4.44
   0   1  18  103.40    3.72
   1   1  18   18.12    1.69
   1   1  18   17.80    1.10
   2   1  18   26.27    2.01
   2   1  18   26.96    1.41
   3   1  18    1.30    0.79
   3   1  18    0.38    0.43
   4   1  18    2.45    0.59
   4   1  18    1.85    0.82
   5   1  18    1.07    0.53
   5   1  18    0.98    0.80
   6   1  18    1.29    0.59
   7   1  18    0.69    0.60
  -8   2  18   -0.41    0.59
  -7   2  18    5.64    0.90
  -6   2  18    4.39    0.79
  -5   2  18   41.79    2.04
  -4   2  18  108.79    4.54
  -4   2  18  113.03    4.08
  -3   2  18  121.73    4.94
  -3   2  18  121.80    4.35
  -2   2  18  134.39    4.72
  -2   2  18  137.69    5.39
  -1   2  18   42.53    1.84
  -1   2  18   38.74    2.43
   0   2  18   10.76    0.88
   0   2  18   11.38    1.41
   1   2  18    3.71    0.57
   1   2  18    3.59    0.93
   2   2  18  135.96    5.47
   2   2  18  138.16    4.75
   3   2  18   12.31    1.03
   3   2  18   11.02    1.45
   4   2  18    2.05    0.86
   4   2  18    1.48    0.52
   5   2  18    4.97    0.73
   5   2  18    5.90    1.19
   6   2  18   13.20    1.20
  -7   3  18   -0.21    0.55
  -6   3  18   14.17    1.25
  -5   3  18    0.38    0.55
  -4   3  18   20.05    1.33
  -4   3  18   18.00    1.62
  -3   3  18    3.50    0.92
  -3   3  18    2.68    0.58
  -2   3  18    0.13    0.37
  -2   3  18   -0.17    0.57
  -1   3  18   47.99    2.67
  -1   3  18   48.56    2.05
   0   3  18   26.81    1.35
   0   3  18   24.36    1.89
   1   3  18    1.74    0.46
   1   3  18    2.37    0.82
   2   3  18   -0.15    0.61
   2   3  18    0.55    0.37
   3   3  18   27.58    1.45
   3   3  18   26.33    2.10
   4   3  18    1.91    0.90
   4   3  18    3.02    0.60
   5   3  18    1.78    0.91
   5   3  18   -0.16    0.45
  -7   4  18    7.24    1.00
  -6   4  18    6.14    0.92
  -5   4  18   13.75    1.21
  -4   4  18    3.46    0.89
  -4   4  18    4.38    0.73
  -3   4  18    8.72    0.94
  -3   4  18   10.98    1.38
  -2   4  18    9.61    1.29
  -2   4  18    9.18    0.88
  -1   4  18   20.54    1.20
  -1   4  18   18.71    1.74
   0   4  18   22.50    1.82
   0   4  18   24.38    1.29
   1   4  18   68.46    2.64
   1   4  18   68.98    3.38
   2   4  18   14.22    1.66
   2   4  18   14.68    0.99
   3   4  18    3.96    1.06
   3   4  18    4.86    0.66
   4   4  18   13.73    1.76
   5   4  18   -0.10    0.72
  -7   5  18   24.69    1.91
  -6   5  18    1.80    0.69
  -5   5  18    8.44    1.00
  -4   5  18    9.94    1.07
  -4   5  18    9.20    1.26
  -3   5  18   17.28    1.69
  -3   5  18   19.45    1.28
  -2   5  18    0.33    0.41
  -2   5  18    0.06    0.64
  -1   5  18   32.82    1.58
  -1   5  18   31.36    2.22
   0   5  18   79.63    2.96
   0   5  18   77.55    3.75
   1   5  18   32.68    1.55
   1   5  18   32.11    2.31
   2   5  18    2.30    0.91
   3   5  18   -0.55    0.74
   4   5  18    1.12    0.87
   5   5  18    8.59    1.47
  -6   6  18   20.39    1.57
  -5   6  18   22.45    1.56
  -4   6  18    0.26    0.52
  -4   6  18    0.97    0.75
  -3   6  18   64.88    3.37
  -3   6  18   67.89    2.76
  -2   6  18   55.29    3.08
  -2   6  18   58.89    2.42
  -1   6  18   17.83    1.81
  -1   6  18   17.47    1.15
   0   6  18    2.19    0.47
   0   6  18    2.57    0.93
   1   6  18    9.58    1.45
   2   6  18    0.19    0.74
   3   6  18   11.97    1.66
   4   6  18   10.00    1.52
   5   6  18    1.94    1.04
  -6   7  18   13.73    1.72
  -5   7  18    1.67    0.67
  -4   7  18    3.03    0.98
  -4   7  18    2.50    0.68
  -3   7  18    9.23    1.42
  -3   7  18    9.46    1.03
  -2   7  18   25.06    1.44
  -2   7  18   22.34    2.06
  -1   7  18   41.19    2.70
   0   7  18   13.31    1.70
   1   7  18   11.36    1.61
   2   7  18    7.81    1.39
   3   7  18    0.78    0.91
   4   7  18   13.04    1.80
   5   7  18   10.42    2.63
  -5   8  18    0.16    0.58
  -4   8  18   20.66    1.52
  -4   8  18   22.24    2.28
  -3   8  18   44.98    2.90
  -2   8  18    5.44    1.26
  -1   8  18   -0.40    0.79
   0   8  18    0.48    0.85
   1   8  18   22.52    2.19
   2   8  18    8.89    1.53
   3   8  18   17.82    2.63
  -3   9  18    0.25    0.90
  -2   9  18   -0.23    0.86
  -1   9  18    0.25    0.85
   5   8 -19    1.49    1.04
   4   8 -19   26.49    2.33
  -4  -8  19   23.56    1.70
   3   8 -19    0.73    1.02
  -3  -8  19   -0.65    0.68
   2   8 -19   13.63    1.78
  -2  -8  19    9.82    1.16
   1   8 -19    3.13    1.18
  -1  -8  19    1.43    0.87
   0   8 -19    4.81    1.34
   0  -8  19    3.76    0.96
  -1   8 -19    7.50    1.46
   1  -8  19    5.26    1.02
  -2   8 -19    2.60    1.15
   2  -8  19    3.12    0.75
   2  -8  19    1.59    0.85
  -3   8 -19    2.40    1.51
   3  -8  19    1.05    0.66
  -6  -7  19    3.25    0.79
   5   7 -19    1.59    0.95
  -5  -7  19    0.84    0.68
   4   7 -19    1.19    0.95
  -4  -7  19    0.37    0.64
   3   7 -19   11.85    1.60
  -3  -7  19   11.75    1.26
   2   7 -19   -0.04    0.93
  -2  -7  19   -1.47    0.58
   1   7 -19    2.46    1.04
  -1  -7  19    1.26    0.80
   0   7 -19    1.27    0.97
   0  -7  19    1.35    0.56
   0  -7  19    0.61    0.73
  -1   7 -19    5.99    1.32
   1  -7  19    8.12    0.91
   1  -7  19    5.43    0.97
  -2   7 -19    2.16    1.11
   2  -7  19    0.31    0.71
   2  -7  19    1.54    0.63
  -3   7 -19   21.68    2.20
   3  -7  19   16.54    1.35
   3  -7  19   14.57    1.60
  -4   7 -19   22.14    2.28
   4  -7  19   15.78    1.66
   4  -7  19   11.98    1.87
   5   6 -19    2.24    0.90
  -5  -6  19    1.58    0.61
   4   6 -19    0.95    0.87
  -4  -6  19    0.41    0.55
   3   6 -19   45.00    2.84
  -3  -6  19   41.00    1.95
   2   6 -19    3.01    1.17
  -2  -6  19    2.40    0.70
  -2  -6  19    3.01    0.62
   1   6 -19   21.18    2.03
  -1  -6  19   18.31    1.24
  -1  -6  19   15.68    1.44
   0   6 -19   46.08    3.01
   0  -6  19   39.54    2.08
   0  -6  19   41.01    1.93
  -1   6 -19   32.18    2.54
   1  -6  19   25.82    1.51
   1  -6  19   23.87    1.67
  -2   6 -19   11.64    1.62
   2  -6  19   12.77    1.16
   2  -6  19   12.01    1.34
  -3   6 -19    7.95    1.40
   3  -6  19    8.52    1.19
   3  -6  19    9.10    1.03
  -4   6 -19   11.13    1.61
   4  -6  19    8.85    1.06
   4  -6  19   10.82    1.37
   5  -6  19   -0.18    0.90
   5   5 -19    5.82    1.14
   4   5 -19   -0.64    0.80
  -4  -5  19    0.02    0.51
   3   5 -19   26.27    2.20
  -3  -5  19   27.50    1.53
  -3  -5  19   28.61    1.49
   2   5 -19   39.87    2.69
  -2  -5  19   39.42    1.88
  -2  -5  19   38.89    1.83
   1   5 -19   22.21    2.18
  -1  -5  19   21.48    1.46
  -1  -5  19   23.23    1.38
   0   5 -19    2.35    1.05
   0  -5  19    1.90    0.69
   0  -5  19    2.80    0.62
  -1   5 -19    4.24    1.09
   1  -5  19    3.51    0.65
   1  -5  19    3.01    0.79
  -2   5 -19    0.35    0.90
   2  -5  19    0.89    0.56
   2  -5  19    0.65    0.64
  -3   5 -19    4.18    1.19
   3  -5  19    4.79    0.81
   3  -5  19    3.52    0.84
  -4   5 -19    3.80    1.12
   4  -5  19    3.96    0.81
   4  -5  19    3.72    0.93
   5  -5  19    0.28    0.65
   5  -5  19    0.07    0.71
   5   4 -19    3.62    1.02
  -5  -4  19    5.18    0.76
   4   4 -19    0.71    0.82
  -4  -4  19    0.10    0.50
   3   4 -19   -0.03    0.74
  -3  -4  19    0.11    0.48
   2   4 -19   18.37    1.91
  -2  -4  19   15.45    1.15
  -2  -4  19   19.67    1.26
   1   4 -19   19.80    2.00
  -1  -4  19   21.09    1.28
  -1  -4  19   18.43    1.27
   0   4 -19   67.90    3.57
   0  -4  19   66.45    2.70
  -1   4 -19   26.64    2.28
   1  -4  19   25.17    1.49
   1  -4  19   26.43    1.60
  -2   4 -19    2.70    1.08
   2  -4  19    1.76    0.71
   2  -4  19    3.29    0.67
  -3   4 -19  113.15    5.03
   3  -4  19  103.72    3.83
   3  -4  19   99.03    4.01
  -4   4 -19    0.13    0.85
   4  -4  19    0.06    0.65
   4  -4  19    0.30    0.59
  -5   4 -19   -0.01    0.87
   5  -4  19    0.04    0.55
   5  -4  19    0.03    0.66
   6  -4  19   10.81    1.45
  -7  -3  19    0.16    0.77
  -6  -3  19   -0.37    0.46
   5   3 -19   19.71    1.73
  -5  -3  19   18.23    1.28
   4   3 -19    0.20    0.72
  -4  -3  19    0.80    0.54
   3   3 -19   18.36    1.82
  -3  -3  19   21.01    1.37
   2   3 -19   28.31    2.11
  -2  -3  19   26.92    1.52
   1   3 -19   53.86    3.07
  -1  -3  19   54.17    2.33
   0   3 -19   48.27    2.90
   0  -3  19   39.31    1.92
   0  -3  19   44.62    2.00
  -1   3 -19   96.02    4.43
   1  -3  19   89.45    3.36
   1  -3  19   87.31    3.38
  -2   3 -19    0.66    0.90
   2  -3  19   -0.23    0.19
   2  -3  19    0.41    0.49
  -3   3 -19    4.46    1.14
   3  -3  19    3.10    0.76
   3  -3  19    5.29    0.81
  -4   3 -19  123.56    5.28
   4  -3  19  114.63    4.22
   4  -3  19  113.47    4.46
  -5   3 -19    5.17    1.20
   5  -3  19    5.66    1.02
   5  -3  19    4.85    0.83
   6  -3  19   10.54    1.35
   6  -3  19    8.65    1.12
  -8  -2  19   66.93    2.91
  -7  -2  19    0.66    0.58
  -6  -2  19    8.01    0.96
   5   2 -19   24.96    1.62
  -5  -2  19   69.88    2.87
   4   2 -19   29.00    2.11
  -4  -2  19   26.18    1.49
   3   2 -19   21.77    1.92
  -3  -2  19   22.83    1.42
   2   2 -19   51.09    2.94
  -2  -2  19   55.07    2.39
   1   2 -19  355.78   12.36
  -1  -2  19  353.44   11.36
   0   2 -19    7.93    1.31
   0  -2  19    8.02    0.91
  -1   2 -19   57.54    3.18
   1  -2  19   53.22    2.28
  -2   2 -19   50.55    3.00
   2  -2  19   42.20    2.69
   2  -2  19   45.45    2.05
  -3   2 -19   41.30    2.72
   3  -2  19   37.40    1.80
   3  -2  19   30.62    1.75
  -4   2 -19    0.29    0.88
   4  -2  19    0.26    0.58
   4  -2  19    0.64    0.54
  -5   2 -19    6.17    1.28
   5  -2  19    5.33    0.84
   5  -2  19    5.38    0.96
   6  -2  19    3.79    0.78
   6  -2  19    5.22    1.02
   7  -2  19    0.63    0.74
  -8  -1  19   18.70    1.48
  -7  -1  19    9.13    1.04
  -6  -1  19   16.04    1.28
  -5  -1  19    1.11    0.56
   4   1 -19  101.87    4.45
  -4  -1  19  108.20    4.00
   3   1 -19   80.97    3.87
  -3  -1  19   77.26    3.03
   2   1 -19   56.65    3.09
  -2  -1  19   56.46    2.38
   1   1 -19  157.41    6.29
  -1  -1  19  148.54    5.14
   0   1 -19   28.21    2.23
   0  -1  19   26.67    1.44
  -1   1 -19    4.22    1.11
   1  -1  19    3.04    0.61
  -2   1 -19    4.75    1.10
   2  -1  19    5.33    0.74
  -3   1 -19   93.50    4.39
   3  -1  19   83.97    3.24
  -4   1 -19    2.36    1.05
   4  -1  19    1.02    0.56
  -5   1 -19    2.31    1.04
   5  -1  19    2.05    0.66
   6  -1  19    1.51    0.64
   6  -1  19    0.64    0.93
   7  -1  19    1.49    0.95
  -8   0  19   -0.14    0.62
  -7   0  19    4.29    0.81
  -6   0  19   -0.16    0.49
  -5   0  19   21.56    1.40
   4   0 -19    0.07    0.75
  -4   0  19   -0.10    0.47
   3   0 -19  717.10   23.30
  -3   0  19  678.97   21.24
  -2   0  19   -0.04    0.45
  -1   0  19   25.05    2.01
  -1   0  19   25.77    1.42
   0   0  19    0.80    0.45
   0   0  19    0.27    0.68
   1   0  19   82.53    3.71
   1   0  19   76.72    3.00
   2   0  19   -0.25    0.72
   2   0  19    0.41    0.45
   3   0  19   30.37    1.64
   3   0  19   32.50    2.28
   4   0  19    0.24    0.48
  -5   0 -19    6.92    1.35
   5   0  19    6.37    0.84
   6   0  19    0.73    0.58
   7   0  19    2.91    0.80
  -8   1  19   18.65    1.52
  -7   1  19    7.11    0.94
  -6   1  19   15.56    1.26
  -5   1  19    0.67    0.54
  -4   1  19  103.44    3.86
  -3   1  19   73.44    3.54
  -3   1  19   74.98    2.96
  -2   1  19   55.67    2.96
  -2   1  19   55.10    2.33
  -1   1  19  144.57    5.66
  -1   1  19  141.45    4.95
   0   1  19   25.58    1.36
   0   1  19   22.02    1.80
   1   1  19    2.02    0.85
   1   1  19    2.58    0.55
   2   1  19    4.52    0.99
   2   1  19    4.66    0.67
   3   1  19   79.74    3.11
   3   1  19   83.42    3.86
   4   1  19    0.88    0.83
   4   1  19    1.82    0.56
   5   1  19    2.34    0.61
   5   1  19    1.13    0.81
   6   1  19    2.25    0.67
   7   1  19    2.13    0.69
  -7   2  19    0.50    0.64
  -6   2  19    5.10    0.84
  -5   2  19   63.55    2.73
  -4   2  19   24.35    1.89
  -4   2  19   23.18    1.44
  -3   2  19   19.69    1.75
  -3   2  19   20.27    1.29
  -2   2  19   46.12    2.65
  -2   2  19   45.55    2.06
  -1   2  19  329.17   11.33
  -1   2  19  326.51   10.53
   0   2  19    8.82    0.88
   0   2  19    5.96    1.07
   1   2  19   52.50    2.21
   1   2  19   54.45    2.94
   2   2  19   48.14    2.12
   2   2  19   50.24    2.86
   3   2  19   38.43    2.54
   3   2  19   38.46    1.85
   4   2  19    0.32    0.47
   4   2  19   -0.21    0.70
   5   2  19    5.59    0.79
   5   2  19    7.13    1.31
   6   2  19    4.13    0.75
  -7   3  19    0.39    0.62
  -6   3  19    0.02    0.53
  -5   3  19   16.04    1.27
  -4   3  19   -0.20    0.61
  -4   3  19    0.42    0.48
  -3   3  19   19.68    1.75
  -3   3  19   17.49    1.23
  -2   3  19   26.49    2.06
  -2   3  19   24.97    1.41
  -1   3  19   47.94    2.05
  -1   3  19   46.67    2.73
   0   3  19   44.13    1.90
   0   3  19   38.60    2.44
   1   3  19   84.81    3.20
   1   3  19   87.04    4.00
   2   3  19    0.57    0.79
   2   3  19    0.15    0.39
   3   3  19    3.26    0.97
   3   3  19    4.05    0.65
   4   3  19  111.94    4.14
   4   3  19  119.10    5.12
   5   3  19    5.07    1.19
   5   3  19    4.28    0.72
  -7   4  19   16.24    1.47
  -6   4  19   16.79    1.39
  -5   4  19    4.34    0.80
  -4   4  19   -0.70    0.64
  -4   4  19   -0.06    0.45
  -3   4  19   -0.03    0.46
  -3   4  19    0.37    0.71
  -2   4  19   16.08    1.72
  -2   4  19   17.47    1.16
  -1   4  19   19.96    1.84
  -1   4  19   20.58    1.25
   0   4  19   60.99    3.20
   0   4  19   60.08    2.45
   1   4  19   25.38    1.35
   1   4  19   23.48    2.03
   2   4  19    2.59    0.53
   2   4  19    1.31    0.86
   3   4  19   99.24    3.71
   3   4  19  105.79    4.69
   4   4  19   -0.13    0.80
   5   4  19    0.85    0.91
  -6   5  19    0.62    0.63
  -5   5  19    3.61    0.75
  -4   5  19    0.17    0.68
  -4   5  19   -0.72    0.46
  -3   5  19   24.20    1.98
  -3   5  19   25.47    1.48
  -2   5  19   38.08    2.49
  -2   5  19   36.67    1.80
  -1   5  19   20.71    1.24
  -1   5  19   16.57    1.70
   0   5  19    3.02    0.56
   0   5  19    3.44    1.02
   1   5  19    3.08    0.95
   1   5  19    3.36    0.58
   2   5  19    1.02    0.39
   2   5  19    1.39    0.91
   3   5  19    4.00    1.19
   4   5  19    2.27    1.00
   5   5  19    0.03    0.83
  -6   6  19    2.09    0.74
  -5   6  19    0.57    0.56
  -4   6  19    0.71    0.70
  -4   6  19   -0.37    0.50
  -3   6  19   36.67    2.53
  -3   6  19   39.44    1.93
  -2   6  19    2.25    0.94
  -2   6  19    2.55    0.58
  -1   6  19   16.27    1.16
  -1   6  19   17.75    1.85
   0   6  19   39.68    1.87
   0   6  19   43.60    2.73
   1   6  19   23.36    2.00
   2   6  19    9.48    1.48
   3   6  19    7.41    1.39
   4   6  19    9.08    1.55
   5   6  19    1.28    0.98
  -5   7  19    0.33    0.61
  -4   7  19   -0.14    0.51
  -4   7  19    0.35    0.77
  -3   7  19   11.30    1.12
  -3   7  19    9.92    1.47
  -2   7  19   -0.43    0.73
  -2   7  19   -0.04    0.42
  -1   7  19    2.22    0.99
   0   7  19    1.27    0.86
   1   7  19    6.14    1.30
   2   7  19    0.53    0.91
   3   7  19   17.39    2.03
   4   7  19   15.39    2.95
  -4   8  19   19.12    1.48
  -4   8  19   19.07    3.05
  -3   8  19    0.38    0.88
  -2   8  19    9.88    1.55
  -1   8  19    1.76    1.00
   0   8  19    5.66    1.31
   1   8  19    3.87    1.21
  -4  -8  20    5.66    1.17
   3   8 -20    1.77    1.77
  -3  -8  20   -0.22    0.73
   2   8 -20   14.29    2.09
  -2  -8  20   10.36    1.24
   1   8 -20   31.05    2.89
  -1  -8  20   25.97    1.88
   0   8 -20   30.73    2.99
   0  -8  20   20.56    1.75
   1  -8  20   46.44    2.54
   2  -8  20    3.30    0.78
   5   7 -20    4.59    1.12
  -5  -7  20    3.03    0.80
   4   7 -20   43.21    2.81
  -4  -7  20   42.62    2.13
   3   7 -20    1.16    0.98
  -3  -7  20    0.50    0.69
   2   7 -20    4.32    1.26
  -2  -7  20    2.49    0.81
   1   7 -20    2.45    1.14
  -1  -7  20   -0.16    0.74
   0   7 -20   11.09    1.72
   0  -7  20    6.75    1.10
   0  -7  20   10.62    1.11
  -1   7 -20   27.79    2.54
   1  -7  20   21.45    1.46
   1  -7  20   19.58    1.70
  -2   7 -20    2.77    1.16
   2  -7  20    3.95    0.81
   2  -7  20    1.33    0.81
  -3   7 -20    2.28    1.15
   3  -7  20   -0.24    0.73
   3  -7  20    1.95    0.72
  -4   7 -20    6.53    1.58
   5   6 -20    1.83    0.92
   4   6 -20    0.96    0.90
  -4  -6  20   -0.48    0.72
   3   6 -20    7.67    1.43
  -3  -6  20    5.32    0.83
   2   6 -20   -0.12    0.96
  -2  -6  20   -0.67    0.64
  -2  -6  20    0.53    0.50
   1   6 -20   14.04    1.79
  -1  -6  20   14.30    1.17
  -1  -6  20   11.44    1.37
   0   6 -20   52.00    3.27
   0  -6  20   42.68    2.27
   0  -6  20   44.28    2.07
  -1   6 -20    3.30    1.18
   1  -6  20    2.73    0.86
   1  -6  20    4.59    0.77
  -2   6 -20    0.51    0.96
   2  -6  20    0.66    0.68
   2  -6  20    1.03    0.59
  -3   6 -20    5.32    1.31
   3  -6  20    4.00    0.94
   3  -6  20    3.86    0.80
  -4   6 -20    8.37    1.47
   4  -6  20    6.46    1.04
   4  -6  20    6.31    1.16
   5   5 -20    2.16    0.92
   4   5 -20   11.89    1.67
   3   5 -20   47.00    2.99
  -3  -5  20   44.76    2.10
   2   5 -20   24.22    2.25
  -2  -5  20   13.56    1.17
   1   5 -20    3.05    1.19
  -1  -5  20    3.32    0.66
  -1  -5  20    3.21    0.76
   0   5 -20    6.72    1.46
   0  -5  20    5.50    0.89
   0  -5  20    6.62    0.83
  -1   5 -20   37.09    2.74
   1  -5  20   30.35    1.64
   1  -5  20   25.49    1.74
  -2   5 -20    2.97    1.20
   2  -5  20    1.90    0.64
   2  -5  20    1.76    0.72
  -3   5 -20    0.89    0.95
   3  -5  20    1.23    0.70
   3  -5  20    1.08    0.63
  -4   5 -20    0.25    0.96
   4  -5  20    0.77    0.65
   4  -5  20    0.85    0.71
   5  -5  20   -0.05    0.76
   5   4 -20   28.50    2.23
  -5  -4  20   26.46    1.59
   4   4 -20    3.10    1.03
  -4  -4  20    3.42    0.73
   3   4 -20    2.81    1.02
  -3  -4  20    3.26    0.71
  -2  -4  20    1.65    0.58
   1   4 -20   -0.20    0.91
  -1  -4  20    0.56    0.49
   0   4 -20    0.36    0.89
   0  -4  20    1.17    0.54
   0  -4  20    0.50    0.55
  -1   4 -20    1.86    1.04
   1  -4  20    2.12    0.61
   1  -4  20    0.14    0.47
  -2   4 -20   10.19    1.59
   2  -4  20    7.61    0.92
   2  -4  20    7.32    1.02
  -3   4 -20   10.73    1.56
   3  -4  20    8.68    1.14
   3  -4  20    8.40    0.97
  -4   4 -20    3.92    1.12
   4  -4  20    2.51    0.80
   4  -4  20    2.68    0.74
  -5   4 -20    1.38    1.17
   5  -4  20    0.29    0.68
   5  -4  20   -0.32    0.57
   6  -4  20    3.82    1.14
  -6  -3  20   15.45    1.26
   5   3 -20    5.66    1.14
[truncated: 49,618 more chars]
