# Supplementary material for: (3Z,5E)-2-Amino-4,6-bis(pyridin-3-yl)hepta-1,3,5-triene-1,1,3-tricarbo­nitrile
Source: IUCrdata. 2020 Sep 15;5(Pt 9):x201246. doi: 10.1107/S2414314620012468 (PMC9462283; doi:10.1107/S2414314620012468)
Supplement: Supplementary file 2 [file x-05-x201246-Isup3.hkl]

data_I                                                                          
_shelx_title ' 20191226c_P -1 R = New: P21/c'                                   
_shelx_refln_list_code          4                                               
_shelx_F_calc_maximum      147.37                                               
_exptl_crystal_F_000       704.00                                               
_reflns_d_resolution_high  0.7691                                               
                                                                                
loop_                                                                           
 _space_group_symop_operation_xyz                                               
 'x, y, z'                                                                      
 '-x, y+1/2, -z+1/2'                                                            
 '-x, -y, -z'                                                                   
 'x, -y-1/2, z-1/2'                                                             
                                                                                
_cell_length_a     8.4636                                                       
_cell_length_b     9.8402                                                       
_cell_length_c    22.7010                                                       
_cell_angle_alpha  90.000                                                       
_cell_angle_beta  105.917                                                       
_cell_angle_gamma  90.000                                                       
                                                                                
_shelx_F_squared_multiplier     1.000                                           
                                                                                
loop_                                                                           
 _refln_index_h                                                                 
 _refln_index_k                                                                 
 _refln_index_l                                                                 
 _refln_F_squared_calc                                                          
 _refln_F_squared_meas                                                          
 _refln_F_squared_sigma                                                         
 _refln_observed_status                                                         
   1   0   0       2754.75       2786.54        42.56 o                         
   2   0   0        727.25        745.06        13.21 o                         
   3   0   0        379.81        371.92         7.63 o                         
   4   0   0        583.94        660.75        13.93 o                         
   5   0   0        417.07        388.69         9.02 o                         
   6   0   0          3.93          5.81         2.28 o                         
   7   0   0        547.94        499.68        21.92 o                         
   8   0   0          0.15          0.91         0.82 o                         
   9   0   0         17.57         18.10         1.59 o                         
  10   0   0        117.51        129.24        12.53 o                         
   1   1   0       2011.58       1873.13        29.95 o                         
   2   1   0       2868.37       2919.28        36.43 o                         
   3   1   0         90.66         94.78         2.76 o                         
   4   1   0         50.17         66.88         1.08 o                         
   5   1   0        389.86        451.63        25.37 o                         
   6   1   0         59.35         50.46         1.37 o                         
   7   1   0        123.96        121.81         3.95 o                         
   8   1   0         10.74          8.84         0.81 o                         
   9   1   0          0.71          1.80         0.69 o                         
  10   1   0         33.92         36.34         3.31 o                         
   0   2   0         98.80         72.47         1.57 o                         
   1   2   0       1923.02       1968.40        26.99 o                         
   2   2   0        605.85        488.86        57.81 o                         
   3   2   0        173.37        210.09         4.08 o                         
   4   2   0        162.37        170.68         2.68 o                         
   5   2   0         32.10         21.75         0.70 o                         
   6   2   0        103.53         99.07         2.57 o                         
   7   2   0        533.47        553.66        18.48 o                         
   8   2   0          0.03         -0.05         0.60 o                         
   9   2   0         24.10         26.71         1.63 o                         
  10   2   0          5.26          6.96         2.54 o                         
   1   3   0       2516.96       2372.47       124.53 o                         
   2   3   0        197.26        194.01         2.62 o                         
   3   3   0        192.70        187.74         2.61 o                         
   4   3   0         12.89         16.62         0.52 o                         
   5   3   0          0.24          0.29         0.39 o                         
   6   3   0        112.42        104.27         2.32 o                         
   7   3   0        412.27        389.91         8.67 o                         
   8   3   0         55.65         48.89         1.91 o                         
   9   3   0          0.16          1.22         1.01 o                         
  10   3   0          0.38          2.33         1.77 o                         
   0   4   0       3907.63       4147.77        72.97 o                         
   1   4   0        408.01        485.10         6.84 o                         
   2   4   0        774.24        803.84        11.21 o                         
   3   4   0         41.08         31.90         0.73 o                         
   4   4   0         51.50         56.44         1.06 o                         
   5   4   0        235.40        231.43         4.40 o                         
   6   4   0         17.97         22.35         1.27 o                         
   7   4   0        113.16        101.15         2.81 o                         
   8   4   0         85.68         84.45         3.28 o                         
   9   4   0         30.59         26.37         5.07 o                         
   1   5   0         23.55         21.46         0.63 o                         
   2   5   0          0.01          0.32         0.45 o                         
   3   5   0         15.36         14.40         0.65 o                         
   4   5   0         26.66         18.89         0.80 o                         
   5   5   0        307.25        287.33         6.88 o                         
   6   5   0        303.81        315.09         6.45 o                         
   7   5   0         58.13         60.74         3.07 o                         
   8   5   0         32.37         36.06         2.27 o                         
   9   5   0         11.12         11.81         1.66 o                         
   0   6   0       1934.82       2021.36        35.71 o                         
   1   6   0         97.05         84.12         1.53 o                         
   2   6   0         97.92         87.68         1.66 o                         
   3   6   0        102.70         96.29         1.85 o                         
   4   6   0        184.96        193.42         3.87 o                         
   5   6   0          3.13          4.80         1.05 o                         
   6   6   0        384.47        349.65         9.91 o                         
   7   6   0         19.14         20.47         4.30 o                         
   8   6   0          2.37          3.27         1.27 o                         
   1   7   0        187.06        193.18         3.09 o                         
   2   7   0        101.50         98.58         1.87 o                         
   3   7   0         73.56         82.65         2.39 o                         
   4   7   0         75.11         90.11         2.10 o                         
   5   7   0         11.10         11.94         0.89 o                         
   6   7   0         19.98         27.30         2.01 o                         
   7   7   0         15.85         15.28         1.57 o                         
   8   7   0         26.62         33.29         3.26 o                         
   0   8   0         72.58         65.06         3.19 o                         
   1   8   0          3.18          5.22         0.60 o                         
   2   8   0         47.95         50.09         2.08 o                         
   3   8   0        147.91        148.40         4.36 o                         
   4   8   0         68.27         64.41         2.05 o                         
   5   8   0         26.76         29.29         1.65 o                         
   6   8   0          0.03         -0.92         0.92 o                         
   7   8   0         26.06         27.30         4.82 o                         
   1   9   0         32.66         33.28         1.88 o                         
   2   9   0        160.49        159.50         4.29 o                         
   3   9   0         12.35         13.39         1.24 o                         
   4   9   0          0.98          2.86         0.93 o                         
   5   9   0         49.94         51.86         3.94 o                         
   6   9   0        141.83        162.17        15.66 o                         
   7   9   0         16.49         14.26         2.25 o                         
   0  10   0        278.86        284.37        18.47 o                         
   1  10   0        152.83        148.56         5.85 o                         
   2  10   0          0.16         -0.42         0.80 o                         
   3  10   0         35.83         36.79         2.22 o                         
   4  10   0         11.47         12.25         1.72 o                         
   5  10   0         15.55         21.61         5.23 o                         
   1  11   0         22.08         16.30         1.20 o                         
   2  11   0         23.70         25.14         2.19 o                         
   3  11   0         17.06         21.50         2.65 o                         
   4  11   0          1.74          1.99         3.29 o                         
   5  11   0          0.33         -2.20         2.20 o                         
   0  12   0          8.70          8.55         1.56 o                         
   1  12   0          6.80          3.74         1.35 o                         
   2  12   0         52.74         67.50         3.56 o                         
   3  12   0          1.50          1.04         2.23 o                         
 -10   1   1          0.54         -0.38         0.84 o                         
  -9   1   1         13.68         11.85         1.07 o                         
  -8   1   1        348.13        335.28         8.18 o                         
  -7   1   1          0.00         -0.51         0.51 o                         
  -6   1   1         16.91         17.81         1.17 o                         
  -5   1   1        699.31        644.34         9.11 o                         
  -4   1   1         57.83         61.21         1.14 o                         
  -3   1   1        172.70        195.94         2.62 o                         
  -2   1   1         45.96         47.65         1.08 o                         
  -1   1   1       8802.90       8406.63       116.64 o                         
   0   1   1        947.26       1052.84        22.18 o                         
   1   1   1       3896.35       3769.08        51.57 o                         
   2   1   1        962.99        923.90        19.08 o                         
   3   1   1       2473.25       2537.47        42.94 o                         
   4   1   1        127.22        161.46         2.90 o                         
   5   1   1          0.37          0.72         0.28 o                         
   6   1   1        554.73        541.89        12.96 o                         
   7   1   1        555.54        525.04        15.94 o                         
   8   1   1         26.69         26.54         1.52 o                         
   9   1   1        204.29        214.35         6.66 o                         
  10   1   1          0.54          1.14         1.51 o                         
 -10   2   1          0.00         -0.26         1.10 o                         
  -9   2   1          0.15          0.06         0.93 o                         
  -8   2   1          0.00         -0.09         0.56 o                         
  -7   2   1        274.87        264.43         6.29 o                         
  -6   2   1         48.01         47.44         1.73 o                         
  -5   2   1        455.06        461.63         9.95 o                         
  -4   2   1       1124.14       1223.83        15.40 o                         
  -3   2   1        904.18        963.23        12.80 o                         
  -2   2   1       3379.01       3007.62       259.00 o                         
  -1   2   1         72.52         65.06         1.08 o                         
   0   2   1       4198.86       4243.93        52.93 o                         
   1   2   1        434.06        372.37         4.75 o                         
   2   2   1        758.52        778.40        10.74 o                         
   3   2   1        605.46        641.85         8.74 o                         
   4   2   1        384.05        378.89         7.65 o                         
   5   2   1         19.62         18.44         0.72 o                         
   6   2   1          7.37          7.79         0.83 o                         
   7   2   1        172.45        165.43         5.30 o                         
   8   2   1          0.59          0.11         0.54 o                         
   9   2   1         49.63         48.68         2.49 o                         
  10   2   1         37.89         44.37         3.78 o                         
 -10   3   1         25.12         25.51         3.11 o                         
  -9   3   1          5.21          4.34         1.18 o                         
  -8   3   1          3.96          6.46         1.25 o                         
  -7   3   1        103.83         87.84         2.35 o                         
  -6   3   1        405.85        382.67         6.42 o                         
  -5   3   1          0.15          0.28         0.28 o                         
  -4   3   1         22.66         21.52         0.62 o                         
  -3   3   1       1305.33       1305.32        16.39 o                         
  -2   3   1        122.10         97.60         1.60 o                         
  -1   3   1        545.02        507.95        59.66 o                         
   0   3   1         54.57         37.17         1.64 o                         
   1   3   1       2422.90       2078.81       245.93 o                         
   2   3   1       1138.03       1173.68        19.04 o                         
   3   3   1        116.57        110.49         3.69 o                         
   4   3   1          0.25          2.24         0.37 o                         
   5   3   1         61.51         60.53         1.28 o                         
   6   3   1        150.13        138.16         2.72 o                         
   7   3   1        126.90        111.92         2.48 o                         
   8   3   1         15.37         11.78         2.25 o                         
   9   3   1          2.64          2.15         1.49 o                         
  10   3   1          2.42          6.01         2.12 o                         
  -9   4   1          4.22          2.73         1.83 o                         
  -8   4   1         57.19         53.20         2.07 o                         
  -7   4   1         10.53          9.03         1.02 o                         
  -6   4   1        139.03        148.96         3.50 o                         
  -5   4   1       1532.17       1472.44        20.41 o                         
  -4   4   1         20.52         16.29         0.54 o                         
  -3   4   1        906.63        958.91        13.14 o                         
  -2   4   1         75.54         75.79         1.36 o                         
  -1   4   1        729.49        756.29        10.51 o                         
   0   4   1        115.66        115.07         1.62 o                         
   1   4   1       2518.04       2636.57        33.73 o                         
   2   4   1        705.32        833.13        10.56 o                         
   3   4   1        956.23        952.04        17.98 o                         
   4   4   1         54.58         61.56         1.14 o                         
   5   4   1        203.56        195.04         3.15 o                         
   6   4   1        146.58        129.89         3.14 o                         
   7   4   1        298.74        313.88         6.52 o                         
   8   4   1          1.07          1.95         1.00 o                         
   9   4   1         14.36         14.93         3.70 o                         
  -9   5   1          2.64          2.49         1.12 o                         
  -8   5   1         10.20          9.51         1.77 o                         
  -7   5   1          3.87          1.22         0.76 o                         
  -6   5   1        198.94        193.42         4.33 o                         
  -5   5   1        633.95        615.25        10.88 o                         
  -4   5   1          2.08          1.53         0.38 o                         
  -3   5   1        112.01        105.41         1.88 o                         
  -2   5   1        324.32        317.70         5.26 o                         
  -1   5   1        302.33        291.43         4.28 o                         
   0   5   1       1184.27       1312.02        16.45 o                         
   1   5   1        573.54        641.77         8.20 o                         
   2   5   1        690.99        652.32        14.47 o                         
   3   5   1          0.57          0.62         0.31 o                         
   4   5   1        455.43        475.18        12.72 o                         
   5   5   1          0.19          4.22         0.88 o                         
   6   5   1        676.90        616.31        11.68 o                         
   7   5   1         22.68         24.25         1.93 o                         
   8   5   1          2.05          2.36         1.07 o                         
   9   5   1          7.52         11.23         2.23 o                         
  -8   6   1          1.34          3.62         1.15 o                         
  -7   6   1         26.92         27.06         2.04 o                         
  -6   6   1         10.04         11.35         1.04 o                         
  -5   6   1        129.51        115.57         2.90 o                         
  -4   6   1          6.70          5.12         0.53 o                         
  -3   6   1        665.70        683.99        11.95 o                         
  -2   6   1          0.01         -0.05         0.32 o                         
  -1   6   1         72.69         69.40         1.33 o                         
   0   6   1        152.39        155.35         2.23 o                         
   1   6   1          0.01          1.75         0.32 o                         
   2   6   1        196.40        199.84         3.35 o                         
   3   6   1        348.35        324.64         8.22 o                         
   4   6   1        394.47        355.83        10.96 o                         
   5   6   1          5.61          1.30         1.22 o                         
   6   6   1         58.17         63.83         5.00 o                         
   7   6   1         31.03         29.26         2.06 o                         
   8   6   1          0.29          0.76         1.00 o                         
  -8   7   1         42.29         50.82         2.77 o                         
  -7   7   1         88.00         90.19         5.11 o                         
  -6   7   1         32.53         34.06         1.91 o                         
  -5   7   1          0.95          1.09         0.62 o                         
  -4   7   1        224.48        227.53         5.08 o                         
  -3   7   1          3.79          3.91         0.58 o                         
  -2   7   1          8.77         11.72         0.63 o                         
  -1   7   1        350.86        361.27         5.36 o                         
   0   7   1          1.60          0.79         0.36 o                         
   1   7   1         45.18         57.46         1.70 o                         
   2   7   1        110.10        113.26         2.46 o                         
   3   7   1        473.00        494.59        16.44 o                         
   4   7   1        409.49        408.16        14.97 o                         
   5   7   1         17.28         13.75         1.10 o                         
   6   7   1         95.41         99.00        10.32 o                         
   7   7   1          2.13          1.63         1.03 o                         
   8   7   1         10.98         12.56         3.74 o                         
  -7   8   1          3.73          4.75         1.36 o                         
  -6   8   1         10.86         13.71         1.50 o                         
  -5   8   1        159.53        174.45         7.25 o                         
  -4   8   1        108.22        107.86         3.84 o                         
  -3   8   1        312.97        308.66         4.87 o                         
  -2   8   1        198.02        191.21         4.56 o                         
  -1   8   1         34.80         32.75         1.18 o                         
   0   8   1         31.76         32.03         1.11 o                         
   1   8   1        105.96        118.09         2.47 o                         
   2   8   1        305.28        305.77         7.37 o                         
   3   8   1        158.79        158.64         5.08 o                         
   4   8   1        242.44        257.36         9.53 o                         
   5   8   1         25.85         25.16         2.02 o                         
   6   8   1          0.12         -0.62         0.95 o                         
   7   8   1         14.32         20.21         3.59 o                         
  -7   9   1          0.42          0.71         1.58 o                         
  -6   9   1          0.02          1.26         1.10 o                         
  -5   9   1          7.17          5.36         1.02 o                         
  -4   9   1        125.59        132.03         7.25 o                         
  -3   9   1         19.05         16.60         1.09 o                         
  -2   9   1         55.81         59.49         3.90 o                         
  -1   9   1         26.48         24.53         1.52 o                         
   0   9   1         63.14         54.42         1.60 o                         
   1   9   1        130.44        125.54         4.69 o                         
   2   9   1          0.20          0.13         0.61 o                         
   3   9   1         32.90         29.97         1.38 o                         
   4   9   1         22.25         21.26         2.12 o                         
   5   9   1         61.47         66.53         5.87 o                         
   6   9   1         32.35         43.86         5.23 o                         
   7   9   1          0.06         -0.48         1.51 o                         
  -5  10   1          1.08         -0.35         2.26 o                         
  -4  10   1         12.07         16.47         3.05 o                         
  -3  10   1         63.92         73.10         3.33 o                         
  -2  10   1         24.35         23.83         1.85 o                         
  -1  10   1          1.76          0.61         0.68 o                         
   0  10   1         58.18         54.20         1.78 o                         
   1  10   1          1.61          0.08         0.66 o                         
   2  10   1         53.20         61.92         3.22 o                         
   3  10   1         79.65         93.10         5.64 o                         
   4  10   1         32.52         46.18         4.60 o                         
   5  10   1          0.09         -2.11         2.43 o                         
  -5  11   1         57.39         55.65         5.16 o                         
  -4  11   1         11.07         12.76         3.07 o                         
  -3  11   1        213.16        237.41         9.08 o                         
  -2  11   1         16.48         16.40         1.18 o                         
  -1  11   1          0.02         -0.70         0.70 o                         
   0  11   1          0.18         -0.72         0.72 o                         
   1  11   1          0.00          0.19         0.76 o                         
   2  11   1          2.19          2.49         1.06 o                         
   3  11   1         44.00         52.85         3.36 o                         
   4  11   1          0.20         -0.97         2.23 o                         
  -3  12   1         29.92         30.96         4.10 o                         
  -2  12   1          1.60          1.98         1.80 o                         
  -1  12   1          9.71          7.82         1.12 o                         
   0  12   1          0.10         -0.80         0.80 o                         
   1  12   1          9.76          8.27         1.52 o                         
   2  12   1          2.21          1.50         1.25 o                         
   3  12   1          8.21          6.29         2.79 o                         
 -10   0   2          0.36          0.73         1.02 o                         
  -9   0   2         10.32          6.39         1.17 o                         
  -8   0   2         54.26         60.85         2.71 o                         
  -7   0   2        481.96        419.39        19.31 o                         
  -6   0   2         50.74         48.62         1.91 o                         
  -5   0   2        217.64        190.77         4.80 o                         
  -4   0   2       1050.95       1105.04        24.73 o                         
  -3   0   2        224.57        200.70        11.46 o                         
  -2   0   2       4450.10       4185.62       152.65 o                         
  -1   0   2       5455.95       5249.20        92.73 o                         
   0   0   2       4422.83       4033.67        72.17 o                         
   1   0   2          0.40         -1.43         1.80 o                         
   2   0   2       3821.01       4012.06        87.23 o                         
   3   0   2         23.23         29.33         0.85 o                         
   4   0   2       1067.93       1193.29        25.44 o                         
   5   0   2         16.12         16.27         0.76 o                         
   6   0   2       2069.42       1930.07        94.85 o                         
   7   0   2        819.41        786.62        45.31 o                         
   8   0   2          6.78         10.47         1.20 o                         
   9   0   2          0.00          0.78         2.11 o                         
  10   0   2          1.76          3.82         1.73 o                         
 -10   1   2          9.35         10.10         1.20 o                         
  -9   1   2         46.97         44.62         2.57 o                         
  -8   1   2          0.19          1.99         0.64 o                         
  -7   1   2         39.75         30.00         1.44 o                         
  -6   1   2         16.90         18.30         0.88 o                         
  -5   1   2         15.73         14.49         0.56 o                         
  -4   1   2        773.94        821.32        11.43 o                         
  -3   1   2       4808.75       4932.57        67.66 o                         
  -2   1   2       2864.60       3017.07        38.54 o                         
  -1   1   2       4133.39       4210.64        57.89 o                         
   0   1   2       3110.56       3144.24        89.72 o                         
   1   1   2       3161.25       2945.59        85.27 o                         
   2   1   2          0.71          2.83         0.21 o                         
   3   1   2       1139.80       1150.31        20.63 o                         
   4   1   2         54.44         41.50         2.31 o                         
   5   1   2        139.11        137.63         3.52 o                         
   6   1   2          6.00          6.35         0.60 o                         
   7   1   2        120.23        119.43         4.87 o                         
   8   1   2         33.53         29.13         2.36 o                         
   9   1   2          7.84         10.00         1.05 o                         
  10   1   2         49.73         56.27         4.32 o                         
 -10   2   2         10.70         14.92         3.22 o                         
  -9   2   2         91.42         86.16         2.77 o                         
  -8   2   2         36.81         40.25         1.49 o                         
  -7   2   2         64.02         66.60         3.44 o                         
  -6   2   2        141.07        151.47         3.07 o                         
  -5   2   2         23.79         30.64         1.17 o                         
  -4   2   2       1161.55       1266.42        15.93 o                         
  -3   2   2        287.02        323.09         4.22 o                         
  -2   2   2       5986.36       6029.41        98.13 o                         
  -1   2   2         33.15         27.97         0.90 o                         
   0   2   2      14364.57      13310.84       172.86 o                         
   1   2   2       2423.99       2453.77        30.65 o                         
   2   2   2        446.45        486.83         6.81 o                         
   3   2   2        675.94        652.38         8.33 o                         
   4   2   2          0.36          0.80         0.22 o                         
   5   2   2        339.47        304.05         7.20 o                         
   6   2   2         52.99         46.95         1.33 o                         
   7   2   2         18.17         22.50         1.24 o                         
   8   2   2          0.45         -0.60         0.60 o                         
   9   2   2         30.59         26.76         2.04 o                         
  10   2   2          7.60          8.19         3.39 o                         
 -10   3   2          4.59          6.31         1.97 o                         
  -9   3   2          7.53          8.35         1.08 o                         
  -8   3   2          4.93          6.41         1.14 o                         
  -7   3   2         14.79         17.03         1.99 o                         
  -6   3   2          2.50          0.80         0.48 o                         
  -5   3   2          0.21          2.28         0.37 o                         
  -4   3   2        109.34        106.09         1.77 o                         
  -3   3   2          0.22          0.52         0.23 o                         
  -2   3   2        143.16        157.05         2.41 o                         
  -1   3   2       5317.22       3604.24      1019.40 o                         
   0   3   2         36.48         32.33         0.58 o                         
   1   3   2       2446.08       2493.90        34.55 o                         
   2   3   2       1172.82       1358.48        24.29 o                         
   3   3   2       2586.63       2832.51        49.49 o                         
   4   3   2        789.25        875.47        11.23 o                         
   5   3   2        306.18        295.49         4.47 o                         
   6   3   2          1.08          1.35         0.46 o                         
   7   3   2         49.87         35.86         1.35 o                         
   8   3   2         20.69         22.00         1.75 o                         
   9   3   2          0.76          1.50         1.03 o                         
  10   3   2          1.20          5.57         2.51 o                         
  -9   4   2          0.01          0.89         1.07 o                         
  -8   4   2         71.82         58.74         2.17 o                         
  -7   4   2          4.01          3.04         0.82 o                         
  -6   4   2        170.24        164.17         4.21 o                         
  -5   4   2         23.20         26.41         1.20 o                         
  -4   4   2        451.57        465.99         6.95 o                         
  -3   4   2          0.28          1.14         0.29 o                         
  -2   4   2       1361.98       1469.85        20.21 o                         
  -1   4   2        431.02        514.48         7.25 o                         
   0   4   2         62.15         48.87         0.80 o                         
   1   4   2          3.30          5.61         0.44 o                         
   2   4   2        418.01        471.39         8.02 o                         
   3   4   2         34.81         37.93         1.09 o                         
   4   4   2         99.74         93.13         1.63 o                         
   5   4   2          0.76          0.40         0.33 o                         
   6   4   2          6.14          7.39         0.80 o                         
   7   4   2        196.53        177.22         5.05 o                         
   8   4   2        164.66        160.93         5.34 o                         
   9   4   2          3.40          2.01         1.81 o                         
  -9   5   2          8.72         11.41         1.53 o                         
  -8   5   2        155.52        149.74         3.84 o                         
  -7   5   2          4.65          2.98         0.82 o                         
  -6   5   2        615.46        587.51        13.05 o                         
  -5   5   2        197.93        211.56         3.89 o                         
  -4   5   2        153.50        147.39         2.52 o                         
  -3   5   2          1.64          1.86         0.35 o                         
  -2   5   2        177.54        188.65         3.32 o                         
  -1   5   2        434.81        487.40         6.94 o                         
   0   5   2         96.43        101.06         2.21 o                         
   1   5   2        233.06        219.16         2.99 o                         
   2   5   2        306.47        275.17         4.30 o                         
   3   5   2         19.38         17.92         0.55 o                         
   4   5   2        103.80        107.79         2.78 o                         
   5   5   2          5.70          7.96         0.70 o                         
   6   5   2        988.36        977.91        40.22 o                         
   7   5   2         10.57         11.53         1.33 o                         
   8   5   2         27.19         26.68         5.10 o                         
   9   5   2         18.80         17.33         2.42 o                         
  -8   6   2         21.53         23.59         2.02 o                         
  -7   6   2         27.27         27.49         1.61 o                         
  -6   6   2          8.15          5.94         0.86 o                         
  -5   6   2        573.34        566.67        14.19 o                         
  -4   6   2         29.28         29.52         1.01 o                         
  -3   6   2        187.44        185.53         3.04 o                         
  -2   6   2        420.65        450.75         6.56 o                         
  -1   6   2        266.88        269.95         4.06 o                         
   0   6   2        619.80        652.62         8.85 o                         
   1   6   2         28.41         31.82         0.73 o                         
   2   6   2        303.63        315.16         6.26 o                         
   3   6   2          5.60          6.67         0.75 o                         
   4   6   2         32.72         29.25         1.03 o                         
   5   6   2          0.01         -0.13         0.61 o                         
   6   6   2          1.07          1.65         1.33 o                         
   7   6   2          2.79          0.86         0.92 o                         
   8   6   2          2.15          0.76         1.67 o                         
  -8   7   2         82.00         91.97         3.67 o                         
  -7   7   2         11.82         12.60         1.52 o                         
  -6   7   2          2.18          3.45         0.83 o                         
  -5   7   2        433.46        450.48        13.17 o                         
  -4   7   2         79.04         85.66         3.33 o                         
  -3   7   2          0.16          0.08         0.40 o                         
  -2   7   2        172.62        167.86         2.81 o                         
  -1   7   2         57.05         62.27         1.33 o                         
   0   7   2          6.04          6.98         0.56 o                         
   1   7   2         87.59         98.75         1.82 o                         
   2   7   2        226.42        245.33         4.52 o                         
   3   7   2        197.08        204.62         7.83 o                         
   4   7   2        429.68        439.23        19.90 o                         
   5   7   2          4.04          5.63         0.91 o                         
   6   7   2         34.84         39.46         2.87 o                         
   7   7   2          1.81          2.20         1.05 o                         
   8   7   2         31.65         32.30         3.93 o                         
  -7   8   2          0.15         -0.70         1.17 o                         
  -6   8   2         83.58         93.70         3.43 o                         
  -5   8   2         56.08         60.97         3.26 o                         
  -4   8   2         17.25         19.80         1.00 o                         
  -3   8   2          0.47          0.15         0.52 o                         
  -2   8   2         69.16         67.82         1.64 o                         
  -1   8   2         15.60         10.88         0.75 o                         
   0   8   2         74.45         77.26         1.84 o                         
   1   8   2          0.51          0.40         0.49 o                         
   2   8   2          1.18          0.98         0.56 o                         
   3   8   2        338.35        346.01        10.65 o                         
   4   8   2         62.05         61.15         3.23 o                         
   5   8   2         15.78         16.60         1.55 o                         
   6   8   2         10.36          9.84         1.84 o                         
   7   8   2         23.33         23.38         3.87 o                         
  -7   9   2          0.00         -1.19         1.53 o                         
  -6   9   2          9.31         10.53         1.43 o                         
  -5   9   2         39.12         38.74         3.03 o                         
  -4   9   2         66.11         72.61         4.50 o                         
  -3   9   2         68.90         72.07         2.65 o                         
  -2   9   2        153.01        146.10         3.54 o                         
  -1   9   2          3.57          3.13         0.70 o                         
   0   9   2         65.70         62.83         1.98 o                         
   1   9   2        370.71        358.89         6.55 o                         
   2   9   2          0.95          0.72         0.61 o                         
   3   9   2          5.30          5.44         0.99 o                         
   4   9   2         49.08         58.38         3.59 o                         
   5   9   2         32.66         33.48         3.53 o                         
   6   9   2          0.01          0.80         1.04 o                         
   7   9   2          0.05         -1.64         1.66 o                         
  -5  10   2          0.26          1.43         1.27 o                         
  -4  10   2         22.78         25.85         2.50 o                         
  -3  10   2          7.76          7.05         0.89 o                         
  -2  10   2        211.48        209.50         4.17 o                         
  -1  10   2          0.11         -0.60         0.60 o                         
   0  10   2        184.44        179.21         5.53 o                         
   1  10   2          9.49          6.61         0.82 o                         
   2  10   2         38.99         40.23         3.04 o                         
   3  10   2        117.45        124.34         5.14 o                         
   4  10   2          5.22          7.59         1.20 o                         
   5  10   2          7.65          8.93         3.15 o                         
  -5  11   2          2.95         -0.19         2.18 o                         
  -4  11   2         34.63         40.59         4.12 o                         
  -3  11   2         26.01         35.57         3.57 o                         
  -2  11   2          1.51          1.88         0.92 o                         
  -1  11   2         45.01         46.90         1.79 o                         
   0  11   2         38.30         39.49         1.73 o                         
   1  11   2         13.08         13.87         1.41 o                         
   2  11   2          0.00         -0.15         0.97 o                         
   3  11   2         25.29         28.30         3.17 o                         
   4  11   2          4.31          1.40         2.53 o                         
  -3  12   2          4.45          3.78         1.56 o                         
  -2  12   2         59.84         60.82         3.72 o                         
  -1  12   2          0.80         -0.84         0.84 o                         
   0  12   2          4.47          2.00         1.19 o                         
   1  12   2          1.74          0.59         1.25 o                         
   2  12   2         10.22         10.51         1.94 o                         
   3  12   2          0.17         -2.01         2.33 o                         
 -10   1   3          1.17          0.77         0.87 o                         
  -9   1   3         27.05         25.38         1.35 o                         
  -8   1   3        401.99        401.56         8.81 o                         
  -7   1   3         41.02         31.98         1.84 o                         
  -6   1   3        133.11        137.03         2.83 o                         
  -5   1   3        168.27        167.59         2.66 o                         
  -4   1   3        931.40        971.59        13.47 o                         
  -3   1   3         93.16         78.34         2.44 o                         
  -2   1   3       1597.24       1675.36        22.85 o                         
  -1   1   3       1024.31        968.16        18.17 o                         
   0   1   3         77.89         70.96        10.96 o                         
   1   1   3         18.56         22.42         0.41 o                         
   2   1   3       1349.95       1324.50        18.74 o                         
   3   1   3       2595.06       2650.57        33.00 o                         
   4   1   3         13.81         15.98         0.67 o                         
   5   1   3        147.50        145.37         4.30 o                         
   6   1   3         13.47         15.83         0.99 o                         
   7   1   3          0.01          0.73         0.68 o                         
   8   1   3          5.33          4.01         0.69 o                         
   9   1   3         28.42         29.59         1.98 o                         
 -10   2   3         46.26         62.72         2.67 o                         
  -9   2   3          6.25          7.67         1.08 o                         
  -8   2   3        122.81        115.16         2.72 o                         
  -7   2   3          4.82          4.36         0.66 o                         
  -6   2   3          1.77          2.04         0.47 o                         
  -5   2   3        261.58        263.83         4.00 o                         
  -4   2   3         11.08         11.04         0.42 o                         
  -3   2   3        761.55        778.69         9.86 o                         
  -2   2   3          2.45          9.32         1.02 o                         
  -1   2   3       1304.29       1369.60        17.08 o                         
   0   2   3       1153.77       1047.94        21.63 o                         
   1   2   3       1731.77       1797.67        35.50 o                         
   2   2   3       1351.32       1327.01        33.04 o                         
   3   2   3        429.89        492.56         6.38 o                         
   4   2   3         86.20         66.02         1.16 o                         
   5   2   3        530.56        493.31         9.13 o                         
   6   2   3         31.97         34.68         1.18 o                         
   7   2   3        160.41        136.33         2.80 o                         
   8   2   3          4.97          6.42         0.86 o                         
   9   2   3         16.01         20.20         2.52 o                         
 -10   3   3          0.29          1.82         1.10 o                         
  -9   3   3         61.03         62.61         2.93 o                         
  -8   3   3        221.75        216.30         6.04 o                         
  -7   3   3        165.75        157.73         7.63 o                         
  -6   3   3          5.53          4.66         0.55 o                         
  -5   3   3        320.29        339.58         5.71 o                         
  -4   3   3          0.01          1.24         0.25 o                         
  -3   3   3         15.78         15.48         0.63 o                         
  -2   3   3          5.03          1.25         0.16 o                         
  -1   3   3        305.14        311.63         5.01 o                         
   0   3   3      11472.08      11459.61       175.25 o                         
   1   3   3        245.52        227.42         3.89 o                         
   2   3   3        311.25        306.83         6.17 o                         
   3   3   3         65.42         65.28         1.21 o                         
   4   3   3         15.50         12.55         0.50 o                         
   5   3   3         95.82         96.35         2.14 o                         
   6   3   3        348.66        313.58         5.39 o                         
   7   3   3        258.23        217.31         4.70 o                         
   8   3   3          0.34         -0.57         0.86 o                         
   9   3   3         34.05         43.65         2.44 o                         
  -9   4   3          0.15          0.04         0.77 o                         
  -8   4   3         25.89         18.64         1.57 o                         
  -7   4   3         97.67         83.08         2.84 o                         
  -6   4   3        118.44        102.27         4.46 o                         
  -5   4   3        260.75        246.61         5.53 o                         
  -4   4   3         68.79         67.61         1.19 o                         
  -3   4   3        396.12        447.77         6.52 o                         
  -2   4   3         47.69         45.24         1.27 o                         
  -1   4   3        941.40        965.25        13.33 o                         
   0   4   3          0.14          0.65         0.21 o                         
   1   4   3          3.30          7.71         1.49 o                         
   2   4   3        427.74        495.54        11.28 o                         
   3   4   3         12.29         13.91         0.59 o                         
   4   4   3        502.55        480.22        28.46 o                         
   5   4   3         43.12         37.77         1.33 o                         
   6   4   3        293.44        256.74        15.64 o                         
   7   4   3        196.38        181.13         6.25 o                         
   8   4   3         31.93         31.78         5.82 o                         
   9   4   3         87.00         90.26         4.20 o                         
  -9   5   3         21.10         25.71         4.01 o                         
  -8   5   3         45.96         46.76         2.64 o                         
  -7   5   3         33.99         37.61         2.01 o                         
  -6   5   3         20.37         21.48         1.30 o                         
  -5   5   3         20.49         15.97         0.93 o                         
  -4   5   3        106.41        104.84         3.40 o                         
  -3   5   3         11.51          6.20         0.47 o                         
  -2   5   3        151.09        150.56         4.23 o                         
  -1   5   3        357.15        394.67         5.16 o                         
   0   5   3        143.13        140.99         2.00 o                         
   1   5   3         44.54         38.85         0.82 o                         
   2   5   3        562.59        477.93        65.15 o                         
   3   5   3          2.76          2.21         0.30 o                         
   4   5   3         79.22         75.23         1.76 o                         
   5   5   3         77.19         69.69         2.62 o                         
   6   5   3          3.36          6.13         1.07 o                         
   7   5   3         46.34         48.47         4.35 o                         
   8   5   3         52.95         49.03         4.58 o                         
   9   5   3         17.94         20.05         2.66 o                         
  -8   6   3         11.52         13.17         1.57 o                         
  -7   6   3        162.57        160.39         3.94 o                         
  -6   6   3          6.77          4.88         0.84 o                         
  -5   6   3       1316.75       1259.68        25.92 o                         
  -4   6   3         13.30         10.21         0.84 o                         
  -3   6   3         91.95         98.62         1.87 o                         
  -2   6   3        158.60        161.82         2.67 o                         
  -1   6   3         97.66         95.71         1.72 o                         
   0   6   3        649.11        640.20        10.22 o                         
   1   6   3       1413.05       1432.56        18.03 o                         
   2   6   3        119.93        118.84         2.09 o                         
   3   6   3        279.04        286.67         8.09 o                         
   4   6   3          8.13         10.66         0.68 o                         
   5   6   3        328.67        302.65        21.85 o                         
   6   6   3         21.00         21.47         1.71 o                         
   7   6   3         67.05         62.94         7.16 o                         
   8   6   3          0.23          1.55         1.08 o                         
  -8   7   3         17.85         23.75         2.05 o                         
  -7   7   3         22.11         19.18         1.39 o                         
  -6   7   3        301.84        302.51        13.12 o                         
  -5   7   3         36.26         32.43         1.39 o                         
  -4   7   3         83.65         76.98         1.97 o                         
  -3   7   3        376.39        388.63         8.26 o                         
  -2   7   3         54.03         63.71         1.41 o                         
  -1   7   3         72.61         60.57         1.31 o                         
   0   7   3        346.83        330.74         7.44 o                         
   1   7   3        120.85        114.73         2.04 o                         
   2   7   3        148.72        149.86         2.59 o                         
   3   7   3         83.58         73.39         9.86 o                         
   4   7   3         28.84         31.07         2.18 o                         
   5   7   3        265.78        299.51        17.16 o                         
   6   7   3         16.82         14.97         1.50 o                         
   7   7   3          0.21         -0.94         0.94 o                         
  -7   8   3          9.92         12.77         2.68 o                         
  -6   8   3         21.42         18.45         1.88 o                         
  -5   8   3         16.18         16.57         1.08 o                         
  -4   8   3          6.77          5.81         0.69 o                         
  -3   8   3        378.49        376.87         7.28 o                         
  -2   8   3        356.48        362.73         5.59 o                         
  -1   8   3          3.61          3.57         0.89 o                         
   0   8   3         24.46         25.03         1.49 o                         
   1   8   3        152.61        151.80         3.03 o                         
   2   8   3         98.74        103.22         3.61 o                         
   3   8   3        206.17        209.20         9.38 o                         
   4   8   3         14.21         16.43         1.27 o                         
   5   8   3         68.08         63.04         5.45 o                         
   6   8   3         31.36         36.20         5.97 o                         
   7   8   3         31.98         39.84         8.52 o                         
  -7   9   3          0.98          0.15         1.71 o                         
  -6   9   3         54.93         66.66         4.93 o                         
  -5   9   3         41.68         40.46         2.55 o                         
  -4   9   3          0.87          0.93         0.68 o                         
  -3   9   3         52.80         41.47         1.61 o                         
  -2   9   3          0.46          0.47         0.71 o                         
  -1   9   3         39.92         35.18         1.52 o                         
   0   9   3         17.57         16.22         1.11 o                         
   1   9   3        359.58        377.40        10.39 o                         
   2   9   3        130.75        144.86         4.80 o                         
   3   9   3         17.92         17.53         1.33 o                         
   4   9   3         25.00         29.52         3.27 o                         
   5   9   3          7.04          7.45         1.64 o                         
   6   9   3          2.34          1.44         2.08 o                         
  -5  10   3         26.16         30.38         2.31 o                         
  -4  10   3          8.97         12.10         1.42 o                         
  -3  10   3          6.35          8.98         0.91 o                         
  -2  10   3         12.93         11.31         0.93 o                         
  -1  10   3          4.67          2.97         0.72 o                         
   0  10   3         26.11         25.25         1.28 o                         
   1  10   3         40.88         46.91         2.18 o                         
   2  10   3         43.78         49.77         3.36 o                         
   3  10   3          0.85          0.92         0.96 o                         
   4  10   3         10.03         14.14         1.59 o                         
   5  10   3         60.28         77.37        14.26 o                         
  -5  11   3         37.40         42.21         4.97 o                         
  -4  11   3          0.76          1.24         1.23 o                         
  -3  11   3         45.45         43.92         2.52 o                         
  -2  11   3          2.03          2.36         0.80 o                         
  -1  11   3         72.10         63.32         2.85 o                         
   0  11   3         48.29         45.05         2.30 o                         
   1  11   3         80.70         75.98         2.82 o                         
   2  11   3         14.29         14.45         1.76 o                         
   3  11   3         25.53         21.72         3.70 o                         
   4  11   3          4.10         -1.32         2.31 o                         
  -3  12   3         13.71         18.75         3.12 o                         
  -2  12   3          6.76         10.33         1.46 o                         
  -1  12   3          8.81          9.85         1.65 o                         
   0  12   3          5.65          2.99         1.42 o                         
   1  12   3         11.31          9.55         1.70 o                         
   2  12   3         35.24         34.24         5.38 o                         
 -10   0   4          1.72          1.80         1.14 o                         
  -9   0   4         70.71         73.55         6.16 o                         
  -8   0   4          0.12         -0.82         0.82 o                         
  -7   0   4         52.04         38.45         3.85 o                         
  -6   0   4         78.40         90.46         4.50 o                         
  -5   0   4       1516.78       1608.79        54.68 o                         
  -4   0   4         11.97          4.30         0.87 o                         
  -3   0   4       1924.81       1926.94        86.18 o                         
  -2   0   4      11473.48      11476.64       201.88 o                         
  -1   0   4       1968.23       1842.86       120.80 o                         
   0   0   4        538.87        459.25         8.25 o                         
   1   0   4         39.40         42.22         1.03 o                         
   2   0   4       4575.80       4600.72        85.68 o                         
   3   0   4         65.39         59.85         1.75 o                         
   4   0   4       2610.16       2630.05        80.44 o                         
   5   0   4        499.18        452.05        13.39 o                         
   6   0   4          2.52          2.59         1.46 o                         
   7   0   4        612.71        616.15        42.33 o                         
   8   0   4         19.77         14.73         1.94 o                         
   9   0   4          1.74          3.65         1.51 o                         
 -10   1   4         14.00         12.01         1.31 o                         
  -9   1   4         12.80         16.02         1.11 o                         
  -8   1   4          1.32          3.57         0.82 o                         
  -7   1   4         60.37         55.71         1.62 o                         
  -6   1   4         95.28         92.91         2.04 o                         
  -5   1   4        404.19        455.13         6.57 o                         
  -4   1   4          6.15          7.58         0.40 o                         
  -3   1   4         88.68        101.25         1.67 o                         
  -2   1   4        764.98        642.81         8.15 o                         
  -1   1   4      15735.68      14413.22       299.07 o                         
   0   1   4        368.65        379.47         4.82 o                         
   1   1   4        689.80        724.51        13.39 o                         
   2   1   4        358.43        412.15         6.49 o                         
   3   1   4         12.10         13.40         0.54 o                         
   4   1   4         29.05         24.65         0.88 o                         
   5   1   4          5.33          8.38         0.49 o                         
   6   1   4       1083.83        990.64        27.63 o                         
   7   1   4        106.70         96.67         3.79 o                         
   8   1   4         34.72         36.59         1.62 o                         
   9   1   4          0.00         -0.16         0.88 o                         
 -10   2   4          0.03          1.32         1.07 o                         
  -9   2   4         21.20         23.11         1.55 o                         
  -8   2   4        192.63        195.30         4.76 o                         
  -7   2   4          7.94          6.15         0.70 o                         
  -6   2   4         82.92         78.94         1.82 o                         
  -5   2   4       1077.85       1102.07        15.35 o                         
  -4   2   4       1570.06       1652.27        22.73 o                         
  -3   2   4        701.70        758.64         9.63 o                         
  -2   2   4      19732.28      19681.57       348.18 o                         
  -1   2   4        485.80        425.22         6.68 o                         
   0   2   4      12416.96      11670.38       334.71 o                         
   1   2   4       2598.13       2592.08        34.16 o                         
   2   2   4       2585.10       2731.74        46.28 o                         
   3   2   4        500.34        593.47        10.05 o                         
   4   2   4        105.84         91.78         1.56 o                         
   5   2   4         15.61         13.00         0.59 o                         
   6   2   4        706.48        680.72        10.92 o                         
   7   2   4        111.56         93.21         2.50 o                         
   8   2   4        100.66         87.52         2.87 o                         
   9   2   4         10.08          6.52         1.81 o                         
 -10   3   4          1.66          1.77         0.95 o                         
  -9   3   4         51.37         57.29         2.81 o                         
  -8   3   4          6.66          6.44         0.99 o                         
  -7   3   4         44.86         37.60         2.43 o                         
  -6   3   4        311.08        291.61         7.01 o                         
  -5   3   4        201.90        232.11         4.21 o                         
  -4   3   4        769.69        843.15        10.78 o                         
  -3   3   4         50.69         64.70         2.87 o                         
  -2   3   4          2.88          5.63         0.71 o                         
  -1   3   4        360.39        360.44         4.67 o                         
   0   3   4       2022.70       2037.95        35.96 o                         
   1   3   4        109.85        114.22         2.57 o                         
   2   3   4        202.75        256.70         5.33 o                         
   3   3   4        384.13        372.66        18.29 o                         
   4   3   4        557.81        516.26         8.87 o                         
   5   3   4          0.18          0.57         0.32 o                         
   6   3   4        153.35        157.88         4.74 o                         
   7   3   4          1.43          2.56         0.92 o                         
   8   3   4         30.96         29.81         2.04 o                         
   9   3   4         68.28         68.74         2.98 o                         
  -9   4   4        139.49        143.57         3.86 o                         
  -8   4   4        191.91        178.29         4.69 o                         
  -7   4   4         20.08         13.68         1.18 o                         
  -6   4   4         31.83         25.81         1.41 o                         
  -5   4   4        199.06        181.70         6.75 o                         
  -4   4   4         11.82         15.05         0.55 o                         
  -3   4   4          1.48          0.43         0.19 o                         
  -2   4   4        629.72        789.19        11.05 o                         
  -1   4   4       2156.99       2167.41        27.06 o                         
   0   4   4        479.91        504.33        12.04 o                         
   1   4   4          0.12          0.53         0.17 o                         
   2   4   4         18.21         16.52         0.48 o                         
   3   4   4        289.93        333.20         9.14 o                         
   4   4   4        289.48        297.05         7.09 o                         
   5   4   4         15.33         15.20         0.70 o                         
   6   4   4        251.04        230.26        14.61 o                         
   7   4   4        105.56        100.60         3.44 o                         
   8   4   4          0.31          2.06         2.20 o                         
   9   4   4          6.13          6.76         1.90 o                         
  -9   5   4         17.33         18.27         1.47 o                         
  -8   5   4         59.48         59.91         2.30 o                         
  -7   5   4        425.69        409.26        10.54 o                         
  -6   5   4         98.32         84.47         2.47 o                         
  -5   5   4        139.57        140.61         3.53 o                         
  -4   5   4          0.30          0.62         0.38 o                         
  -3   5   4        183.93        192.86         3.10 o                         
  -2   5   4        201.92        185.99        24.10 o                         
  -1   5   4         87.00         98.11         1.64 o                         
   0   5   4         90.94         79.58         1.25 o                         
   1   5   4         56.96         47.74         1.09 o                         
   2   5   4        143.25        126.38         3.84 o                         
   3   5   4        407.63        419.86         9.57 o                         
   4   5   4        198.38        194.64         4.79 o                         
   5   5   4          0.24         -0.25         0.90 o                         
   6   5   4        309.72        268.45        15.27 o                         
   7   5   4         47.08         41.02         3.88 o                         
   8   5   4         67.11         62.84         2.80 o                         
  -8   6   4         52.88         56.06         2.51 o                         
  -7   6   4          5.18          5.94         0.95 o                         
  -6   6   4         42.09         43.97         1.83 o                         
  -5   6   4        222.37        128.90        54.36 o                         
  -4   6   4         27.66         25.18         0.97 o                         
  -3   6   4         21.74         20.92         0.85 o                         
  -2   6   4       1403.06       1470.36        20.39 o                         
  -1   6   4        105.38        101.32         1.81 o                         
   0   6   4        154.99        135.18         2.18 o                         
   1   6   4        490.63        468.93         7.01 o                         
   2   6   4          1.54          2.72         0.43 o                         
   3   6   4        151.87        142.00         3.96 o                         
   4   6   4        960.39        924.35        41.49 o                         
   5   6   4         11.19          8.48         0.95 o                         
   6   6   4         49.98         60.41         5.80 o                         
   7   6   4          8.70         10.07         1.29 o                         
   8   6   4          8.20         12.33         2.56 o                         
  -8   7   4         55.33         55.04         2.91 o                         
  -7   7   4         14.32         11.25         1.18 o                         
  -6   7   4          0.56          0.53         0.71 o                         
  -5   7   4        101.75         94.51         2.48 o                         
  -4   7   4         37.26         31.81         1.19 o                         
  -3   7   4          5.82          5.86         0.65 o                         
  -2   7   4          2.14          0.82         0.42 o                         
  -1   7   4         25.02         28.69         1.11 o                         
   0   7   4         10.35          6.70         0.65 o                         
   1   7   4        246.64        250.94         4.66 o                         
   2   7   4          0.01         -0.32         0.37 o                         
   3   7   4          2.13          1.86         0.66 o                         
   4   7   4        666.38        707.65        31.07 o                         
   5   7   4          0.16         -0.40         0.74 o                         
   6   7   4         11.72         11.26         3.47 o                         
   7   7   4         10.58         10.57         1.38 o                         
  -7   8   4          0.64          1.22         1.17 o                         
  -6   8   4         98.93         98.63         5.50 o                         
  -5   8   4        117.87        106.88         4.02 o                         
  -4   8   4          6.92          6.52         0.72 o                         
  -3   8   4        244.10        223.01         4.33 o                         
  -2   8   4         65.38         59.65         1.67 o                         
  -1   8   4         14.08         14.14         0.85 o                         
   0   8   4          0.05          0.41         0.46 o                         
   1   8   4         28.36         31.58         2.46 o                         
   2   8   4          0.36          0.86         0.79 o                         
   3   8   4         10.23         11.02         0.90 o                         
   4   8   4        288.23        296.62        14.12 o                         
   5   8   4          8.33          8.97         1.47 o                         
   6   8   4          4.37          6.12         1.70 o                         
   7   8   4          1.98          2.57         1.60 o                         
  -7   9   4          0.12          1.58         1.90 o                         
  -6   9   4         73.46         88.03         6.30 o                         
  -5   9   4         69.19         72.54         3.28 o                         
  -4   9   4         10.54          8.06         0.89 o                         
  -3   9   4          0.92         -0.40         0.60 o                         
  -2   9   4          0.39          0.45         0.68 o                         
  -1   9   4         51.90         51.40         1.55 o                         
   0   9   4          4.07          3.08         0.63 o                         
   1   9   4          0.76          1.75         1.32 o                         
   2   9   4          6.83          9.83         1.12 o                         
   3   9   4         10.26         10.33         1.18 o                         
   4   9   4        190.38        231.84        13.79 o                         
   5   9   4          0.57         -0.81         0.81 o                         
   6   9   4          4.45          4.08         2.56 o                         
  -6  10   4          5.36          8.01         3.02 o                         
  -5  10   4          0.25         -0.17         0.79 o                         
  -4  10   4         26.37         29.30         2.61 o                         
  -3  10   4         32.54         31.81         2.01 o                         
  -2  10   4          0.89         -0.30         0.78 o                         
  -1  10   4         54.96         52.64         2.62 o                         
   0  10   4          8.88          8.60         0.87 o                         
   1  10   4          0.64          0.70         1.37 o                         
   2  10   4        132.50        150.31         5.52 o                         
   3  10   4         74.91         86.24         5.17 o                         
   4  10   4        100.24        115.09         9.32 o                         
   5  10   4         40.22         42.82         4.56 o                         
  -5  11   4         91.71        106.59         6.76 o                         
  -4  11   4          3.63          3.39         0.97 o                         
  -3  11   4          0.73         -0.58         1.23 o                         
  -2  11   4          9.36         10.47         1.02 o                         
  -1  11   4         14.59         15.90         1.16 o                         
   0  11   4          3.68          1.58         1.08 o                         
   1  11   4          1.83          2.59         1.63 o                         
   2  11   4         18.20         13.33         1.45 o                         
   3  11   4         35.92         38.89         4.19 o                         
   4  11   4         33.66         35.97         4.60 o                         
  -3  12   4          0.82         -0.90         0.90 o                         
  -2  12   4         45.44         36.81         2.56 o                         
  -1  12   4         18.37         12.08         2.20 o                         
   0  12   4          7.34         10.63         2.16 o                         
   1  12   4         13.77         12.64         2.29 o                         
 -10   1   5         95.19        105.12         3.57 o                         
  -9   1   5         15.19         16.33         1.13 o                         
  -8   1   5         50.61         48.19         1.67 o                         
  -7   1   5          1.39          0.06         0.51 o                         
  -6   1   5          0.00         -0.05         0.39 o                         
  -5   1   5        124.58        151.08         2.46 o                         
  -4   1   5          8.66          7.74         0.41 o                         
  -3   1   5         23.24         27.96         0.73 o                         
  -2   1   5       5936.87       6158.30        84.70 o                         
  -1   1   5       7999.03       7634.97       107.62 o                         
   0   1   5       3088.09       2857.37        44.94 o                         
   1   1   5       2563.86       2564.48        58.57 o                         
   2   1   5        254.11        218.86        17.78 o                         
   3   1   5        241.26        284.82         4.75 o                         
   4   1   5        384.70        348.35        41.83 o                         
   5   1   5         98.46        111.79         2.97 o                         
   6   1   5        125.02        130.94         3.16 o                         
   7   1   5        526.83        464.41        15.58 o                         
   8   1   5         65.25         61.40         2.56 o                         
   9   1   5          1.33          1.35         0.99 o                         
 -10   2   5         13.80         17.84         1.54 o                         
  -9   2   5         48.48         49.14         2.13 o                         
  -8   2   5         56.78         55.79         1.78 o                         
  -7   2   5         69.77         67.41         1.80 o                         
  -6   2   5          5.43          9.95         0.69 o                         
  -5   2   5        109.01        107.99         1.92 o                         
  -4   2   5       1065.42       1063.32        14.82 o                         
  -3   2   5        174.75        192.04         2.88 o                         
  -2   2   5        417.95        499.00        11.70 o                         
  -1   2   5       5019.48       4815.43        60.06 o                         
   0   2   5       1482.06       1384.24        23.47 o                         
   1   2   5        727.73        862.84        21.47 o                         
   2   2   5          5.50          4.92         0.34 o                         
   3   2   5        573.15        575.12        30.04 o                         
   4   2   5        110.89        116.72         1.83 o                         
   5   2   5         44.32         47.24         1.05 o                         
   6   2   5        828.15        739.07        11.90 o                         
   7   2   5         48.92         39.44         1.62 o                         
   8   2   5          5.06          5.23         0.84 o                         
   9   2   5         84.33         74.74         4.34 o                         
 -10   3   5         11.61          9.75         1.55 o                         
  -9   3   5         99.30        103.96         5.50 o                         
  -8   3   5        268.47        274.11        11.79 o                         
  -7   3   5        191.85        173.41         4.80 o                         
  -6   3   5        699.88        691.09        14.39 o                         
  -5   3   5         12.64         10.92         0.57 o                         
  -4   3   5         11.53          6.94         0.39 o                         
  -3   3   5        163.83        141.01         3.89 o                         
  -2   3   5        485.78        518.95         7.31 o                         
  -1   3   5         46.54         43.56         1.71 o                         
   0   3   5        568.07        605.34         8.77 o                         
   1   3   5       2531.96       2706.63        50.51 o                         
   2   3   5       1122.33       1183.33        23.56 o                         
   3   3   5        766.98        811.38        20.45 o                         
   4   3   5         21.36         23.02         0.67 o                         
   5   3   5         68.94         62.97         1.61 o                         
   6   3   5         51.21         58.46         1.82 o                         
   7   3   5         45.47         41.89         1.67 o                         
   8   3   5          0.68          0.61         0.91 o                         
   9   3   5         12.05          7.11         2.20 o                         
 -10   4   5          5.68          9.22         2.10 o                         
  -9   4   5          2.18          2.75         0.91 o                         
  -8   4   5         13.35         11.76         1.19 o                         
  -7   4   5        123.92        122.37         4.30 o                         
  -6   4   5         19.69         16.97         1.40 o                         
  -5   4   5         27.89         24.19         1.44 o                         
  -4   4   5        108.60        115.47         3.31 o                         
  -3   4   5          8.81         10.63         0.41 o                         
  -2   4   5         38.22         46.86         0.96 o                         
  -1   4   5       1303.06       1395.95        17.52 o                         
   0   4   5       2070.61       2027.11        36.43 o                         
   1   4   5       1945.72       1690.91       183.79 o                         
   2   4   5        311.32        306.72         5.61 o                         
   3   4   5        275.99        263.54         6.37 o                         
   4   4   5          1.23          0.45         0.29 o                         
   5   4   5          7.39          9.06         0.66 o                         
   6   4   5          8.36          7.99         1.09 o                         
   7   4   5         86.55         86.88         5.34 o                         
   8   4   5          2.69          1.29         1.02 o                         
   9   4   5         10.60         10.93         1.99 o                         
  -9   5   5         23.78         25.50         1.71 o                         
  -8   5   5          1.77          2.22         0.84 o                         
  -7   5   5          2.03          2.04         1.01 o                         
  -6   5   5          9.69          5.48         0.86 o                         
  -5   5   5        290.71        291.35         7.46 o                         
  -4   5   5         23.60         16.94         0.78 o                         
  -3   5   5         55.40         53.97         1.25 o                         
  -2   5   5        225.06        208.01         3.27 o                         
  -1   5   5         36.99         33.90         0.69 o                         
   0   5   5        241.79        230.32         4.77 o                         
   1   5   5          0.58          0.57         0.20 o                         
   2   5   5        142.44        149.43         3.86 o                         
   3   5   5          0.15          0.62         0.36 o                         
   4   5   5         55.45         43.08         1.34 o                         
   5   5   5        210.59        192.61        17.81 o                         
   6   5   5          1.18          0.23         0.79 o                         
   7   5   5         74.94         73.40         5.25 o                         
   8   5   5          2.83          5.78         1.94 o                         
  -9   6   5          3.51          4.39         2.59 o                         
  -8   6   5          9.56          7.59         1.05 o                         
  -7   6   5         20.50         16.79         1.33 o                         
  -6   6   5         83.65         77.86         2.71 o                         
  -5   6   5         75.79         46.09        15.62 o                         
  -4   6   5        147.92        134.11         2.44 o                         
  -3   6   5        152.77        155.15         2.68 o                         
  -2   6   5        116.17        126.31         2.23 o                         
  -1   6   5        499.70        518.20         8.39 o                         
   0   6   5         60.30         52.72         1.20 o                         
   1   6   5        566.22        548.00         9.53 o                         
   2   6   5        610.02        585.07        33.54 o                         
   3   6   5         12.64          7.15         0.64 o                         
   4   6   5         10.36          7.21         0.89 o                         
   5   6   5          1.32         -0.66         0.66 o                         
   6   6   5         11.59         15.71         1.80 o                         
   7   6   5         26.68         28.20         3.75 o                         
   8   6   5         62.98         78.68         4.62 o                         
  -8   7   5          2.73          3.24         1.00 o                         
  -7   7   5          5.21          6.35         1.00 o                         
  -6   7   5         36.93         36.48         1.75 o                         
  -5   7   5          0.46          0.39         0.60 o                         
  -4   7   5        373.16        367.34         6.15 o                         
  -3   7   5         27.21         28.77         1.30 o                         
  -2   7   5          0.38          0.80         0.41 o                         
  -1   7   5         20.07         21.97         0.84 o                         
   0   7   5         11.77         14.77         0.76 o                         
   1   7   5         12.70         11.91         0.94 o                         
   2   7   5         47.33         45.75         1.24 o                         
   3   7   5        300.94        288.24        10.36 o                         
   4   7   5        177.55        167.70         7.68 o                         
   5   7   5          3.70          2.36         1.04 o                         
   6   7   5         27.52         28.34         5.41 o                         
   7   7   5          0.01          0.29         1.02 o                         
  -8   8   5         85.87        103.04         7.04 o                         
  -7   8   5         38.84         42.62         2.02 o                         
  -6   8   5         37.07         33.33         2.20 o                         
  -5   8   5          9.43         11.99         0.98 o                         
  -4   8   5        214.39        220.57         4.64 o                         
  -3   8   5         48.65         47.99         1.61 o                         
  -2   8   5        141.29        130.73         2.44 o                         
  -1   8   5        555.73        580.87        14.72 o                         
   0   8   5         10.97          9.35         0.68 o                         
   1   8   5        923.78        893.75        22.53 o                         
   2   8   5        708.33        721.20        24.82 o                         
   3   8   5          5.64          3.32         0.72 o                         
   4   8   5          1.01          3.19         0.74 o                         
   5   8   5         52.94         52.16         4.95 o                         
   6   8   5         92.75        112.23        12.32 o                         
   7   8   5         21.88         20.70         2.53 o                         
  -7   9   5         17.83         17.80         2.72 o                         
  -6   9   5          1.32          0.46         0.79 o                         
  -5   9   5         64.77         62.48         2.45 o                         
  -4   9   5         12.20         11.29         0.98 o                         
  -3   9   5         25.52         28.57         1.34 o                         
  -2   9   5         33.53         29.63         1.28 o                         
  -1   9   5         11.41          8.31         0.75 o                         
   0   9   5          1.15         -0.53         0.53 o                         
   1   9   5        395.08        426.64        11.72 o                         
   2   9   5         97.31        117.64         5.78 o                         
   3   9   5         20.25         18.56         1.47 o                         
   4   9   5         13.79         18.96         4.21 o                         
   5   9   5         24.83         24.58         1.93 o                         
   6   9   5          7.08          8.94         1.90 o                         
  -6  10   5          0.49          2.18         2.01 o                         
  -5  10   5         46.26         52.94         3.41 o                         
  -4  10   5          4.09          4.93         1.00 o                         
  -3  10   5         12.55         12.78         1.71 o                         
  -2  10   5         30.66         30.31         1.55 o                         
  -1  10   5          6.87          4.54         0.72 o                         
   0  10   5         16.36         14.70         1.49 o                         
   1  10   5         59.61         60.14         3.02 o                         
   2  10   5         64.52         75.23         3.28 o                         
   3  10   5          2.24          4.64         1.08 o                         
   4  10   5         41.12         50.83         5.51 o                         
   5  10   5         13.76         13.78         2.77 o                         
  -5  11   5         19.59         20.95         3.46 o                         
  -4  11   5         11.09         12.52         2.27 o                         
  -3  11   5          2.48          2.25         0.87 o                         
  -2  11   5         12.38         15.53         1.29 o                         
  -1  11   5         29.95         31.86         2.82 o                         
   0  11   5         59.46         55.95         2.53 o                         
   1  11   5        119.28        130.82         3.77 o                         
   2  11   5         22.00         23.27         1.81 o                         
   3  11   5         38.15         40.54         2.43 o                         
  -3  12   5         17.39         17.45         3.26 o                         
  -2  12   5          0.08         -2.01         2.01 o                         
  -1  12   5          9.22          5.45         1.74 o                         
   0  12   5          0.56         -1.60         1.60 o                         
 -10   0   6          4.08          4.47         1.97 o                         
  -9   0   6         85.65         66.54         3.48 o                         
  -8   0   6          6.65          6.42         1.14 o                         
  -7   0   6          3.76          1.42         1.02 o                         
  -6   0   6         22.25         25.98         1.91 o                         
  -5   0   6          4.36          7.83         0.84 o                         
  -4   0   6       2047.65       2233.04        62.85 o                         
  -3   0   6        148.17        142.21         2.85 o                         
  -2   0   6       1107.48       1244.44        22.06 o                         
  -1   0   6      21716.95      21427.01       471.84 o                         
   0   0   6        351.79        457.13         8.26 o                         
   1   0   6        554.82        714.48        21.19 o                         
   2   0   6          5.14          7.97         0.49 o                         
   3   0   6        112.70        159.97         3.89 o                         
   4   0   6         77.22         89.12         3.69 o                         
   5   0   6       1556.18       1401.97        40.96 o                         
   6   0   6          7.82          8.38         1.32 o                         
   7   0   6         37.83         30.68         2.44 o                         
   8   0   6         10.39          9.38         1.66 o                         
   9   0   6        100.58        105.10         5.12 o                         
 -10   1   6          4.12          9.02         1.25 o                         
  -9   1   6         42.09         48.70         2.59 o                         
  -8   1   6        121.98        109.96         2.77 o                         
  -7   1   6        140.55        130.75         2.77 o                         
  -6   1   6         11.84          9.96         0.70 o                         
  -5   1   6        525.97        598.87         8.90 o                         
  -4   1   6        172.35        171.16         4.00 o                         
  -3   1   6       1374.29       1424.71        19.58 o                         
  -2   1   6       9652.24       9467.04       144.75 o                         
  -1   1   6          0.12          4.52         0.47 o                         
   0   1   6        411.71        425.51         7.45 o                         
   1   1   6       4931.72       5114.75        78.63 o                         
   2   1   6        372.22        387.94         7.16 o                         
   3   1   6        268.35        285.07         4.26 o                         
   4   1   6         72.11         86.00         1.45 o                         
   5   1   6       1705.75       1625.00        21.07 o                         
   6   1   6        409.55        394.12        11.27 o                         
   7   1   6         14.98         16.68         1.24 o                         
   8   1   6        228.36        210.95         5.71 o                         
   9   1   6          6.26          4.04         1.08 o                         
 -10   2   6         91.67         94.10         4.43 o                         
  -9   2   6          3.14          5.75         1.05 o                         
  -8   2   6         61.77         57.18         1.82 o                         
  -7   2   6          7.67          7.67         0.87 o                         
  -6   2   6         18.28         16.57         0.90 o                         
  -5   2   6        180.54        172.57         2.80 o                         
  -4   2   6        192.33        192.42         7.03 o                         
  -3   2   6         20.21         27.29         0.66 o                         
  -2   2   6       2185.51       2130.45        29.33 o                         
  -1   2   6        276.61        270.90         3.59 o                         
   0   2   6        930.53        992.15        23.10 o                         
   1   2   6          7.35         13.08         0.42 o                         
   2   2   6        455.04        497.99         8.86 o                         
   3   2   6         87.71         85.79         1.98 o                         
   4   2   6        182.26        172.01         2.53 o                         
   5   2   6        122.26        109.79         2.34 o                         
   6   2   6         46.42         53.57         2.04 o                         
   7   2   6        531.96        491.85         9.56 o                         
   8   2   6          0.87          0.54         0.87 o                         
   9   2   6          0.11          0.43         1.40 o                         
 -10   3   6         52.48         56.60         2.47 o                         
  -9   3   6          0.01          0.74         0.89 o                         
  -8   3   6         84.49         91.49         2.98 o                         
  -7   3   6          0.00          0.23         0.66 o                         
  -6   3   6         87.96         88.06         2.05 o                         
  -5   3   6          3.44          6.56         0.47 o                         
  -4   3   6        629.49        640.57        11.99 o                         
  -3   3   6       1556.28       1693.07        23.54 o                         
  -2   3   6        138.23        145.44         2.28 o                         
  -1   3   6          2.41          2.23         0.22 o                         
   0   3   6         34.99         30.27         0.59 o                         
   1   3   6        465.60        486.98         8.88 o                         
   2   3   6       2554.83       2807.05        55.29 o                         
   3   3   6        317.73        327.88         9.51 o                         
   4   3   6        170.75        159.73         3.59 o                         
   5   3   6          0.11          0.24         0.41 o                         
   6   3   6        600.82        580.73        23.78 o                         
   7   3   6         22.21         26.24         1.41 o                         
   8   3   6         39.57         32.98         2.10 o                         
 -10   4   6          1.36          0.91         1.40 o                         
  -9   4   6         34.72         40.07         2.05 o                         
  -8   4   6         42.38         42.09         2.37 o                         
  -7   4   6         21.57         22.14         1.69 o                         
  -6   4   6        285.41        278.59        11.99 o                         
  -5   4   6        126.03        122.06         3.44 o                         
  -4   4   6        558.59        625.54        14.77 o                         
  -3   4   6         17.96         14.26         0.48 o                         
  -2   4   6        178.33        177.82         2.51 o                         
  -1   4   6        350.01        314.96         4.18 o                         
   0   4   6        486.20        449.41         7.17 o                         
   1   4   6         13.12         14.03         0.53 o                         
   2   4   6        150.01        180.00         3.55 o                         
   3   4   6        172.39        176.84         4.91 o                         
   4   4   6          8.95         14.44         0.79 o                         
   5   4   6         40.64         38.82         1.23 o                         
   6   4   6        230.69        221.84        16.42 o                         
   7   4   6         44.35         38.56         2.11 o                         
   8   4   6         17.40         11.35         1.42 o                         
 -10   5   6          4.98          6.44         1.88 o                         
  -9   5   6          1.48          1.20         0.87 o                         
  -8   5   6          3.34          1.18         0.85 o                         
  -7   5   6         15.59         16.43         1.27 o                         
  -6   5   6        236.94        223.29        10.80 o                         
  -5   5   6         41.05         34.18         1.28 o                         
  -4   5   6        119.23        126.60         2.52 o                         
  -3   5   6        977.09        972.99        13.86 o                         
  -2   5   6        545.72        571.63         7.41 o                         
  -1   5   6          0.48          3.17         0.25 o                         
   0   5   6        238.23        238.67         4.63 o                         
   1   5   6         62.55         61.41         1.31 o                         
   2   5   6        443.85        457.37        10.30 o                         
   3   5   6        422.25        410.28         9.99 o                         
   4   5   6          0.66          0.58         0.47 o                         
   5   5   6         71.55         41.89        13.34 o                         
   6   5   6          2.29          2.90         0.96 o                         
   7   5   6          0.88          0.47         0.91 o                         
   8   5   6         19.52         18.80         4.24 o                         
  -9   6   6          0.33          0.71         1.27 o                         
  -8   6   6          1.67          2.70         0.89 o                         
  -7   6   6         13.99         13.24         1.22 o                         
  -6   6   6         58.08         66.15         2.22 o                         
  -5   6   6         49.97         60.54         2.01 o                         
  -4   6   6          0.07          0.32         0.45 o                         
  -3   6   6        158.42        149.02         2.62 o                         
  -2   6   6         15.58         15.86         3.45 o                         
  -1   6   6          0.32          0.82         0.30 o                         
   0   6   6         43.73         38.64         0.80 o                         
   1   6   6          3.65          5.40         0.35 o                         
   2   6   6         10.29         14.97         0.82 o                         
   3   6   6         10.99         16.73         1.29 o                         
   4   6   6        360.40        359.91        14.26 o                         
   5   6   6         32.77         35.95         3.36 o                         
   6   6   6          0.42         -0.38         0.81 o                         
   7   6   6         33.23         29.77         2.70 o                         
   8   6   6          4.12          9.79         2.03 o                         
  -8   7   6          0.00         -0.48         0.83 o                         
  -7   7   6          0.41          1.09         0.82 o                         
  -6   7   6         37.89         35.33         1.71 o                         
  -5   7   6        143.05        139.54         4.23 o                         
  -4   7   6        204.58        195.25         4.14 o                         
  -3   7   6         71.31         81.16         2.07 o                         
  -2   7   6          6.51          6.40         0.55 o                         
  -1   7   6          0.92          2.22         0.45 o                         
   0   7   6          1.76          2.67         0.44 o                         
   1   7   6        787.06        767.06        16.17 o                         
   2   7   6         51.67         54.20         2.24 o                         
   3   7   6         38.02         44.05         2.32 o                         
   4   7   6        261.11        266.70        11.98 o                         
   5   7   6          4.55          4.02         0.86 o                         
   6   7   6          0.01          0.94         0.97 o                         
   7   7   6          1.97          0.81         1.01 o                         
  -8   8   6         14.36         12.88         2.35 o                         
  -7   8   6         39.34         37.54         2.71 o                         
  -6   8   6         89.06         93.67         2.93 o                         
  -5   8   6          9.54         12.15         1.00 o                         
  -4   8   6          4.58          6.64         0.72 o                         
  -3   8   6         96.67         86.82         1.92 o                         
  -2   8   6         24.55         35.96         1.16 o                         
  -1   8   6        110.85         96.06         2.72 o                         
   0   8   6          0.48          0.93         0.68 o                         
   1   8   6        492.44        499.98        10.53 o                         
   2   8   6          5.09          6.65         1.71 o                         
   3   8   6         23.16         17.97         1.87 o                         
   4   8   6         58.94         61.31         3.85 o                         
   5   8   6         61.45         63.94         5.41 o                         
   6   8   6          1.82          2.92         1.08 o                         
  -7   9   6          0.02          0.66         1.02 o                         
  -6   9   6         24.59         25.40         1.86 o                         
  -5   9   6         58.86         71.92         2.29 o                         
  -4   9   6         61.24         55.20         1.92 o                         
  -3   9   6         82.32         76.24         2.07 o                         
  -2   9   6         24.81         27.39         1.25 o                         
  -1   9   6         41.55         36.46         1.36 o                         
   0   9   6          7.55          6.10         1.02 o                         
   1   9   6        889.71        907.15        20.87 o                         
   2   9   6        350.85        377.32        21.09 o                         
   3   9   6          1.02          4.84         1.01 o                         
   4   9   6          0.02         -0.32         0.88 o                         
   5   9   6         25.40         28.00         2.31 o                         
   6   9   6          2.85          3.28         1.62 o                         
  -6  10   6         60.72         72.60        10.09 o                         
  -5  10   6         17.15         17.04         1.70 o                         
  -4  10   6          2.94          2.82         0.84 o                         
  -3  10   6          4.10          3.51         0.77 o                         
  -2  10   6         13.50         12.39         0.96 o                         
  -1  10   6          0.55          1.06         0.95 o                         
   0  10   6          6.56          5.17         1.10 o                         
   1  10   6          7.49         10.47         1.24 o                         
   2  10   6          8.67          8.37         1.57 o                         
   3  10   6         66.50         75.85         3.35 o                         
   4  10   6          6.73          7.83         2.20 o                         
   5  10   6          0.44          0.19         2.25 o                         
  -5  11   6          1.54          3.28         1.33 o                         
  -4  11   6         13.29          9.92         1.92 o                         
  -3  11   6          3.28          2.30         0.94 o                         
  -2  11   6        101.17         97.17         3.24 o                         
  -1  11   6         63.46         69.83         2.77 o                         
   0  11   6          5.09          5.54         1.19 o                         
   1  11   6         25.41         27.07         1.91 o                         
   2  11   6          0.76          0.73         1.06 o                         
   3  11   6         51.43         49.26         3.42 o                         
  -3  12   6          1.23          0.26         1.56 o                         
  -2  12   6          0.25         -0.14         2.21 o                         
  -1  12   6          2.10          2.40         1.75 o                         
 -10   1   7        138.43        149.71         5.70 o                         
  -9   1   7          1.55          1.01         0.73 o                         
  -8   1   7         31.66         30.85         1.88 o                         
  -7   1   7          6.77          6.22         0.71 o                         
  -6   1   7         51.52         49.88         2.18 o                         
  -5   1   7         15.25         14.05         0.63 o                         
  -4   1   7        678.67        724.77        11.41 o                         
  -3   1   7        242.03        266.77         3.97 o                         
  -2   1   7         26.29         52.81         5.29 o                         
  -1   1   7        403.68        449.66         5.80 o                         
   0   1   7        377.43        373.70         4.85 o                         
   1   1   7        940.36       1045.55        14.47 o                         
   2   1   7          2.49         16.62         0.45 o                         
   3   1   7        375.80        410.97         5.92 o                         
   4   1   7         32.38         33.76         0.98 o                         
   5   1   7          9.13          6.10         0.49 o                         
   6   1   7          0.75         -0.55         0.55 o                         
   7   1   7          0.79          0.92         0.77 o                         
   8   1   7         41.05         48.32         2.74 o                         
   9   1   7         29.72         34.50         2.20 o                         
 -10   2   7         32.45         42.61         2.31 o                         
  -9   2   7          8.14          7.96         1.14 o                         
  -8   2   7          4.68          6.95         0.96 o                         
  -7   2   7         30.18         26.61         1.21 o                         
  -6   2   7          6.90          9.06         0.69 o                         
  -5   2   7         47.79         52.79         1.67 o                         
  -4   2   7        463.29        450.74         8.67 o                         
  -3   2   7        525.96        569.90         7.34 o                         
  -2   2   7        309.71        330.40         4.79 o                         
  -1   2   7       8403.99       8209.38       213.12 o                         
   0   2   7        483.97        475.84         9.79 o                         
   1   2   7       2421.95       2692.91        56.87 o                         
   2   2   7        215.86        237.99        27.52 o                         
   3   2   7        322.48        339.13        11.02 o                         
   4   2   7          0.88          2.71         0.98 o                         
   5   2   7        173.88        167.86         7.58 o                         
   6   2   7        255.32        226.61         8.36 o                         
   7   2   7          0.87          1.10         0.78 o                         
   8   2   7          3.66          2.08         1.68 o                         
 -10   3   7        108.87        123.36         5.31 o                         
  -9   3   7         38.18         35.81         2.00 o                         
  -8   3   7         11.30          8.81         1.09 o                         
  -7   3   7        146.69        160.34         6.44 o                         
  -6   3   7        451.73        447.31         9.19 o                         
  -5   3   7          0.51          1.46         0.51 o                         
  -4   3   7        676.03        662.00        14.64 o                         
  -3   3   7        544.83        538.64         7.62 o                         
  -2   3   7       5300.17       5457.16        74.75 o                         
  -1   3   7         10.23          8.87         0.46 o                         
   0   3   7         76.87         73.55         9.67 o                         
   1   3   7        124.72        118.85         1.95 o                         
   2   3   7        633.58        659.76        19.60 o                         
   3   3   7         12.84         12.81         0.50 o                         
   4   3   7        153.14        136.43         3.64 o                         
   5   3   7        717.50        705.84        24.65 o                         
   6   3   7         17.26         19.57         2.05 o                         
   7   3   7        170.55        174.70         4.37 o                         
   8   3   7         13.91          8.71         1.77 o                         
 -10   4   7          2.55          5.60         1.86 o                         
  -9   4   7          0.62          1.27         1.12 o                         
  -8   4   7          1.63          2.14         0.88 o                         
  -7   4   7        182.44        185.79        11.88 o                         
  -6   4   7         77.01         76.70         2.56 o                         
  -5   4   7         37.75         44.20         1.36 o                         
  -4   4   7         25.03         28.74         2.13 o                         
  -3   4   7          5.88          4.89         0.41 o                         
  -2   4   7        192.23        225.99         3.13 o                         
  -1   4   7        751.72        762.29         9.74 o                         
   0   4   7        102.81        115.91         1.72 o                         
   1   4   7         49.83         31.32         1.60 o                         
   2   4   7        135.29        121.86         3.53 o                         
   3   4   7        647.33        669.68        22.15 o                         
   4   4   7        141.23        138.06         4.67 o                         
   5   4   7         65.02         60.76         3.21 o                         
   6   4   7        150.79        133.05         8.66 o                         
   7   4   7         32.71         44.12         4.24 o                         
   8   4   7        187.50        193.74        11.29 o                         
 -10   5   7          2.38          0.93         1.56 o                         
  -9   5   7          0.02         -0.60         0.82 o                         
  -8   5   7          5.09          6.05         1.03 o                         
  -7   5   7         18.43         16.82         1.31 o                         
  -6   5   7        204.52        181.39         8.44 o                         
  -5   5   7          3.87          3.71         0.61 o                         
  -4   5   7        316.32        320.10         8.54 o                         
  -3   5   7        242.25        266.63         6.07 o                         
  -2   5   7        238.50        233.09         3.25 o                         
  -1   5   7        235.21        268.89         3.67 o                         
   0   5   7        628.36        594.64        10.27 o                         
   1   5   7        348.70        344.36         6.82 o                         
   2   5   7        145.14        160.53         4.07 o                         
   3   5   7          0.42          0.11         0.32 o                         
   4   5   7          1.04          1.77         0.52 o                         
   5   5   7        152.39        140.27        14.91 o                         
   6   5   7          1.25          0.37         0.85 o                         
   7   5   7          5.59          6.49         1.15 o                         
   8   5   7          8.29          8.32         1.90 o                         
  -9   6   7          0.08          0.03         1.47 o                         
  -8   6   7          2.87          1.37         0.86 o                         
  -7   6   7         10.99          9.69         1.11 o                         
  -6   6   7         32.86         33.68         1.67 o                         
  -5   6   7        297.87        241.55        27.13 o                         
  -4   6   7        599.60        570.91         9.72 o                         
  -3   6   7         11.93          8.57         0.62 o                         
  -2   6   7         56.06         75.21         1.53 o                         
  -1   6   7        357.06        347.12         7.87 o                         
   0   6   7         17.03         22.14         0.60 o                         
   1   6   7        334.76        345.50         4.89 o                         
   2   6   7        203.47        208.36         5.05 o                         
   3   6   7          2.17          1.91         0.52 o                         
   4   6   7        228.56        222.68         9.63 o                         
   5   6   7          0.02         -0.64         0.64 o                         
   6   6   7          0.43         -0.63         0.82 o                         
   7   6   7         51.21         51.65         5.56 o                         
   8   6   7          3.59          6.55         2.14 o                         
  -9   7   7          5.80          4.84         1.77 o                         
  -8   7   7          8.88          8.40         1.16 o                         
  -7   7   7         88.79         89.12         5.62 o                         
  -6   7   7          0.43          1.53         1.77 o                         
  -5   7   7         24.99         22.35         1.23 o                         
  -4   7   7         77.24         76.63         1.80 o                         
  -3   7   7         10.11         12.93         0.79 o                         
  -2   7   7         71.16         61.77         2.10 o                         
  -1   7   7         52.85         50.15         1.18 o                         
   0   7   7          9.71          6.51         0.46 o                         
   1   7   7        318.19        293.80         6.98 o                         
   2   7   7        189.21        186.71         4.17 o                         
   3   7   7        236.32        251.72        11.03 o                         
   4   7   7          9.44          8.09         0.81 o                         
   5   7   7         19.84         19.98         2.47 o                         
   6   7   7         13.39         10.95         1.29 o                         
   7   7   7          2.30          2.57         1.88 o                         
  -8   8   7         25.82         23.31         2.37 o                         
  -7   8   7         17.33         17.11         1.43 o                         
  -6   8   7         29.33         26.46         1.48 o                         
  -5   8   7          3.47          4.18         0.76 o                         
  -4   8   7          1.30          0.89         0.56 o                         
  -3   8   7          3.36          2.37         0.56 o                         
  -2   8   7         17.22         14.72         0.81 o                         
  -1   8   7        442.67        439.16         8.57 o                         
   0   8   7        273.58        283.00         6.75 o                         
   1   8   7         12.65         14.94         2.40 o                         
   2   8   7        104.09        112.89         6.41 o                         
   3   8   7        291.82        200.82        84.83 o                         
   4   8   7         17.14         18.44         1.81 o                         
   5   8   7         10.75         11.28         1.61 o                         
   6   8   7          6.38          7.12         1.27 o                         
  -7   9   7          0.01         -0.13         1.01 o                         
  -6   9   7          7.37          5.73         0.96 o                         
  -5   9   7         64.68         73.59         2.75 o                         
  -4   9   7         26.52         24.41         1.99 o                         
  -3   9   7         29.37         26.51         1.31 o                         
  -2   9   7         26.89         28.62         1.29 o                         
  -1   9   7          8.07          7.82         0.79 o                         
   0   9   7         31.84         30.05         1.77 o                         
   1   9   7        141.86        136.97         3.66 o                         
   2   9   7        101.30        109.90         5.20 o                         
   3   9   7         39.62         42.70         4.18 o                         
   4   9   7         31.89         32.02         1.89 o                         
   5   9   7        100.79        112.64         7.05 o                         
   6   9   7          8.57          6.07         1.73 o                         
  -6  10   7          0.44          1.78         1.04 o                         
  -5  10   7         33.68         38.35         2.12 o                         
  -4  10   7         30.85         35.63         2.07 o                         
  -3  10   7         69.47         71.01         2.13 o                         
  -2  10   7          5.42          6.65         1.01 o                         
  -1  10   7          1.26          3.07         1.04 o                         
   0  10   7          6.23          7.39         1.20 o                         
   1  10   7          0.36          0.98         0.98 o                         
   2  10   7          4.62          5.28         1.19 o                         
   3  10   7          0.07          1.30         1.05 o                         
   4  10   7         43.96         58.94         5.22 o                         
   5  10   7          7.39         10.22         2.77 o                         
  -5  11   7         17.00         13.88         1.87 o                         
  -4  11   7          3.94          3.17         1.00 o                         
  -3  11   7          9.41          4.07         1.76 o                         
  -2  11   7          8.36          9.43         1.62 o                         
  -1  11   7          7.07          7.95         1.31 o                         
   0  11   7          0.06         -1.02         1.02 o                         
   1  11   7          0.03         -1.00         1.01 o                         
   2  11   7          1.32          1.68         1.13 o                         
   3  11   7          8.21         14.60         2.89 o                         
 -11   0   8          7.06          2.46         2.55 o                         
 -10   0   8         46.80         42.37         3.38 o                         
  -9   0   8          1.40          0.41         2.05 o                         
  -8   0   8        165.07        155.31         4.68 o                         
  -7   0   8        143.67        144.13         4.24 o                         
  -6   0   8          1.17          0.64         0.63 o                         
  -5   0   8        104.90        113.85         5.18 o                         
  -4   0   8         16.00         11.16         0.77 o                         
  -3   0   8         52.86         46.64         1.25 o                         
  -2   0   8       3705.47       3528.47       110.62 o                         
  -1   0   8      13956.76      13650.83       240.55 o                         
   0   0   8       1766.63       1899.74        33.62 o                         
   1   0   8         19.43         11.32         0.96 o                         
   2   0   8       2969.93       3317.23        70.80 o                         
   3   0   8       2449.77       2516.32        54.29 o                         
   4   0   8        212.49        217.16         5.63 o                         
   5   0   8        769.06        692.68        14.68 o                         
   7   0   8        218.23        193.51         7.45 o                         
   8   0   8         11.32          8.81         1.66 o                         
   9   0   8          2.16          1.99         1.49 o                         
 -10   1   8          1.88          1.82         1.02 o                         
  -9   1   8          3.77          4.76         0.87 o                         
  -8   1   8          5.46          3.05         0.75 o                         
  -7   1   8          3.90          2.26         0.85 o                         
  -6   1   8        522.23        549.60         9.02 o                         
  -5   1   8        110.14        118.70         2.08 o                         
  -4   1   8          9.05          7.95         0.41 o                         
  -3   1   8         59.96         44.99         0.87 o                         
  -2   1   8       2366.91       2524.08        34.51 o                         
  -1   1   8       4849.28       5003.72       136.32 o                         
   0   1   8       1202.33       1221.04        15.42 o                         
   1   1   8       3650.47       3963.42        60.73 o                         
   2   1   8       2425.43       2779.54        42.23 o                         
   3   1   8        136.04        135.65         2.19 o                         
   4   1   8        182.66        189.03         3.90 o                         
   5   1   8         21.33         18.87         0.89 o                         
   6   1   8        196.55        190.03         4.35 o                         
   7   1   8         97.66         90.32         3.07 o                         
   8   1   8         17.62         14.89         1.39 o                         
   9   1   8          8.11          9.07         1.86 o                         
 -10   2   8         40.47         42.51         2.27 o                         
  -9   2   8        111.92        106.96         3.23 o                         
  -8   2   8        135.78        128.87         3.30 o                         
  -7   2   8         20.68         19.77         1.09 o                         
  -6   2   8        184.84        196.41         5.23 o                         
  -5   2   8          1.26          2.59         0.35 o                         
  -4   2   8       1875.00       2054.53        25.73 o                         
  -3   2   8         28.15         23.90         0.89 o                         
  -2   2   8         28.02         43.40         1.45 o                         
  -1   2   8         86.38         74.55         1.35 o                         
   0   2   8         25.22         24.72         0.65 o                         
   1   2   8          0.65          0.22         0.16 o                         
   2   2   8         29.48         30.33         0.92 o                         
   3   2   8        161.98        189.30         4.37 o                         
   4   2   8          1.57          3.53         0.44 o                         
   5   2   8          0.50          0.29         0.41 o                         
   6   2   8        275.33        248.52         7.05 o                         
   7   2   8          1.23          1.85         0.86 o                         
   8   2   8          0.78          0.45         1.36 o                         
 -10   3   8          0.32          0.53         1.33 o                         
  -9   3   8         31.61         32.70         1.93 o                         
  -8   3   8          0.64         -1.18         1.18 o                         
  -7   3   8         22.85         29.05         1.59 o                         
  -6   3   8          4.90          4.68         0.73 o                         
  -5   3   8         75.15         74.25         1.36 o                         
  -4   3   8          0.00          2.58         0.36 o                         
  -3   3   8        786.26        690.73         8.89 o                         
  -2   3   8         23.46         36.66         0.79 o                         
  -1   3   8         27.42         28.02         1.05 o                         
   0   3   8         20.74         16.34         2.34 o                         
   1   3   8          5.86          4.80         0.99 o                         
   2   3   8          0.98          2.54         0.30 o                         
   3   3   8         52.89         49.54         1.75 o                         
   4   3   8         10.06          7.75         0.71 o                         
   5   3   8          3.42          4.08         0.59 o                         
   6   3   8         32.50         36.69         3.32 o                         
   7   3   8          0.81          1.31         0.65 o                         
   8   3   8         21.21         22.27         2.44 o                         
 -10   4   8         49.65         45.58         3.95 o                         
  -9   4   8          3.64          2.70         1.24 o                         
  -8   4   8         15.52         14.27         1.30 o                         
  -7   4   8          1.11          1.89         0.82 o                         
  -6   4   8        200.14        205.69        10.46 o                         
  -5   4   8        305.97        314.21         8.31 o                         
  -4   4   8        880.41        931.37        28.11 o                         
  -3   4   8        185.22        185.31         2.93 o                         
  -2   4   8       1565.39       1557.05        23.44 o                         
  -1   4   8         24.83         22.34         0.58 o                         
   0   4   8        428.19        412.08         6.70 o                         
   1   4   8        991.79        989.39        19.75 o                         
   2   4   8        118.24        123.04         4.44 o                         
   3   4   8          0.00          1.66         0.55 o                         
   4   4   8         18.40         21.94         1.04 o                         
   5   4   8         13.48         17.90         0.93 o                         
   6   4   8        138.26        124.48        10.20 o                         
   7   4   8        375.08        368.54        34.69 o                         
   8   4   8        144.47        133.03         6.16 o                         
  -9   5   8          0.00         -0.81         0.81 o                         
  -8   5   8          5.72          5.42         1.02 o                         
  -7   5   8         99.86         95.70         2.89 o                         
  -6   5   8         30.35         34.78         1.65 o                         
  -5   5   8          9.58         11.33         0.83 o                         
  -4   5   8         13.96         15.90         0.79 o                         
  -3   5   8         12.54         14.07         0.70 o                         
  -2   5   8        264.86        262.35         3.71 o                         
  -1   5   8        259.29        235.75         3.28 o                         
   0   5   8        273.45        262.28         4.39 o                         
   1   5   8        134.29        132.65         5.23 o                         
   2   5   8        321.24        310.64         6.68 o                         
   3   5   8         33.95         31.89         0.95 o                         
   4   5   8         25.65         27.16         1.15 o                         
   5   5   8          6.17          6.45         1.23 o                         
   6   5   8          0.12          0.22         0.82 o                         
   7   5   8         20.48         24.78         2.56 o                         
   8   5   8         71.12         71.98         4.26 o                         
  -9   6   8          0.83          0.17         1.25 o                         
  -8   6   8         12.45         11.08         1.22 o                         
  -7   6   8        193.72        184.39         8.25 o                         
  -6   6   8          2.95          3.94         0.83 o                         
  -5   6   8         51.62         45.18         1.56 o                         
  -4   6   8          3.45          7.15         0.65 o                         
  -3   6   8        100.13         92.38         2.17 o                         
  -2   6   8         48.64         45.46         1.15 o                         
  -1   6   8         75.25         71.46         2.22 o                         
   0   6   8        142.54        149.35         2.38 o                         
   1   6   8        160.24        152.24         2.56 o                         
   2   6   8        133.31        116.09         6.40 o                         
   3   6   8        352.52        350.07        13.41 o                         
   4   6   8         25.32         25.71         1.65 o                         
   5   6   8         29.43         25.07         1.62 o                         
   6   6   8         22.20         32.67         1.98 o                         
   7   6   8          0.35          1.24         0.99 o                         
  -9   7   8         31.56         36.42         3.46 o                         
  -8   7   8          0.38          0.46         0.90 o                         
  -7   7   8         60.60         66.49         2.60 o                         
  -6   7   8          2.80          2.03         1.03 o                         
  -5   7   8          0.44          0.32         0.62 o                         
  -4   7   8         16.03         12.86         0.83 o                         
  -3   7   8         63.43         73.62         2.25 o                         
  -2   7   8         38.58         39.29         1.31 o                         
  -1   7   8        371.00        368.91         9.35 o                         
   0   7   8        798.79        781.13        17.70 o                         
   1   7   8        675.80        639.87        19.22 o                         
   2   7   8        341.16        332.84        13.64 o                         
   3   7   8         74.19         76.21         4.35 o                         
   4   7   8         21.86         24.27         1.76 o                         
   5   7   8         28.21         25.49         2.23 o                         
   6   7   8         20.88         18.38         3.15 o                         
   7   7   8         14.89         23.78         2.74 o                         
  -8   8   8          8.98          8.06         2.03 o                         
  -7   8   8          6.92          9.02         1.17 o                         
  -6   8   8          3.93          1.82         0.78 o                         
  -5   8   8          0.17         -0.38         0.96 o                         
  -4   8   8          1.81          2.50         0.62 o                         
  -3   8   8          0.97          0.52         0.42 o                         
  -2   8   8          0.60          0.55         0.48 o                         
  -1   8   8         23.60         20.67         1.00 o                         
   0   8   8        414.20        417.38        12.28 o                         
   1   8   8          0.91          3.17         0.86 o                         
   2   8   8        178.60        171.76         8.73 o                         
   3   8   8          2.32          3.18         0.90 o                         
   4   8   8          0.01          0.13         0.66 o                         
   5   8   8          0.12          0.76         0.80 o                         
   6   8   8          3.59          4.63         1.41 o                         
  -7   9   8         23.49         20.27         2.60 o                         
  -6   9   8         25.16         20.67         2.21 o                         
  -5   9   8          0.00          0.19         0.72 o                         
  -4   9   8         69.61         63.67         2.01 o                         
  -3   9   8         11.52         11.03         0.92 o                         
  -2   9   8         61.61         63.60         1.97 o                         
  -1   9   8         40.07         31.92         1.84 o                         
   0   9   8        169.34        165.35         5.56 o                         
   1   9   8         20.80         19.43         1.52 o                         
   2   9   8         17.69         22.61         2.38 o                         
   3   9   8         21.56         21.40         2.00 o                         
   4   9   8          8.97         12.07         1.61 o                         
   5   9   8         26.81         36.95         4.12 o                         
   6   9   8          4.28          3.65         1.77 o                         
  -6  10   8         54.68         59.14         8.59 o                         
  -5  10   8          8.30          8.68         1.13 o                         
  -4  10   8         12.83         15.90         1.18 o                         
  -3  10   8          7.81          7.29         0.86 o                         
  -2  10   8         44.59         42.34         2.13 o                         
  -1  10   8         85.95         80.79         4.00 o                         
   0  10   8         60.55         62.56         2.48 o                         
   1  10   8        162.56        155.45         4.45 o                         
   2  10   8         34.15         36.02         2.10 o                         
   3  10   8         74.20         85.29         6.69 o                         
   4  10   8         12.42          9.38         2.83 o                         
  -5  11   8          2.41          3.28         2.05 o                         
  -4  11   8          4.46          4.02         1.02 o                         
  -3  11   8          5.79          1.17         1.04 o                         
  -2  11   8          5.96          5.12         1.56 o                         
  -1  11   8         20.65         23.91         1.86 o                         
   0  11   8          0.01         -0.34         1.07 o                         
   1  11   8          5.74          5.56         1.28 o                         
   2  11   8         27.09         29.24         2.54 o                         
   3  11   8         14.06         13.05         2.77 o                         
 -10   1   9         27.49         26.15         3.10 o                         
  -9   1   9         10.45         10.99         1.09 o                         
  -8   1   9        150.82        149.28         3.25 o                         
  -7   1   9         10.31         10.22         0.99 o                         
  -6   1   9         16.39         23.11         1.07 o                         
  -5   1   9        354.97        372.37         6.19 o                         
  -4   1   9        432.76        448.60         5.92 o                         
  -3   1   9         30.73         27.64         0.67 o                         
  -2   1   9        371.42        403.45        10.30 o                         
  -1   1   9        696.78        779.96        12.15 o                         
   0   1   9       1054.24       1137.55        14.37 o                         
   1   1   9        134.06        149.43         2.14 o                         
   2   1   9        190.84        215.78         5.57 o                         
   3   1   9         74.42         84.30         1.41 o                         
   4   1   9        118.55        123.64         2.23 o                         
   5   1   9         22.20         19.33         0.98 o                         
   6   1   9        217.60        207.24         5.48 o                         
   7   1   9         23.94         27.47         1.76 o                         
   8   1   9         54.70         62.56         2.68 o                         
   9   1   9          1.66          0.76         1.56 o                         
 -10   2   9          1.23         -0.54         0.99 o                         
  -9   2   9          0.06          0.13         0.84 o                         
  -8   2   9         54.34         48.70         2.31 o                         
  -7   2   9          9.09          8.74         0.82 o                         
  -6   2   9         20.24         21.78         2.21 o                         
  -5   2   9        362.90        361.58         9.21 o                         
  -4   2   9         79.52         85.42         1.44 o                         
  -3   2   9          3.59          8.85         0.51 o                         
  -2   2   9         36.09         35.40         0.96 o                         
  -1   2   9         91.26        116.59         1.83 o                         
   0   2   9         13.60         29.33         0.84 o                         
   1   2   9       1177.38        916.29       180.78 o                         
   2   2   9        206.98        204.80         4.06 o                         
   3   2   9        228.80        240.09         7.20 o                         
   4   2   9        112.93        105.55        10.53 o                         
   5   2   9        589.39        592.77        22.90 o                         
   6   2   9        327.14        321.60        13.34 o                         
   7   2   9          4.54          5.68         1.17 o                         
   8   2   9         63.29         61.54         2.63 o                         
 -10   3   9          8.84         11.85         1.49 o                         
  -9   3   9         30.38         25.85         1.72 o                         
  -8   3   9         17.18         18.55         1.78 o                         
  -7   3   9        158.62        154.36         4.78 o                         
  -6   3   9        209.29        213.86         4.42 o                         
  -5   3   9        195.37        216.08         3.74 o                         
  -4   3   9       3147.73       3174.50        42.20 o                         
  -3   3   9       2209.21       2283.09        28.57 o                         
  -2   3   9        544.72        505.46         6.61 o                         
  -1   3   9        965.46        964.55        13.47 o                         
   0   3   9         13.25          8.93         0.46 o                         
   1   3   9        133.53        142.91         3.65 o                         
   2   3   9        200.05        189.73         5.56 o                         
   3   3   9         74.62         72.93         2.54 o                         
   4   3   9         48.83         45.13         1.95 o                         
   5   3   9        866.65        863.17        32.37 o                         
   6   3   9          6.44          6.23         0.92 o                         
   7   3   9         22.02         24.70         1.74 o                         
   8   3   9          8.35          6.63         1.79 o                         
 -10   4   9          4.43          9.29         2.20 o                         
  -9   4   9          5.78          7.15         1.17 o                         
  -8   4   9         64.91         66.69         3.41 o                         
  -7   4   9        243.39        246.71        15.41 o                         
  -6   4   9        152.94        153.62         6.54 o                         
  -5   4   9         22.52         25.30         0.97 o                         
  -4   4   9         34.29         40.52         0.98 o                         
  -3   4   9          8.37          8.09         0.44 o                         
  -2   4   9        126.94         97.02         1.63 o                         
  -1   4   9        107.23         92.91         1.84 o                         
   0   4   9        276.24        239.82         3.83 o                         
   1   4   9         44.85         37.60         0.92 o                         
   2   4   9         27.76         33.83         1.16 o                         
   3   4   9         64.00         68.35         2.43 o                         
   4   4   9         78.90         75.53         3.94 o                         
   5   4   9         25.06         18.31         0.95 o                         
   6   4   9         50.21         54.47         7.40 o                         
   7   4   9         74.90         79.87        13.30 o                         
  -9   5   9          5.37          4.68         1.10 o                         
  -8   5   9          2.29          1.00         0.84 o                         
  -7   5   9          5.60          7.49         1.03 o                         
  -6   5   9         88.32         84.20         4.42 o                         
  -5   5   9          0.58          2.32         0.59 o                         
  -4   5   9          0.69          0.71         0.42 o                         
  -3   5   9          2.05          2.69         0.43 o                         
  -2   5   9        645.72        662.59         8.61 o                         
  -1   5   9        164.21        159.90         2.36 o                         
   0   5   9        166.15        158.15         2.32 o                         
   1   5   9          2.79          5.48         1.17 o                         
   2   5   9         69.18         65.55         1.71 o                         
   3   5   9          0.26         -0.25         0.35 o                         
   4   5   9          1.35         -0.37         0.49 o                         
   5   5   9        194.29        182.88        11.29 o                         
   6   5   9          3.77          4.11         0.95 o                         
   7   5   9         75.84         91.31        14.04 o                         
  -9   6   9          0.17          1.04         1.34 o                         
  -8   6   9         18.40         15.42         1.39 o                         
  -7   6   9          0.24         -0.24         0.75 o                         
  -6   6   9        594.64        570.33        34.69 o                         
  -5   6   9        197.26        191.24         5.21 o                         
  -4   6   9        133.33        122.79         2.73 o                         
  -3   6   9        153.15        158.38         3.33 o                         
  -2   6   9         18.32         18.66         1.02 o                         
  -1   6   9        120.58        112.45         3.74 o                         
   0   6   9        104.52         95.87         2.25 o                         
   1   6   9         30.62         28.31         1.00 o                         
   2   6   9        320.57        335.74         6.47 o                         
   3   6   9          8.09          7.86         0.72 o                         
   4   6   9        256.36        252.12        12.42 o                         
   5   6   9         53.01         54.16         2.52 o                         
   6   6   9        119.06        127.24        19.32 o                         
   7   6   9         51.31         61.54         9.14 o                         
  -9   7   9         56.23         57.46         6.29 o                         
  -8   7   9          8.77          6.82         1.16 o                         
  -7   7   9         19.05         21.38         1.56 o                         
  -6   7   9         59.15         56.61         8.91 o                         
  -5   7   9         78.42         76.06         2.40 o                         
  -4   7   9        161.11        155.18         3.37 o                         
  -3   7   9          0.78          0.92         0.53 o                         
  -2   7   9        175.75        174.92         5.38 o                         
  -1   7   9        229.61        224.11         6.48 o                         
   0   7   9         81.53         79.83         2.39 o                         
   1   7   9         44.75         41.55         2.08 o                         
   2   7   9        220.07        218.07         8.03 o                         
   3   7   9        150.81        160.11         8.29 o                         
   4   7   9          0.04          0.12         0.62 o                         
   5   7   9        111.63        127.77        10.55 o                         
   6   7   9          0.50          1.55         1.02 o                         
   7   7   9         52.65         70.12         5.23 o                         
  -8   8   9          3.36          2.05         1.62 o                         
  -7   8   9         49.12         57.48         3.88 o                         
  -6   8   9          3.17          3.41         0.85 o                         
  -5   8   9          2.11          1.41         0.69 o                         
  -4   8   9          1.55          2.76         0.81 o                         
  -3   8   9         98.20         93.15         2.72 o                         
  -2   8   9         26.67         25.68         1.78 o                         
  -1   8   9        318.77        289.94        15.00 o                         
   0   8   9          5.15          3.97         0.94 o                         
   1   8   9        180.89        181.00         6.10 o                         
   2   8   9         59.81         63.92         2.30 o                         
   3   8   9        117.11         93.52        29.35 o                         
   4   8   9         32.14         27.84         2.41 o                         
   5   8   9          2.39          3.18         1.12 o                         
   6   8   9         24.61         27.60         3.10 o                         
  -7   9   9         45.34         44.79         2.25 o                         
  -6   9   9          4.16          3.84         0.91 o                         
  -5   9   9         77.35         81.92         2.33 o                         
  -4   9   9         23.03         25.69         1.56 o                         
  -3   9   9         18.49         16.16         1.05 o                         
  -2   9   9         79.92         77.14         2.65 o                         
  -1   9   9          1.01          1.06         0.91 o                         
   0   9   9        129.99        139.95         4.83 o                         
   1   9   9        219.01        209.05         4.98 o                         
   2   9   9          0.61         -0.14         0.92 o                         
   3   9   9          3.65          3.96         1.08 o                         
   4   9   9         11.55         17.05         4.86 o                         
   5   9   9         21.38         23.27         2.78 o                         
  -6  10   9         17.72         15.20         1.56 o                         
  -5  10   9          3.65          3.72         1.06 o                         
  -4  10   9          0.44          0.17         0.71 o                         
  -3  10   9         20.28         18.47         1.59 o                         
  -2  10   9          1.01          1.19         1.01 o                         
  -1  10   9         76.87         69.89         3.17 o                         
   0  10   9          3.18          4.14         1.16 o                         
   1  10   9          5.74          5.01         1.21 o                         
   2  10   9          1.40          1.32         1.00 o                         
   3  10   9         40.91         48.67         4.49 o                         
   4  10   9         36.69         41.91         4.71 o                         
  -5  11   9          0.53          0.15         1.32 o                         
  -4  11   9          0.01         -1.01         1.01 o                         
  -3  11   9          3.97          2.10         1.13 o                         
  -2  11   9          2.51          0.74         1.03 o                         
  -1  11   9         66.54         62.10         2.68 o                         
   0  11   9         22.79         30.16         2.82 o                         
   1  11   9          3.58          0.73         1.15 o                         
   2  11   9         14.90         16.85         3.00 o                         
   3  11   9          7.60          4.80         2.42 o                         
 -10   0  10          1.24         -1.14         1.14 o                         
  -9   0  10         33.08         31.68         4.26 o                         
  -8   0  10         53.41         57.81         2.71 o                         
  -7   0  10        170.97        185.63         5.20 o                         
  -6   0  10         87.57        102.25         3.23 o                         
  -5   0  10         76.67         62.40         1.66 o                         
  -4   0  10         37.00         48.34         1.37 o                         
  -3   0  10          1.82          3.62         0.41 o                         
  -2   0  10       2475.08       2555.60        55.32 o                         
  -1   0  10       1030.59       1075.75        19.29 o                         
   0   0  10        373.65        433.93         8.06 o                         
   1   0  10        437.30        484.38         9.95 o                         
   2   0  10          0.36          0.48         0.46 o                         
   3   0  10         18.72         31.05         1.12 o                         
   4   0  10        972.69        959.41        21.70 o                         
   5   0  10       1965.24       1836.48        40.55 o                         
   6   0  10          5.89          6.03         1.40 o                         
   7   0  10          1.74          1.10         1.17 o                         
   8   0  10         14.48         17.41         2.18 o                         
 -10   1  10          3.20          6.87         1.54 o                         
  -9   1  10          8.50          6.04         0.93 o                         
  -8   1  10          0.13          0.08         0.69 o                         
  -7   1  10        369.87        401.72        10.43 o                         
  -6   1  10        177.33        182.13         4.79 o                         
  -5   1  10        673.26        606.96         7.93 o                         
  -4   1  10        187.31        168.72         2.71 o                         
  -3   1  10          0.43          3.23         1.70 o                         
  -2   1  10        519.28        567.70         8.04 o                         
  -1   1  10         15.89         20.81         0.77 o                         
   0   1  10       2471.35       2661.97        33.25 o                         
   1   1  10        212.85        222.97         3.48 o                         
   2   1  10        120.88        106.07         3.00 o                         
   3   1  10        983.79       1065.03        19.91 o                         
   4   1  10         21.68         25.29         0.87 o                         
   5   1  10        294.38        291.06         6.03 o                         
   6   1  10         13.30         10.42         1.14 o                         
   7   1  10         18.56         18.42         1.47 o                         
   8   1  10         37.97         43.42         2.31 o                         
 -10   2  10          2.31          1.04         1.05 o                         
  -9   2  10         36.96         29.95         1.81 o                         
  -8   2  10          3.10          3.72         0.79 o                         
  -7   2  10         82.35         88.64         2.21 o                         
  -6   2  10         33.53         31.79         1.51 o                         
  -5   2  10         19.72         25.44         0.82 o                         
  -4   2  10        164.65        153.75         2.31 o                         
  -3   2  10        743.54        703.53         9.08 o                         
  -2   2  10       1606.20       1587.43        21.92 o                         
  -1   2  10        137.36        135.00         2.01 o                         
   0   2  10        683.99        685.82         9.67 o                         
   1   2  10       1609.09       1666.92        34.21 o                         
   2   2  10         65.59         78.40         1.50 o                         
   3   2  10        547.11        560.25        14.91 o                         
   4   2  10          2.52          1.00         0.43 o                         
   5   2  10       1050.86       1008.31        30.33 o                         
   6   2  10         46.92         41.50         1.99 o                         
   7   2  10         28.29         30.74         1.87 o                         
   8   2  10          0.28          0.08         0.95 o                         
 -10   3  10         14.22         19.44         1.81 o                         
  -9   3  10          6.76          7.29         1.17 o                         
  -8   3  10         58.12         63.37         5.23 o                         
  -7   3  10         28.57         29.97         1.68 o                         
  -6   3  10         12.72         12.20         0.84 o                         
  -5   3  10        208.91        206.97         5.17 o                         
  -4   3  10        157.39        145.76         2.25 o                         
  -3   3  10        537.57        559.06         8.03 o                         
  -2   3  10       1141.34       1110.92        14.12 o                         
  -1   3  10       1547.76       1568.04        32.75 o                         
   0   3  10        634.75        652.47         9.99 o                         
   1   3  10         19.33         13.97         0.59 o                         
   2   3  10          7.32          8.04         0.55 o                         
   3   3  10        453.49        403.19        24.49 o                         
   4   3  10        369.54        365.35        15.70 o                         
   5   3  10         23.93         34.57         2.90 o                         
   6   3  10          2.44          5.85         2.12 o                         
   7   3  10          8.13          5.55         1.09 o                         
 -10   4  10          1.33          1.90         1.88 o                         
  -9   4  10          2.20          1.09         0.97 o                         
  -8   4  10          0.51          0.16         0.82 o                         
  -7   4  10         64.15         68.78         4.99 o                         
  -6   4  10          0.94          2.31         0.77 o                         
  -5   4  10          2.14          1.72         0.46 o                         
  -4   4  10        833.72        833.12        14.36 o                         
  -3   4  10        258.82        268.29         4.12 o                         
  -2   4  10        352.41        331.22         5.67 o                         
  -1   4  10         23.92         27.67         0.68 o                         
   0   4  10          4.50          4.75         0.36 o                         
   1   4  10        185.63        169.86         3.71 o                         
   2   4  10         25.63         27.19         0.86 o                         
   3   4  10         13.57         16.90         0.76 o                         
   4   4  10        110.47         93.93         3.75 o                         
   5   4  10        106.99         95.67         7.22 o                         
   6   4  10         30.73         29.60         4.18 o                         
   7   4  10         19.43         14.54         1.99 o                         
  -9   5  10         27.37         23.61         2.66 o                         
  -8   5  10         34.37         34.90         2.35 o                         
  -7   5  10        416.42        402.16        36.15 o                         
  -6   5  10        600.16        583.16        44.53 o                         
  -5   5  10          8.58          8.02         0.72 o                         
  -4   5  10          5.81          6.36         0.56 o                         
  -3   5  10         74.51         72.45         1.54 o                         
  -2   5  10          1.16          1.34         0.41 o                         
  -1   5  10        658.91        624.92         8.14 o                         
   0   5  10        127.41        119.89         2.54 o                         
   1   5  10          2.51          2.94         0.58 o                         
   2   5  10        242.40        240.66         6.45 o                         
   3   5  10          0.02         -0.18         0.37 o                         
   4   5  10        180.20        169.95         8.87 o                         
   5   5  10         60.02         58.49         2.73 o                         
   6   5  10         23.50         30.89         5.63 o                         
   7   5  10          9.46          8.26         2.67 o                         
  -9   6  10         11.49         10.22         2.07 o                         
  -8   6  10          5.88          7.62         1.15 o                         
  -7   6  10          1.02          1.20         0.84 o                         
  -6   6  10         43.70         49.06         3.30 o                         
  -5   6  10        212.67        212.08         6.89 o                         
  -4   6  10        164.40        183.39         5.22 o                         
  -3   6  10        316.13        294.11         5.79 o                         
  -2   6  10         29.00         30.68         2.56 o                         
  -1   6  10        103.96        100.50         2.88 o                         
   0   6  10          0.09          0.09         0.32 o                         
   1   6  10         60.99         57.89         1.34 o                         
   2   6  10         22.09         22.62         0.88 o                         
   3   6  10         15.15         12.94         1.31 o                         
   4   6  10        162.22        155.62         6.84 o                         
   5   6  10         12.82         17.33         1.30 o                         
   6   6  10         19.05         24.73         5.22 o                         
   7   6  10          0.00          3.43         1.51 o                         
  -8   7  10         19.12         19.01         1.56 o                         
  -7   7  10          0.23          0.35         1.48 o                         
  -6   7  10          0.40          0.84         0.73 o                         
  -5   7  10         49.13         41.10         1.99 o                         
  -4   7  10          0.85          1.00         0.55 o                         
  -3   7  10        274.93        287.91         8.42 o                         
  -2   7  10         19.55         24.46         0.95 o                         
  -1   7  10        192.68        177.37         5.19 o                         
   0   7  10        147.64        143.51         3.40 o                         
   1   7  10        337.14        326.78         9.12 o                         
   2   7  10          3.15          2.50         0.52 o                         
   3   7  10         60.59         62.06         3.02 o                         
   4   7  10         16.35         16.73         1.57 o                         
   5   7  10         27.11         29.95         3.06 o                         
   6   7  10         72.90         74.73        11.22 o                         
  -8   8  10          5.59          8.79         2.05 o                         
  -7   8  10          0.06          1.38         1.35 o                         
  -6   8  10          0.77          1.17         0.77 o                         
  -5   8  10         72.31         66.43         2.02 o                         
  -4   8  10        116.55        116.10         4.97 o                         
  -3   8  10          3.44          5.43         0.69 o                         
  -2   8  10         13.21         10.48         1.16 o                         
  -1   8  10          1.44          2.55         0.88 o                         
   0   8  10         23.59         20.76         1.64 o                         
   1   8  10         35.89         27.85         1.86 o                         
   2   8  10         92.61         92.72         4.55 o                         
   3   8  10         36.06         37.29         2.27 o                         
   4   8  10          9.61         11.43         1.27 o                         
   5   8  10         51.19         49.35         4.63 o                         
   6   8  10          0.90          1.23         1.49 o                         
  -7   9  10         27.50         31.91         2.37 o                         
  -6   9  10         15.30         13.32         1.20 o                         
  -5   9  10          6.93          7.60         0.93 o                         
  -4   9  10          1.43          2.05         0.66 o                         
  -3   9  10          0.52         -0.12         0.84 o                         
  -2   9  10          0.99          0.01         0.87 o                         
  -1   9  10        414.43        405.41        16.19 o                         
   0   9  10        526.37        509.89        21.65 o                         
   1   9  10         19.12         23.64         1.70 o                         
   2   9  10        230.10        237.34         8.35 o                         
   3   9  10          3.71          1.76         1.01 o                         
   4   9  10          3.05          1.86         1.26 o                         
   5   9  10         83.86         82.69         5.64 o                         
  -6  10  10          0.08          0.65         0.99 o                         
  -5  10  10          1.96          2.19         0.89 o                         
  -4  10  10          0.68         -0.57         0.85 o                         
  -3  10  10          2.06          1.38         0.98 o                         
  -2  10  10          6.04          4.11         1.12 o                         
  -1  10  10          8.35          8.54         1.32 o                         
   0  10  10        106.31        111.59         4.59 o                         
   1  10  10          3.84          3.97         1.45 o                         
   2  10  10         18.67         16.16         1.66 o                         
   3  10  10          0.92          0.94         1.09 o                         
  -4  11  10          5.61          5.27         3.43 o                         
  -3  11  10          2.66          0.63         1.06 o                         
  -2  11  10         10.33          7.72         1.30 o                         
  -1  11  10          8.76          8.26         1.42 o                         
   0  11  10          1.43         -0.29         1.16 o                         
   1  11  10         17.79         24.00         3.04 o                         
   2  11  10         50.05         42.28         5.25 o                         
 -10   1  11          7.29          7.03         2.19 o                         
  -9   1  11          9.61          7.54         1.02 o                         
  -8   1  11         12.03         13.13         1.19 o                         
  -7   1  11          0.43          2.10         0.64 o                         
  -6   1  11        291.92        302.96         9.51 o                         
  -5   1  11         32.03         39.92         0.95 o                         
  -4   1  11        301.34        278.59         3.88 o                         
  -3   1  11       2017.43       2085.24        28.64 o                         
  -2   1  11         10.69         20.35         0.73 o                         
  -1   1  11        138.67        126.17         2.06 o                         
   0   1  11        213.06        205.10         3.31 o                         
   1   1  11         29.23         29.38         0.67 o                         
   2   1  11        177.68        192.42         4.91 o                         
   3   1  11        489.45        509.87        10.44 o                         
   4   1  11        125.99        123.43         3.02 o                         
   5   1  11         51.00         54.22         1.93 o                         
   6   1  11          4.28          5.63         1.24 o                         
   7   1  11          4.31          3.35         0.97 o                         
   8   1  11         36.16         40.34         2.29 o                         
 -10   2  11         31.00         37.03         2.21 o                         
  -9   2  11          0.11          0.44         0.91 o                         
  -8   2  11        110.44        116.12         2.78 o                         
  -7   2  11         56.62         62.66         5.68 o                         
  -6   2  11        102.72        113.91         4.75 o                         
  -5   2  11        131.74        125.50         2.33 o                         
  -4   2  11         21.79         21.93         0.69 o                         
  -3   2  11       1482.26       1547.07        24.00 o                         
  -2   2  11         27.52         25.19         0.69 o                         
  -1   2  11        336.83        333.70         4.51 o                         
   0   2  11          1.56          2.40         0.49 o                         
   1   2  11        624.13        670.31        12.01 o                         
   2   2  11        202.70        213.72         3.71 o                         
   3   2  11        105.57        105.28         2.81 o                         
   4   2  11         19.98         18.89         0.85 o                         
   5   2  11         13.96          9.65         0.88 o                         
   6   2  11          0.07          0.17         0.76 o                         
   7   2  11         10.50         11.23         1.27 o                         
   8   2  11        135.69        144.58         6.29 o                         
 -10   3  11         34.23         40.69         2.76 o                         
  -9   3  11         12.80         12.83         1.46 o                         
  -8   3  11        224.85        232.38        11.21 o                         
  -7   3  11         89.49         88.85         4.68 o                         
  -6   3  11        168.85        180.12         5.26 o                         
  -5   3  11        158.76        161.54         2.73 o                         
  -4   3  11         64.06         62.37         1.32 o                         
  -3   3  11         57.81         48.30         1.01 o                         
  -2   3  11         13.34         15.87         0.65 o                         
  -1   3  11         86.62         75.66         1.45 o                         
   0   3  11        299.86        322.81         4.37 o                         
   1   3  11         41.40         35.13         1.12 o                         
   2   3  11        325.73        298.10         6.84 o                         
   3   3  11        113.76        118.33         4.47 o                         
   4   3  11         24.57         31.80         1.90 o                         
   5   3  11        386.18        341.77        32.10 o                         
   6   3  11         31.48         24.19         1.90 o                         
   7   3  11          0.47          0.01         0.82 o                         
  -9   4  11          5.47          7.64         1.25 o                         
  -8   4  11          0.09         -0.86         0.89 o                         
  -7   4  11         45.51         46.93         2.68 o                         
  -6   4  11        402.42        396.36        19.37 o                         
  -5   4  11         74.82         77.16         2.59 o                         
  -4   4  11          1.78          4.13         0.72 o                         
  -3   4  11         37.79         32.86         0.83 o                         
  -2   4  11        175.51        163.29         2.66 o                         
  -1   4  11         53.41         56.77         1.08 o                         
   0   4  11        214.22        159.65        30.04 o                         
   1   4  11        146.95        162.17         4.42 o                         
   2   4  11        335.00        335.79         8.87 o                         
   3   4  11         58.93         58.25         2.04 o                         
   4   4  11          6.91          5.78         0.98 o                         
   5   4  11          0.32          1.18         0.51 o                         
   6   4  11         36.99         43.61         5.14 o                         
   7   4  11         18.54         15.64         2.16 o                         
  -9   5  11          0.79          0.67         1.15 o                         
  -8   5  11         19.88         17.66         1.77 o                         
  -7   5  11         17.65         22.43         1.90 o                         
  -6   5  11        583.05        597.23        52.01 o                         
  -5   5  11         60.04         65.89         3.37 o                         
  -4   5  11          9.81         12.55         0.71 o                         
  -3   5  11          8.53          7.11         0.56 o                         
  -2   5  11         31.03         30.88         0.81 o                         
  -1   5  11        108.29         93.40         1.73 o                         
   0   5  11        155.87        131.76         2.77 o                         
   1   5  11         20.90         18.92         0.76 o                         
   2   5  11         43.80         51.59         1.52 o                         
   3   5  11        191.81        183.86         5.06 o                         
   4   5  11        172.09        157.90         5.91 o                         
   5   5  11         22.81         24.76         1.80 o                         
   6   5  11         11.28         12.17         1.27 o                         
   7   5  11         53.49         53.34         4.13 o                         
  -9   6  11          4.75          2.38         1.49 o                         
  -8   6  11         13.01         11.88         1.31 o                         
  -7   6  11         29.83         28.89         2.33 o                         
  -6   6  11         43.58         43.24         1.93 o                         
  -5   6  11          4.03          5.05         0.74 o                         
  -4   6  11         43.32         35.32         1.69 o                         
  -3   6  11          0.79          0.49         0.46 o                         
  -2   6  11          5.87          5.23         0.75 o                         
  -1   6  11         26.50         24.31         1.09 o                         
   0   6  11        504.59        482.90         7.14 o                         
   1   6  11        703.85        679.86        10.72 o                         
   2   6  11          0.00          0.88         0.43 o                         
   3   6  11          2.34          1.49         0.58 o                         
   4   6  11         53.28         56.29         3.18 o                         
   5   6  11          4.07          7.61         1.55 o                         
   6   6  11          6.46          9.93         1.99 o                         
   7   6  11          3.16          8.21         2.03 o                         
  -8   7  11         10.95         12.38         1.36 o                         
  -7   7  11          3.03          2.07         0.90 o                         
  -6   7  11          2.60          2.59         0.99 o                         
  -5   7  11         35.97         33.28         2.15 o                         
  -4   7  11         91.79         80.51         2.73 o                         
  -3   7  11        499.50        516.41        14.00 o                         
  -2   7  11         65.36         63.91         2.22 o                         
  -1   7  11         60.13         59.25         2.18 o                         
   0   7  11         31.30         27.99         1.22 o                         
   1   7  11         75.52         77.61         1.98 o                         
   2   7  11         83.11         83.17         4.81 o                         
   3   7  11        143.62        139.78         5.48 o                         
   4   7  11         71.61         72.63         3.98 o                         
   5   7  11          0.25          0.90         0.95 o                         
   6   7  11          9.91         17.83         3.53 o                         
  -7   8  11          6.16          6.95         1.12 o                         
  -6   8  11         21.08         23.29         1.59 o                         
  -5   8  11         15.34         18.62         1.53 o                         
  -4   8  11         12.40         13.54         1.70 o                         
  -3   8  11          6.66          6.69         0.72 o                         
  -2   8  11         25.07         21.59         1.22 o                         
  -1   8  11        297.79        293.45        12.22 o                         
   0   8  11         34.38         38.14         1.95 o                         
   1   8  11         52.03         49.96         2.87 o                         
   2   8  11        137.82        147.48         7.04 o                         
   3   8  11        117.70        122.76         7.63 o                         
   4   8  11         15.06         12.87         1.03 o                         
   5   8  11         63.91         67.99         5.54 o                         
  -7   9  11          0.22          0.61         1.14 o                         
  -6   9  11         87.33         85.63         2.90 o                         
  -5   9  11          1.16          1.63         0.76 o                         
  -4   9  11          6.96          5.49         0.77 o                         
  -3   9  11         95.14         95.98         3.29 o                         
  -2   9  11          7.33          7.55         1.18 o                         
  -1   9  11          4.96          4.70         1.05 o                         
   0   9  11         95.38         98.75         3.95 o                         
   1   9  11         10.95          7.39         1.14 o                         
   2   9  11         38.21         46.40         2.27 o                         
   3   9  11          1.91          2.21         1.01 o                         
   4   9  11         11.09         17.50         3.82 o                         
   5   9  11          0.15         -0.95         2.10 o                         
  -6  10  11         10.98         15.06         2.10 o                         
  -5  10  11          2.05          2.75         1.01 o                         
  -4  10  11          1.86          1.47         1.00 o                         
  -3  10  11          7.22          5.06         1.17 o                         
  -2  10  11          0.08          0.61         1.05 o                         
  -1  10  11          2.76          2.76         1.13 o                         
   0  10  11         23.69         21.30         1.82 o                         
   1  10  11         32.74         30.64         2.12 o                         
   2  10  11          4.34          2.13         1.05 o                         
   3  10  11          3.91          2.62         1.56 o                         
  -4  11  11          0.02         -2.87         2.87 o                         
  -3  11  11          0.25         -0.33         2.65 o                         
  -2  11  11         12.63         10.32         1.53 o                         
  -1  11  11         12.22          9.57         1.52 o                         
   0  11  11         18.38         16.97         2.71 o                         
 -10   0  12          1.41          1.94         2.75 o                         
  -9   0  12         24.03         24.66         2.03 o                         
  -8   0  12          5.88          6.60         1.24 o                         
  -7   0  12          9.39         11.93         2.58 o                         
  -6   0  12        446.71        447.15        15.36 o                         
  -5   0  12         49.19         50.15         1.54 o                         
  -4   0  12         47.97         60.15         1.68 o                         
  -3   0  12        109.14        102.29         2.84 o                         
  -2   0  12        470.96        524.52         9.76 o                         
  -1   0  12        966.81        975.08        17.63 o                         
   0   0  12         69.78         66.73         1.69 o                         
   1   0  12          2.73          2.35         0.40 o                         
   2   0  12         37.29         37.60         2.39 o                         
   3   0  12          0.06          0.73         0.80 o                         
   4   0  12       1431.64       1465.25        45.65 o                         
   5   0  12         80.71         84.06         3.22 o                         
   6   0  12        433.84        416.82        14.28 o                         
   7   0  12          8.14          9.27         1.75 o                         
   8   0  12         13.69         12.72         2.10 o                         
 -10   1  12         18.69         20.25         2.30 o                         
  -9   1  12         76.71         85.32         2.46 o                         
  -8   1  12         40.59         47.36         1.78 o                         
  -7   1  12         12.45         12.13         0.95 o                         
  -6   1  12         51.64         47.11         2.21 o                         
  -5   1  12        199.24        176.36         2.67 o                         
  -4   1  12         11.72         12.46         0.58 o                         
  -3   1  12          3.69          5.73         0.52 o                         
  -2   1  12        289.40        292.42         4.37 o                         
  -1   1  12         92.88        114.64         1.93 o                         
   0   1  12        232.62        281.37         3.88 o                         
   1   1  12         19.17         18.33         0.64 o                         
   2   1  12        307.06        320.45         6.57 o                         
   3   1  12         42.97         47.25         2.06 o                         
   4   1  12        413.09        422.60         9.01 o                         
   5   1  12          5.35          4.63         0.82 o                         
   6   1  12          0.89          0.94         0.82 o                         
   7   1  12         15.54         17.59         2.18 o                         
   8   1  12         21.31         22.38         2.53 o                         
 -10   2  12          0.61          1.08         1.40 o                         
  -9   2  12          0.85          1.07         0.95 o                         
  -8   2  12         22.54         39.75         9.29 o                         
  -7   2  12          4.56          5.46         0.81 o                         
  -6   2  12         75.10         75.20         4.20 o                         
  -5   2  12         11.85         12.31         0.59 o                         
  -4   2  12        146.60        134.50         2.38 o                         
  -3   2  12        725.28        675.16        17.43 o                         
  -2   2  12       1160.42       1129.75        14.40 o                         
  -1   2  12        904.94        885.72        11.37 o                         
   0   2  12         54.32         55.03         1.02 o                         
   1   2  12        122.72        118.93         2.12 o                         
   2   2  12        126.19        150.02         2.59 o                         
   3   2  12        772.91        782.93        22.17 o                         
   4   2  12         67.69         66.61         1.76 o                         
   5   2  12        547.70        538.82        19.08 o                         
   6   2  12          9.73          9.83         1.17 o                         
   7   2  12          0.36          1.26         0.93 o                         
   8   2  12          1.23          1.64         1.40 o                         
 -10   3  12          8.64          5.53         2.10 o                         
  -9   3  12         32.90         30.56         1.96 o                         
  -8   3  12          0.58          1.32         0.89 o                         
  -7   3  12         74.42         78.25         4.89 o                         
  -6   3  12         49.61         50.83         2.09 o                         
  -5   3  12          9.27          6.94         0.49 o                         
  -4   3  12        384.39        385.32         5.72 o                         
  -3   3  12        131.51        112.44         1.84 o                         
  -2   3  12         84.62         76.55         1.36 o                         
  -1   3  12         18.08         17.24         0.60 o                         
   0   3  12        151.93        173.69         2.87 o                         
   1   3  12         28.84         21.45         1.65 o                         
   2   3  12          0.03          1.01         0.34 o                         
   3   3  12          8.33         12.06         0.67 o                         
   4   3  12        158.28        162.65         5.34 o                         
   5   3  12        143.56        143.71         8.19 o                         
   6   3  12         31.15         32.53         1.89 o                         
   7   3  12          0.06          0.62         1.04 o                         
  -9   4  12         28.74         33.26         1.97 o                         
  -8   4  12          0.79          0.94         0.92 o                         
  -7   4  12        250.06        251.84        16.63 o                         
  -6   4  12        367.45        371.32        18.68 o                         
  -5   4  12         67.82         67.37         1.57 o                         
  -4   4  12          9.46          8.93         0.53 o                         
  -3   4  12         12.72          8.31         0.47 o                         
  -2   4  12        482.22        468.41         6.91 o                         
  -1   4  12          0.98          0.90         0.31 o                         
   0   4  12        167.01        170.22         2.86 o                         
   1   4  12          1.27          0.92         0.35 o                         
   2   4  12         34.62         39.47         1.36 o                         
   3   4  12          4.03          0.43         0.40 o                         
   4   4  12         53.25         48.52         1.47 o                         
   5   4  12          0.51          1.09         0.51 o                         
   6   4  12         13.65         13.26         1.99 o                         
   7   4  12         31.30         35.08         3.18 o                         
  -9   5  12          0.53         -1.12         1.68 o                         
  -8   5  12          0.20         -0.16         0.86 o                         
  -7   5  12        119.80        119.41         5.93 o                         
  -6   5  12         90.40         90.50         5.96 o                         
  -5   5  12         10.87          6.84         1.53 o                         
  -4   5  12         40.66         36.76         1.14 o                         
  -3   5  12        624.82        630.73        10.60 o                         
  -2   5  12         18.30         15.14         0.61 o                         
  -1   5  12        367.60        364.52         5.53 o                         
   0   5  12          0.07          0.46         0.35 o                         
   1   5  12        265.60        257.71         4.12 o                         
   2   5  12         45.93         49.89         1.73 o                         
   3   5  12         27.93         29.27         2.19 o                         
   4   5  12         88.19         79.26         3.19 o                         
   5   5  12          9.61          8.93         0.99 o                         
   6   5  12          4.19          3.89         1.49 o                         
  -9   6  12         14.90         13.87         3.95 o                         
  -8   6  12          0.90         -0.49         0.86 o                         
  -7   6  12         23.36         22.91         1.60 o                         
  -6   6  12         16.71         20.65         1.40 o                         
  -5   6  12          0.35          0.43         0.62 o                         
  -4   6  12          3.14          2.72         0.55 o                         
  -3   6  12         29.66         29.09         1.08 o                         
  -2   6  12        294.02        280.88         4.47 o                         
  -1   6  12        276.11        278.86         7.29 o                         
   0   6  12        551.95        516.26         9.68 o                         
   1   6  12         33.75         24.02         5.05 o                         
   2   6  12        114.94        108.25         3.06 o                         
   3   6  12        322.93        298.67         7.75 o                         
   4   6  12         11.95         13.84         1.31 o                         
   5   6  12        123.88        127.80         8.63 o                         
   6   6  12         43.89         51.87         6.86 o                         
  -8   7  12         36.59         31.38         1.98 o                         
  -7   7  12          0.00          0.14         0.84 o                         
  -6   7  12          2.52          1.07         0.71 o                         
  -5   7  12         66.34         66.21         2.67 o                         
  -4   7  12          0.26         -0.17         0.58 o                         
  -3   7  12        181.05        181.15         3.20 o                         
  -2   7  12         34.89         32.40         1.38 o                         
  -1   7  12        455.71        445.75        13.78 o                         
   0   7  12          0.76          0.71         0.56 o                         
   1   7  12          5.57          2.70         0.62 o                         
   2   7  12         49.14         41.07         3.59 o                         
   3   7  12         15.04         13.42         0.99 o                         
   4   7  12         21.79         17.68         1.62 o                         
   5   7  12         45.65         54.87         4.05 o                         
   6   7  12         24.61         33.61         2.97 o                         
  -7   8  12          5.38          5.57         1.07 o                         
  -6   8  12          9.15         10.19         1.06 o                         
  -5   8  12         17.21         16.48         1.44 o                         
  -4   8  12         20.47         18.15         1.02 o                         
  -3   8  12          1.66          1.47         0.85 o                         
  -2   8  12          3.82          2.45         0.69 o                         
  -1   8  12         88.60         84.75         5.71 o                         
   0   8  12          5.25          5.37         1.04 o                         
   1   8  12          0.00         -0.71         0.86 o                         
   2   8  12          0.78          1.68         0.91 o                         
   3   8  12          4.34          5.76         0.90 o                         
   4   8  12          8.88          9.29         1.02 o                         
   5   8  12          0.08          0.26         0.93 o                         
  -7   9  12          0.51          1.91         2.00 o                         
  -6   9  12         19.51         19.85         1.93 o                         
  -5   9  12          8.01         12.42         1.08 o                         
  -4   9  12         12.09          9.41         1.08 o                         
  -3   9  12        125.41        125.73         4.54 o                         
  -2   9  12        178.61        159.39         9.71 o                         
  -1   9  12         49.15         48.51         2.49 o                         
   0   9  12          6.44          5.15         1.45 o                         
   1   9  12         51.04         48.82         2.36 o                         
   2   9  12         10.25         12.93         1.34 o                         
   3   9  12          0.20          0.08         0.98 o                         
   4   9  12          1.23          1.78         1.40 o                         
  -6  10  12         41.72         58.09         4.10 o                         
  -5  10  12          1.00         -0.93         1.07 o                         
  -4  10  12         24.10         17.87         1.61 o                         
  -3  10  12          0.00         -0.95         0.95 o                         
  -2  10  12         16.98         13.72         1.50 o                         
  -1  10  12         31.36         34.28         2.20 o                         
   0  10  12        191.67        208.80         5.25 o                         
   1  10  12         20.14         19.75         1.72 o                         
   2  10  12          3.57          3.72         1.22 o                         
   3  10  12         25.33         28.52         3.78 o                         
  -4  11  12          2.34         -3.18         3.18 o                         
  -3  11  12          3.52          0.39         2.31 o                         
  -2  11  12          0.04         -1.86         2.42 o                         
  -1  11  12         33.25         24.82         4.34 o                         
 -10   1  13         15.09         16.61         1.75 o                         
  -9   1  13         12.26         15.14         1.17 o                         
  -8   1  13        113.05        126.11         3.00 o                         
  -7   1  13         23.66         25.69         1.33 o                         
  -6   1  13         13.72         14.30         0.88 o                         
  -5   1  13          7.05          6.91         0.55 o                         
  -4   1  13          0.00          0.58         0.56 o                         
  -3   1  13       1703.24       1710.31        26.42 o                         
  -2   1  13          3.83          0.55         0.27 o                         
  -1   1  13          7.93          8.99         0.48 o                         
   0   1  13       1108.38       1136.10        14.50 o                         
   1   1  13         38.94         35.13         1.31 o                         
   2   1  13          4.11          4.68         0.44 o                         
   3   1  13        333.22        309.75         5.82 o                         
   4   1  13         13.48         13.86         0.96 o                         
   5   1  13          2.56          5.38         0.86 o                         
   6   1  13         32.36         34.13         1.94 o                         
   7   1  13          0.46         -0.85         0.85 o                         
 -10   2  13         19.25         17.30         3.47 o                         
  -9   2  13         14.76         14.92         1.42 o                         
  -8   2  13         42.89         44.94         2.21 o                         
  -7   2  13         25.85         27.43         1.36 o                         
  -6   2  13          2.40          1.91         0.59 o                         
  -5   2  13         81.55         79.20         1.69 o                         
  -4   2  13         59.41         65.62         1.62 o                         
  -3   2  13         51.71         54.95         1.14 o                         
  -2   2  13         60.60         58.59         1.16 o                         
  -1   2  13        204.82        162.25        18.97 o                         
   0   2  13         14.12         16.14         0.68 o                         
   1   2  13         14.46         14.77         0.67 o                         
   2   2  13        280.78        312.76         4.87 o                         
   3   2  13        419.39        460.83        11.01 o                         
   4   2  13         24.08         20.02         1.15 o                         
   5   2  13         90.55         81.14        13.55 o                         
   6   2  13         12.96         14.45         3.14 o                         
   7   2  13         25.11         20.24         3.52 o                         
   8   2  13          2.82          1.86         1.64 o                         
  -9   3  13          0.45         -0.08         0.94 o                         
  -8   3  13          0.76          0.62         0.90 o                         
  -7   3  13         18.04         16.53         1.31 o                         
  -6   3  13        565.76        579.39        40.34 o                         
  -5   3  13         63.91         67.07         1.47 o                         
  -4   3  13          0.76          0.88         0.34 o                         
  -3   3  13         51.24         60.72         1.22 o                         
  -2   3  13         36.53         38.83         1.03 o                         
  -1   3  13        563.75        557.88         7.36 o                         
   0   3  13          1.76          2.97         0.39 o                         
   1   3  13         13.73         11.48         0.91 o                         
   2   3  13          3.56          5.80         0.52 o                         
   3   3  13        181.31        173.63         5.49 o                         
   4   3  13        367.36        336.87        10.99 o                         
   5   3  13          3.57          1.44         0.70 o                         
   6   3  13          1.94         -0.41         0.75 o                         
   7   3  13        132.49        123.48         5.90 o                         
  -9   4  13         49.82         53.76         3.80 o                         
  -8   4  13         48.50         54.55         2.95 o                         
  -7   4  13         35.42         37.54         3.00 o                         
  -6   4  13         49.28         45.20         2.27 o                         
  -5   4  13         21.92         20.16         0.98 o                         
  -4   4  13         37.34         34.59         1.03 o                         
  -3   4  13        184.03        191.83         2.89 o                         
  -2   4  13          0.36          1.18         0.36 o                         
  -1   4  13         20.70         17.96         1.15 o                         
   0   4  13         37.29         36.72         1.03 o                         
   1   4  13        452.88        427.69         6.94 o                         
   2   4  13          7.47          6.86         0.56 o                         
   3   4  13         15.51          7.78         0.62 o                         
   4   4  13          7.04         12.34         0.97 o                         
   5   4  13         30.07         32.93         1.61 o                         
   6   4  13         35.92         36.27         3.00 o                         
  -9   5  13          1.16          1.25         1.23 o                         
  -8   5  13          0.72          1.61         0.98 o                         
  -7   5  13         83.61         88.84         5.84 o                         
  -6   5  13          0.62          0.49         1.87 o                         
  -5   5  13         20.72         20.35         1.38 o                         
  -4   5  13          7.90          6.11         0.70 o                         
  -3   5  13        382.66        365.14        10.82 o                         
  -2   5  13        184.57        180.14         2.78 o                         
  -1   5  13         47.78         44.16         1.18 o                         
   0   5  13        284.72        230.59        55.81 o                         
   1   5  13        368.33        382.36         6.53 o                         
   2   5  13         14.51         16.59         0.85 o                         
   3   5  13          1.94          0.91         0.48 o                         
   4   5  13          1.86          2.66         0.67 o                         
   5   5  13         20.34         21.28         1.35 o                         
   6   5  13          2.14          1.34         1.36 o                         
  -8   6  13         22.34         15.72         1.47 o                         
  -7   6  13        152.92        157.69         9.09 o                         
  -6   6  13          0.32          1.55         0.78 o                         
  -5   6  13          7.11          7.03         0.81 o                         
  -4   6  13         35.30         28.27         1.13 o                         
  -3   6  13          8.34          5.33         0.61 o                         
  -2   6  13         22.86         22.28         1.17 o                         
  -1   6  13          0.28          1.05         0.59 o                         
   0   6  13        633.05        605.06         9.60 o                         
   1   6  13         18.61         20.23         1.07 o                         
   2   6  13         84.88         78.55         1.77 o                         
   3   6  13         27.45         30.83         2.92 o                         
   4   6  13         72.89         68.37         3.49 o                         
   5   6  13         47.61         57.40         3.95 o                         
   6   6  13          3.17          4.51         1.60 o                         
  -8   7  13         17.79         15.62         1.51 o                         
  -7   7  13         43.32         46.66         2.81 o                         
  -6   7  13         13.62         13.83         1.24 o                         
  -5   7  13         82.99         79.19         2.82 o                         
  -4   7  13        105.74        100.42         3.60 o                         
  -3   7  13         98.27        103.41         4.27 o                         
  -2   7  13         16.08         13.66         0.94 o                         
  -1   7  13         10.50         11.56         1.07 o                         
   0   7  13        571.89        573.54         9.62 o                         
   1   7  13         87.47         87.28         2.26 o                         
   2   7  13         38.57         31.99         1.44 o                         
   3   7  13        109.74        105.30         4.97 o                         
   4   7  13          0.07          1.35         0.69 o                         
   5   7  13          1.77          3.73         0.93 o                         
   6   7  13          2.51          7.02         1.71 o                         
  -7   8  13          1.38          0.07         0.95 o                         
  -6   8  13         20.22         21.35         1.49 o                         
  -5   8  13          3.88          3.24         0.78 o                         
  -4   8  13         36.83         37.17         2.62 o                         
  -3   8  13         81.01         72.58         2.44 o                         
  -2   8  13          2.70          2.76         0.82 o                         
  -1   8  13        106.89        103.63         3.91 o                         
   0   8  13        184.15        179.47         5.47 o                         
   1   8  13         17.95         18.38         1.50 o                         
   2   8  13         47.49         46.01         3.04 o                         
   3   8  13         52.07         51.06         2.26 o                         
   4   8  13         71.01         80.03         4.51 o                         
   5   8  13          0.01          1.06         0.91 o                         
  -7   9  13          0.16          1.88         1.79 o                         
  -6   9  13          1.01          1.94         1.01 o                         
  -5   9  13          0.39         -0.21         1.07 o                         
  -4   9  13          3.85          2.72         0.91 o                         
  -3   9  13         15.09         18.03         1.55 o                         
  -2   9  13         47.67         44.31         2.25 o                         
  -1   9  13          5.24          4.68         1.16 o                         
   0   9  13        537.65        553.65        22.22 o                         
   1   9  13        135.18        147.30         4.79 o                         
   2   9  13          3.67          1.75         1.04 o                         
   3   9  13         10.04         13.50         1.41 o                         
   4   9  13         22.95         25.38         3.95 o                         
  -5  10  13          3.40          4.26         2.27 o                         
  -4  10  13          4.97          4.36         1.16 o                         
  -3  10  13         51.58         54.56         2.58 o                         
  -2  10  13         37.71         36.63         2.49 o                         
  -1  10  13          0.20          0.53         1.08 o                         
   0  10  13          3.99          3.16         1.20 o                         
   1  10  13          4.13          2.84         1.20 o                         
   2  10  13         13.42         12.51         2.74 o                         
   3  10  13         13.78         15.81         3.54 o                         
  -3  11  13          3.68          1.10         2.53 o                         
 -10   0  14          3.00          3.22         1.45 o                         
  -9   0  14         68.64         77.17         3.83 o                         
  -8   0  14         72.66         86.31         6.28 o                         
  -7   0  14        216.10        232.07        16.27 o                         
  -6   0  14        324.79        306.48         9.92 o                         
  -5   0  14         62.52         54.69         2.25 o                         
  -4   0  14        762.15        775.32        14.31 o                         
  -3   0  14         93.47         99.37         5.95 o                         
  -2   0  14          1.46          0.46         0.40 o                         
  -1   0  14       2802.49       2848.17        50.45 o                         
   0   0  14        236.70        255.66         5.13 o                         
   1   0  14        109.61        144.46        12.71 o                         
   2   0  14        167.00        150.30         6.09 o                         
   3   0  14        583.79        570.49        20.75 o                         
   4   0  14          0.70          0.13         0.88 o                         
   5   0  14         50.69         46.57         3.02 o                         
   6   0  14         70.10         68.72         3.91 o                         
   7   0  14         21.50         23.16         2.59 o                         
 -10   1  14         11.93         12.00         1.68 o                         
  -9   1  14          0.01          1.27         0.82 o                         
  -8   1  14         28.95         43.79         2.30 o                         
  -7   1  14         13.99         13.65         1.25 o                         
  -6   1  14          4.34          4.21         0.60 o                         
  -5   1  14        376.20        353.56         4.94 o                         
  -4   1  14        139.05        124.44         2.24 o                         
  -3   1  14       1562.44       1574.94        21.84 o                         
  -2   1  14        568.44        587.70        10.96 o                         
  -1   1  14        404.10        400.98         5.89 o                         
   0   1  14         69.23         82.27         1.47 o                         
   1   1  14         72.06         75.86         1.60 o                         
   2   1  14         70.72         74.34         2.03 o                         
   3   1  14         10.12         12.51         0.87 o                         
   4   1  14       1096.81       1089.34        19.72 o                         
   5   1  14          2.55          1.91         0.84 o                         
   6   1  14         70.25         67.18         2.73 o                         
   7   1  14         29.69         29.13         2.09 o                         
 -10   2  14         22.11         21.62         3.13 o                         
  -9   2  14         55.04         59.10         3.53 o                         
  -8   2  14         20.34         17.10         1.21 o                         
  -7   2  14          6.31          7.94         0.87 o                         
  -6   2  14        658.53        654.82        19.44 o                         
  -5   2  14         15.06         15.45         0.82 o                         
  -4   2  14         56.04         45.10         1.28 o                         
  -3   2  14          0.06          3.31         0.85 o                         
  -2   2  14        109.28        106.17         1.98 o                         
  -1   2  14         74.48         47.05         1.10 o                         
   0   2  14          0.61          0.86         0.35 o                         
   1   2  14        150.16        155.72         3.11 o                         
   2   2  14         16.32         17.09         0.81 o                         
   3   2  14       1114.14       1088.54        29.03 o                         
   4   2  14        265.54        249.77         6.62 o                         
   5   2  14        159.54        111.76        28.89 o                         
   6   2  14          6.41          7.53         1.19 o                         
   7   2  14         88.95         87.16         6.57 o                         
  -9   3  14          3.85          3.62         1.11 o                         
  -8   3  14         36.98         37.43         2.04 o                         
  -7   3  14          4.30          5.43         1.41 o                         
  -6   3  14         29.46         26.28         1.20 o                         
  -5   3  14         37.27         34.59         0.99 o                         
  -4   3  14         13.12         13.23         0.81 o                         
  -3   3  14        170.54        172.18         2.65 o                         
  -2   3  14          8.14         10.61         0.70 o                         
  -1   3  14        100.34         90.65         1.81 o                         
   0   3  14         19.89         19.20         0.78 o                         
   1   3  14         76.22         74.96         1.62 o                         
   2   3  14          7.25          7.45         0.59 o                         
   3   3  14          1.13         -0.23         0.43 o                         
   4   3  14         33.15         43.16         1.65 o                         
   5   3  14         43.21         38.44         2.09 o                         
   6   3  14         25.10         32.12         1.97 o                         
  -9   4  14          0.59         -0.54         0.94 o                         
  -8   4  14         48.83         45.68         2.72 o                         
  -7   4  14          4.12          4.36         1.00 o                         
  -6   4  14          7.98          9.88         1.62 o                         
  -5   4  14         75.37         72.32         2.42 o                         
  -4   4  14         23.41         19.78         0.76 o                         
  -3   4  14         22.25         23.16         0.79 o                         
  -2   4  14          7.02          8.96         0.75 o                         
  -1   4  14         61.82         63.01         1.69 o                         
   0   4  14         61.53         64.99         1.49 o                         
   1   4  14         31.62         31.52         1.04 o                         
   2   4  14          1.88          0.54         0.43 o                         
   3   4  14        657.90        611.57        26.76 o                         
   4   4  14          7.68          8.98         0.70 o                         
   5   4  14         12.53          9.94         1.05 o                         
   6   4  14         13.56         10.91         1.90 o                         
  -9   5  14         56.55         51.70         7.09 o                         
  -8   5  14        172.01        179.57        12.01 o                         
  -7   5  14         18.43         18.55         1.47 o                         
  -6   5  14         20.91         24.29         1.54 o                         
  -5   5  14        289.62        298.23         6.80 o                         
  -4   5  14         99.09         99.33         2.37 o                         
  -3   5  14        696.65        670.72        18.77 o                         
  -2   5  14          4.35          2.76         0.58 o                         
  -1   5  14         30.30         26.27         0.96 o                         
   0   5  14         16.87         16.01         2.82 o                         
   1   5  14        538.39        524.40        11.34 o                         
   2   5  14        143.61        151.96         4.00 o                         
   3   5  14         61.56         61.08         1.58 o                         
   4   5  14         21.60         23.64         1.38 o                         
   5   5  14         11.86          9.76         2.39 o                         
   6   5  14         18.31         17.00         2.27 o                         
  -8   6  14          0.05          0.53         0.90 o                         
  -7   6  14          9.96         11.65         1.23 o                         
  -6   6  14         13.45          9.54         1.09 o                         
  -5   6  14         84.77         79.83         3.26 o                         
  -4   6  14         51.69         49.45         1.44 o                         
  -3   6  14         19.02         23.37         1.22 o                         
  -2   6  14        125.69        120.01         3.97 o                         
  -1   6  14        128.87        128.15         5.29 o                         
   0   6  14         74.71         67.16         1.94 o                         
   1   6  14         27.69         24.41         1.00 o                         
   2   6  14         31.42         36.13         1.21 o                         
   3   6  14          3.93          3.37         0.71 o                         
   4   6  14          1.81          1.30         0.68 o                         
   5   6  14          1.21          2.90         0.97 o                         
  -8   7  14         61.96         58.22         4.15 o                         
  -7   7  14          9.45          9.33         1.21 o                         
  -6   7  14          3.27          3.72         1.01 o                         
  -5   7  14          7.59          7.54         0.87 o                         
  -4   7  14          2.56          4.16         0.76 o                         
  -3   7  14        215.51        195.53         7.40 o                         
  -2   7  14         77.25         72.60         2.22 o                         
  -1   7  14          0.25          0.33         0.61 o                         
   0   7  14         40.88         40.61         1.53 o                         
   1   7  14         73.72         72.39         2.54 o                         
   2   7  14         32.41         32.86         1.46 o                         
   3   7  14         33.53         30.71         2.12 o                         
   4   7  14          4.68          7.26         0.90 o                         
   5   7  14          1.42          1.79         0.89 o                         
  -7   8  14         17.55         20.09         3.52 o                         
  -6   8  14          0.04         -0.10         0.78 o                         
  -5   8  14          9.07          9.04         1.22 o                         
  -4   8  14         44.96         42.13         3.84 o                         
  -3   8  14          4.42          2.77         0.75 o                         
  -2   8  14         47.62         46.55         1.72 o                         
  -1   8  14         23.44         21.67         1.60 o                         
   0   8  14        250.42        249.73         8.64 o                         
   1   8  14         24.43         28.04         1.87 o                         
   2   8  14         24.76         24.99         1.80 o                         
   3   8  14          0.00          0.39         0.95 o                         
   4   8  14         39.20         50.68         2.53 o                         
   5   8  14          1.44          3.22         2.25 o                         
  -7   9  14         16.33         18.69         3.13 o                         
  -6   9  14          4.35          2.46         2.07 o                         
  -5   9  14          2.43          1.26         1.10 o                         
  -4   9  14         11.40         12.07         1.20 o                         
  -3   9  14          0.50          1.10         0.99 o                         
  -2   9  14          0.09         -0.89         0.89 o                         
  -1   9  14          0.09          0.32         0.97 o                         
   0   9  14          7.12          9.05         1.28 o                         
   1   9  14          0.57          1.86         1.07 o                         
   2   9  14         10.56         11.02         1.98 o                         
   3   9  14         52.66         58.43         2.64 o                         
  -5  10  14          0.00          0.09         1.81 o                         
  -4  10  14          0.07         -1.33         1.33 o                         
  -3  10  14         25.23         24.04         1.87 o                         
  -2  10  14          3.89          3.64         1.26 o                         
  -1  10  14         37.50         41.10         2.42 o                         
   0  10  14         58.06         49.41         3.04 o                         
   1  10  14          3.96          4.34         1.56 o                         
   2  10  14          6.75          7.80         4.15 o                         
 -10   1  15          4.74          6.59         2.16 o                         
  -9   1  15         18.83         18.98         1.34 o                         
  -8   1  15        245.41        274.74         5.27 o                         
  -7   1  15         11.01         12.00         1.48 o                         
  -6   1  15         67.23         69.19         6.30 o                         
  -5   1  15        225.84        235.79         3.52 o                         
  -4   1  15          4.60          4.08         0.47 o                         
  -3   1  15          5.04          8.38         0.57 o                         
  -2   1  15          1.10          2.86         0.39 o                         
  -1   1  15        157.74        162.05         2.68 o                         
   0   1  15        716.71        724.13        10.48 o                         
   1   1  15        221.47        221.26         3.66 o                         
   2   1  15         33.76         37.16         1.37 o                         
   3   1  15        175.81        161.00         3.42 o                         
   4   1  15        223.96        226.22         5.09 o                         
   5   1  15         26.20         28.37         1.83 o                         
   6   1  15        127.60        143.95         6.42 o                         
   7   1  15        118.52        131.49         6.05 o                         
 -10   2  15          1.08         -0.65         1.92 o                         
  -9   2  15          0.00          0.07         0.96 o                         
  -8   2  15          8.10          8.79         1.07 o                         
  -7   2  15          4.11          5.41         0.80 o                         
  -6   2  15         22.09         23.40         1.67 o                         
  -5   2  15          2.02          1.06         0.38 o                         
  -4   2  15        459.39        446.78         6.70 o                         
  -3   2  15         14.80         18.95         0.72 o                         
  -2   2  15          0.01          0.39         0.28 o                         
  -1   2  15        258.76        238.68         3.89 o                         
   0   2  15          0.62          0.05         0.37 o                         
   1   2  15        257.75        253.01         4.12 o                         
   2   2  15        210.07        201.96         3.50 o                         
   3   2  15        251.26        272.47         5.52 o                         
   4   2  15         62.03         54.91         2.39 o                         
   5   2  15          8.14          6.96         0.95 o                         
   6   2  15          0.22          0.10         0.84 o                         
   7   2  15          2.62          4.00         1.49 o                         
  -9   3  15          1.34          0.93         1.03 o                         
  -8   3  15          0.03          0.78         0.95 o                         
  -7   3  15         33.53         36.71         1.87 o                         
  -6   3  15         14.07         15.59         1.12 o                         
  -5   3  15        227.12        235.61         3.54 o                         
  -4   3  15        162.87        163.05         2.59 o                         
  -3   3  15         20.25         21.69         0.90 o                         
  -2   3  15         46.79         52.86         1.16 o                         
  -1   3  15        476.20        448.91         6.86 o                         
   0   3  15        439.16        428.74         8.15 o                         
   1   3  15        434.31        456.05         6.90 o                         
   2   3  15          0.06         -0.21         0.41 o                         
   3   3  15         13.70          7.29         0.79 o                         
   4   3  15          0.03          0.72         0.61 o                         
   5   3  15          8.36          8.93         1.26 o                         
   6   3  15         43.07         49.67         5.07 o                         
  -9   4  15         17.12         19.68         1.67 o                         
  -8   4  15        109.16        117.98         8.62 o                         
  -7   4  15         16.14         17.11         1.40 o                         
  -6   4  15        164.99        150.45         6.69 o                         
  -5   4  15         60.42         53.69         7.91 o                         
  -4   4  15          4.01          6.18         0.52 o                         
  -3   4  15         13.62         19.68         0.78 o                         
  -2   4  15        711.73        687.20        10.29 o                         
  -1   4  15         10.33          7.96         0.59 o                         
   0   4  15         46.49         45.40         1.32 o                         
   1   4  15        410.20        407.28         8.75 o                         
   2   4  15        161.39        150.11         3.21 o                         
   3   4  15         23.67         20.88         1.56 o                         
   4   4  15          0.12         -0.05         0.60 o                         
   5   4  15         57.63         56.26         2.46 o                         
   6   4  15         92.29         99.95         5.05 o                         
  -9   5  15          1.62          0.95         1.97 o                         
  -8   5  15         49.18         53.90         4.08 o                         
  -7   5  15         11.04          9.78         1.20 o                         
  -6   5  15         42.04         41.75         3.61 o                         
  -5   5  15         30.16         36.38         1.32 o                         
  -4   5  15          2.53          3.86         0.71 o                         
  -3   5  15        250.86        236.17         7.43 o                         
  -2   5  15         46.60         42.79         1.24 o                         
  -1   5  15          6.89          7.85         0.62 o                         
   0   5  15        229.01        207.86         4.89 o                         
   1   5  15        265.85        238.77         6.49 o                         
   2   5  15         17.56         18.04         0.94 o                         
   3   5  15         45.36         44.68         1.60 o                         
   4   5  15          0.19         -0.62         0.62 o                         
   5   5  15          0.59          1.51         2.51 o                         
  -8   6  15         41.40         37.77         2.13 o                         
  -7   6  15          7.42          8.11         1.16 o                         
  -6   6  15         62.36         57.94         2.64 o                         
  -5   6  15          2.77          2.61         0.65 o                         
  -4   6  15         73.87         69.38         1.90 o                         
  -3   6  15        107.82        107.27         2.85 o                         
  -2   6  15         70.45         60.97         3.70 o                         
  -1   6  15        415.30        408.06        10.46 o                         
   0   6  15         55.09         52.83         1.44 o                         
   1   6  15         31.29         33.17         1.18 o                         
   2   6  15          2.20          1.61         0.54 o                         
   3   6  15        159.36        153.65         5.76 o                         
   4   6  15          1.11          0.71         0.66 o                         
   5   6  15          0.09          0.63         2.58 o                         
  -8   7  15         40.90         47.87         3.80 o                         
  -7   7  15          2.15          3.01         1.10 o                         
  -6   7  15          8.21         10.40         1.15 o                         
  -5   7  15          5.23          4.97         0.93 o                         
  -4   7  15         44.10         45.43         1.81 o                         
  -3   7  15          0.02          0.07         0.63 o                         
  -2   7  15         57.23         58.79         1.85 o                         
  -1   7  15         45.31         52.10         2.86 o                         
   0   7  15        111.23        114.20         2.74 o                         
   1   7  15        196.37        191.42         4.74 o                         
   2   7  15        122.39        123.40         3.40 o                         
   3   7  15         21.05         21.05         1.32 o                         
   4   7  15          1.17          0.74         0.72 o                         
   5   7  15          5.01          7.07         1.26 o                         
  -7   8  15         10.57         14.09         1.70 o                         
  -6   8  15          7.22         10.69         1.26 o                         
  -5   8  15          4.74          3.57         1.06 o                         
  -4   8  15        126.10        125.78        10.17 o                         
  -3   8  15          0.48         -0.49         0.67 o                         
  -2   8  15          7.35          8.80         0.94 o                         
  -1   8  15         17.98         14.30         1.38 o                         
   0   8  15        140.12        135.45         3.88 o                         
   1   8  15         19.03         17.75         1.53 o                         
   2   8  15          1.30         -0.26         0.95 o                         
   3   8  15         94.98        112.44         6.45 o                         
   4   8  15         45.01         47.84         3.70 o                         
  -6   9  15         14.29         19.05         2.83 o                         
  -5   9  15          5.70          6.56         1.19 o                         
  -4   9  15         26.27         26.62         2.68 o                         
  -3   9  15          1.00          0.75         0.98 o                         
  -2   9  15          1.03         -0.05         0.96 o                         
  -1   9  15          3.09          3.49         1.10 o                         
   0   9  15         10.36         12.37         1.47 o                         
   1   9  15          6.25          5.17         1.21 o                         
   2   9  15         16.08         14.77         1.56 o                         
   3   9  15          0.51          0.54         1.94 o                         
  -4  10  15         17.27         19.36         2.68 o                         
  -3  10  15         40.82         45.06         2.85 o                         
  -2  10  15         66.85         77.93         6.17 o                         
  -1  10  15          2.42          1.60         1.14 o                         
   0  10  15          0.04          0.20         1.45 o                         
 -10   0  16          0.61          1.73         1.86 o                         
  -9   0  16         35.42         40.86         2.70 o                         
  -8   0  16         46.64         54.27         4.10 o                         
  -7   0  16         49.99         49.33         3.49 o                         
  -6   0  16        528.83        519.68        12.22 o                         
  -5   0  16         40.23         39.30         1.55 o                         
  -4   0  16        457.60        417.45        10.20 o                         
  -3   0  16         41.19         53.99         4.70 o                         
  -2   0  16        180.94        189.23         4.09 o                         
  -1   0  16         50.72         53.58         1.63 o                         
   0   0  16        745.63        745.13        17.19 o                         
   1   0  16       3196.70       3214.92        70.14 o                         
   2   0  16        258.31        273.42         9.61 o                         
   3   0  16       1391.89       1505.24        41.18 o                         
   4   0  16         39.95         45.02         2.44 o                         
   5   0  16         18.76         11.90         1.77 o                         
   6   0  16         49.97         53.40         3.67 o                         
 -10   1  16          0.04         -1.71         1.71 o                         
  -9   1  16          7.89         12.53         1.19 o                         
  -8   1  16          5.83          8.06         1.00 o                         
  -7   1  16        210.82        213.94         5.24 o                         
  -6   1  16          8.82          8.16         0.74 o                         
  -5   1  16        111.28        113.81         2.03 o                         
  -4   1  16         55.28         53.68         1.25 o                         
  -3   1  16          3.69          4.78         0.44 o                         
  -2   1  16         55.72         53.18         1.23 o                         
  -1   1  16        166.91        169.30         3.17 o                         
   0   1  16         49.32         47.61         1.26 o                         
   1   1  16         64.71         68.80         2.89 o                         
   2   1  16         45.57         46.47         1.59 o                         
   3   1  16        167.02        165.23         3.55 o                         
   4   1  16          8.17         10.18         1.32 o                         
   5   1  16          1.56          2.20         0.88 o                         
   6   1  16         97.34         97.43         3.50 o                         
  -9   2  16          9.66          9.94         1.33 o                         
  -8   2  16          7.73          7.17         1.08 o                         
  -7   2  16         55.03         54.27         2.68 o                         
  -6   2  16        307.65        266.79        36.27 o                         
  -5   2  16        130.59        130.06         2.25 o                         
  -4   2  16          3.14          4.76         0.71 o                         
  -3   2  16         23.22         21.95         0.78 o                         
  -2   2  16         21.48         16.78         0.67 o                         
  -1   2  16         70.72         70.61         1.58 o                         
   0   2  16        403.38        390.64         6.02 o                         
   1   2  16         66.54         68.01         1.61 o                         
   2   2  16        301.22        308.47         8.65 o                         
   3   2  16         40.66         45.84         1.66 o                         
   4   2  16        275.45        275.37         7.92 o                         
   5   2  16          8.50          7.84         1.00 o                         
   6   2  16          3.01          3.10         1.04 o                         
  -9   3  16          7.21         10.88         1.42 o                         
  -8   3  16         66.49         72.15         3.81 o                         
  -7   3  16         81.05         90.04         6.97 o                         
  -6   3  16         16.51         20.95         1.22 o                         
  -5   3  16        334.10        339.90         7.85 o                         
  -4   3  16         37.35         32.01         1.43 o                         
  -3   3  16         35.45         35.55         1.12 o                         
  -2   3  16         12.20         11.20         0.81 o                         
  -1   3  16         80.58         82.20         1.77 o                         
   0   3  16        109.82         79.68         3.10 o                         
   1   3  16         18.56         20.56         0.95 o                         
   2   3  16          0.09          0.26         0.46 o                         
   3   3  16         45.74         41.41         1.60 o                         
   4   3  16         47.64         48.63         2.45 o                         
   5   3  16          4.90          2.76         0.84 o                         
   6   3  16          6.39          7.82         1.21 o                         
  -9   4  16         21.03         21.87         2.45 o                         
  -8   4  16          0.65         -0.47         0.94 o                         
  -7   4  16          4.31          4.69         1.04 o                         
  -6   4  16          6.15          7.31         1.34 o                         
  -5   4  16        164.66        149.27         5.45 o                         
  -4   4  16          0.05          0.37         0.41 o                         
  -3   4  16          4.67          3.03         0.51 o                         
  -2   4  16        724.16        591.21        92.16 o                         
  -1   4  16         32.87         35.33         1.13 o                         
   0   4  16        530.81        508.99        12.92 o                         
   1   4  16        264.07        230.34         7.69 o                         
   2   4  16         24.81         18.04         1.58 o                         
   3   4  16          0.53          0.20         0.60 o                         
   4   4  16          4.52          5.80         0.84 o                         
   5   4  16         69.10         71.68         3.19 o                         
  -9   5  16          0.65         -1.10         2.33 o                         
  -8   5  16          0.41          1.18         0.99 o                         
  -7   5  16         35.78         33.66         2.01 o                         
  -6   5  16         72.63         79.89         3.16 o                         
  -5   5  16        174.65        171.93         4.87 o                         
  -4   5  16         42.28         43.02         1.61 o                         
  -3   5  16        381.16        351.55        11.29 o                         
  -2   5  16          5.22          5.57         0.59 o                         
  -1   5  16        445.55        432.07         9.89 o                         
   0   5  16          1.62          1.67         0.51 o                         
   1   5  16          5.98          5.08         0.61 o                         
   2   5  16          0.66          0.56         0.51 o                         
   3   5  16         60.69         57.77         1.61 o                         
   4   5  16         29.85         23.57         1.67 o                         
   5   5  16          6.88          9.71         2.52 o                         
  -8   6  16         58.43         59.72         2.55 o                         
  -7   6  16         14.53          9.59         1.18 o                         
  -6   6  16         58.02         56.85         2.94 o                         
  -5   6  16         28.02         23.31         2.15 o                         
  -4   6  16         17.92         14.57         1.12 o                         
  -3   6  16         79.62         82.61         2.37 o                         
  -2   6  16         28.15         26.79         1.42 o                         
  -1   6  16        128.23        126.74         3.66 o                         
   0   6  16          0.07          0.88         0.49 o                         
   1   6  16         94.71         86.35         1.97 o                         
   2   6  16        136.08        130.46         2.82 o                         
   3   6  16         97.79         87.31         3.08 o                         
   4   6  16          0.01          0.05         0.73 o                         
   5   6  16          0.25          1.13         1.05 o                         
  -8   7  16         19.25         22.64         2.89 o                         
  -7   7  16         11.55         13.18         2.81 o                         
  -6   7  16         30.74         30.80         2.35 o                         
  -5   7  16         38.88         39.26         2.53 o                         
  -4   7  16          1.23          1.63         0.75 o                         
  -3   7  16          2.06          1.94         0.70 o                         
  -2   7  16          3.28          3.45         0.73 o                         
  -1   7  16         11.03         10.62         0.96 o                         
   0   7  16          2.43          2.83         0.81 o                         
   1   7  16          0.12         -0.38         0.89 o                         
   2   7  16         55.41         53.45         1.89 o                         
   3   7  16         23.07         24.37         1.43 o                         
   4   7  16         74.50         87.10         3.20 o                         
   5   7  16          0.77          3.37         2.27 o                         
  -7   8  16          0.62          3.31         1.64 o                         
  -6   8  16          0.15         -1.07         1.07 o                         
  -5   8  16          0.00          1.08         1.66 o                         
  -4   8  16          3.30          4.08         0.85 o                         
  -3   8  16         24.26         21.99         1.38 o                         
  -2   8  16         13.62         14.72         1.10 o                         
  -1   8  16         41.30         46.54         2.30 o                         
   0   8  16         48.02         47.54         2.35 o                         
   1   8  16          0.00         -0.77         0.93 o                         
   2   8  16         10.85         12.48         1.41 o                         
   3   8  16          0.28          0.12         1.03 o                         
   4   8  16         15.82         11.46         1.50 o                         
  -6   9  16          7.92          6.16         2.33 o                         
  -5   9  16         32.99         31.70         2.33 o                         
  -4   9  16          0.05          0.09         0.83 o                         
  -3   9  16          0.14          0.94         0.95 o                         
  -2   9  16          6.83          4.74         1.14 o                         
  -1   9  16          0.00         -0.18         1.04 o                         
   0   9  16         24.25         24.47         3.53 o                         
   1   9  16         16.09         19.16         1.69 o                         
   2   9  16          0.33         -0.84         1.24 o                         
  -4  10  16          2.43          5.92         2.55 o                         
  -3  10  16          0.26         -2.20         2.20 o                         
  -2  10  16        101.36        112.48         6.78 o                         
 -10   1  17          4.91          4.26         2.18 o                         
  -9   1  17         18.42         18.82         1.37 o                         
  -8   1  17         37.60         42.45         2.12 o                         
  -7   1  17         20.60         23.45         1.22 o                         
  -6   1  17         37.51         34.04         1.39 o                         
  -5   1  17        361.53        362.40         5.16 o                         
  -4   1  17          3.11          3.54         0.51 o                         
  -3   1  17         26.85         28.79         1.23 o                         
  -2   1  17        126.05        118.67         2.04 o                         
  -1   1  17         50.42         49.23         1.28 o                         
   0   1  17         35.78         38.77         1.41 o                         
   1   1  17        244.50        234.97         4.95 o                         
   2   1  17        122.93        120.79         2.84 o                         
   3   1  17          0.66          0.88         0.63 o                         
   4   1  17         41.70         42.19         1.72 o                         
   5   1  17         14.75         15.65         1.43 o                         
   6   1  17         52.27         58.25         4.05 o                         
  -9   2  17         22.59         23.55         1.77 o                         
  -8   2  17          1.62          0.45         0.95 o                         
  -7   2  17          2.69          2.66         0.67 o                         
  -6   2  17         11.25         11.26         0.83 o                         
  -5   2  17        112.68        109.40         2.03 o                         
  -4   2  17         30.32         32.76         1.00 o                         
  -3   2  17          3.85          5.62         0.50 o                         
  -2   2  17         14.45         10.99         0.77 o                         
  -1   2  17         26.51         21.93         0.91 o                         
   0   2  17        117.01        122.67         2.39 o                         
   1   2  17        101.14         92.13         2.33 o                         
   2   2  17         99.74        106.83         4.52 o                         
   3   2  17          2.26          1.55         0.65 o                         
   4   2  17         25.14         35.21         1.65 o                         
   5   2  17          2.30          1.18         0.82 o                         
   6   2  17          6.57          8.34         1.71 o                         
  -9   3  17         18.71         19.48         1.70 o                         
  -8   3  17          3.82          5.31         1.12 o                         
  -7   3  17          7.47          8.67         1.35 o                         
  -6   3  17         52.27         54.20         2.88 o                         
  -5   3  17        307.97        302.04         6.43 o                         
  -4   3  17          3.71          1.50         0.35 o                         
  -3   3  17         85.73         85.91         1.87 o                         
  -2   3  17          5.66          4.28         0.52 o                         
  -1   3  17        281.15        256.51        12.02 o                         
   0   3  17         82.12         71.92         1.88 o                         
   1   3  17        117.81        111.73         3.05 o                         
   2   3  17         59.81         57.08         1.83 o                         
   3   3  17          0.01          0.99         0.64 o                         
   4   3  17        137.23        134.44         3.21 o                         
   5   3  17         18.91         16.49         2.24 o                         
   6   3  17          3.29          2.53         1.45 o                         
  -9   4  17          8.34         12.64         2.72 o                         
  -8   4  17          1.04          0.73         0.95 o                         
  -7   4  17         14.68         14.92         1.34 o                         
  -6   4  17         36.13         31.57         1.85 o                         
  -5   4  17        536.47        532.87        17.38 o                         
  -4   4  17         78.29         82.17         2.65 o                         
  -3   4  17          6.72         10.43         0.76 o                         
  -2   4  17        315.01        212.97        59.93 o                         
  -1   4  17        179.82        180.58         3.21 o                         
   0   4  17         24.99         26.64         1.09 o                         
   1   4  17         43.84         44.25         1.91 o                         
   2   4  17         36.84         37.77         1.41 o                         
   3   4  17          3.92          6.77         0.87 o                         
   4   4  17          1.49          0.54         0.69 o                         
   5   4  17          3.38          4.65         0.94 o                         
  -8   5  17          2.48          0.08         0.95 o                         
  -7   5  17         16.91         18.30         1.48 o                         
  -6   5  17         11.53         13.44         1.13 o                         
  -5   5  17          7.58          8.07         0.81 o                         
  -4   5  17         50.24         54.48         1.85 o                         
  -3   5  17         15.89         15.82         1.07 o                         
  -2   5  17         42.58         42.53         1.31 o                         
  -1   5  17        187.74        187.05         6.12 o                         
   0   5  17        119.98        124.14         2.66 o                         
   1   5  17         79.79         69.97         1.77 o                         
   2   5  17         92.61         83.12         1.98 o                         
   3   5  17         89.26         93.60         3.03 o                         
   4   5  17          0.84          0.18         0.83 o                         
   5   5  17          5.36          6.86         1.80 o                         
  -8   6  17         21.12         24.93         3.07 o                         
  -7   6  17          5.00          7.93         1.22 o                         
  -6   6  17         51.90         58.25         2.70 o                         
  -5   6  17         12.37         11.51         1.15 o                         
  -4   6  17         15.07         10.62         0.97 o                         
  -3   6  17          1.26          0.62         0.66 o                         
  -2   6  17        137.39        143.74         5.31 o                         
  -1   6  17        107.13        108.72         2.67 o                         
   0   6  17        185.13        181.53         3.96 o                         
   1   6  17         43.88         40.22         1.38 o                         
   2   6  17          7.56          5.76         0.70 o                         
   3   6  17          8.98         11.48         1.24 o                         
   4   6  17         12.17         14.56         1.59 o                         
   5   6  17          2.97          4.69         2.29 o                         
  -8   7  17         30.28         22.06         3.22 o                         
  -7   7  17          5.77          7.43         1.57 o                         
  -6   7  17          0.03         -0.86         1.04 o                         
  -5   7  17         18.85         16.63         1.82 o                         
  -4   7  17        185.88        174.47         4.18 o                         
  -3   7  17          2.34          3.47         0.79 o                         
  -2   7  17          4.64          6.38         0.86 o                         
  -1   7  17          1.51          0.73         0.66 o                         
   0   7  17          4.44          4.96         0.84 o                         
   1   7  17        101.00         95.51         3.19 o                         
   2   7  17          0.19         -0.63         0.63 o                         
   3   7  17          0.64          1.02         0.74 o                         
   4   7  17          3.73          2.75         1.03 o                         
  -6   8  17          4.59          3.76         1.50 o                         
  -5   8  17          0.93         -0.48         1.11 o                         
  -4   8  17        104.20        105.23         4.68 o                         
  -3   8  17          3.60          3.48         0.82 o                         
  -2   8  17         40.29         38.27         1.90 o                         
  -1   8  17         30.21         27.07         1.91 o                         
   0   8  17         40.53         37.54         2.19 o                         
   1   8  17          0.19          0.37         1.30 o                         
   2   8  17         29.48         23.50         2.45 o                         
   3   8  17          1.31          0.31         1.19 o                         
  -5   9  17         18.31         19.84         2.96 o                         
  -4   9  17          0.21         -0.80         0.98 o                         
  -3   9  17          0.05         -0.25         0.98 o                         
  -2   9  17         35.26         37.32         2.39 o                         
  -1   9  17          9.53         10.19         1.44 o                         
   0   9  17          2.02          1.87         1.15 o                         
   1   9  17          0.13          0.01         1.21 o                         
  -4  10  17         11.18         11.58         2.94 o                         
  -3  10  17          0.00         -0.11         2.87 o                         
 -10   0  18         22.18         26.01         3.15 o                         
  -9   0  18         12.45         15.13         1.83 o                         
  -8   0  18         28.80         37.25         2.56 o                         
  -7   0  18         28.26         28.24         2.79 o                         
  -6   0  18        131.34        139.75         4.32 o                         
  -5   0  18         57.16         66.01         2.11 o                         
  -4   0  18        182.58        178.46         4.92 o                         
  -3   0  18         21.03         15.81         1.03 o                         
  -2   0  18        697.11        655.20        12.37 o                         
  -1   0  18        335.25        346.02         8.70 o                         
   0   0  18        321.22        326.21         8.34 o                         
   1   0  18         59.66         55.16         2.51 o                         
   2   0  18        702.00        691.54        16.55 o                         
   3   0  18         66.03         70.78         3.41 o                         
   4   0  18          1.10          1.44         1.03 o                         
   5   0  18          4.64          4.34         1.47 o                         
  -9   1  18          0.02          1.84         0.93 o                         
  -8   1  18         38.83         43.92         1.85 o                         
  -7   1  18         57.06         51.87         1.68 o                         
  -6   1  18          0.03         -0.48         0.54 o                         
  -5   1  18         98.13        103.11         1.97 o                         
  -4   1  18         29.68         33.65         1.13 o                         
  -3   1  18          8.67          6.68         0.59 o                         
  -2   1  18          0.00          0.61         0.42 o                         
  -1   1  18        369.59        360.53         5.65 o                         
   0   1  18        232.15        233.70         5.44 o                         
   1   1  18        325.20        318.32         6.21 o                         
   2   1  18        608.51        618.90        13.91 o                         
   3   1  18         11.75         10.50         0.99 o                         
   4   1  18         64.78         64.26         2.15 o                         
   5   1  18          2.60          5.59         1.64 o                         
   6   1  18          1.80          1.25         1.84 o                         
  -9   2  18         33.55         38.16         2.27 o                         
  -8   2  18          1.47          0.78         0.95 o                         
  -7   2  18         12.46         10.80         0.88 o                         
  -6   2  18          6.28          6.31         0.71 o                         
  -5   2  18          6.30          6.54         0.65 o                         
  -4   2  18         14.82         10.57         0.65 o                         
  -3   2  18         63.49         61.98         1.55 o                         
  -2   2  18          9.52          6.94         0.83 o                         
  -1   2  18        136.99        135.95         2.60 o                         
   0   2  18         22.95         22.07         1.03 o                         
   1   2  18        741.44        735.72        16.69 o                         
   2   2  18         15.16         14.75         1.11 o                         
   3   2  18          2.72          3.36         0.77 o                         
   4   2  18         94.10         91.34         3.32 o                         
   5   2  18         13.71         13.11         1.43 o                         
   6   2  18          2.48          4.15         1.60 o                         
  -9   3  18         38.65         48.62         4.72 o                         
  -8   3  18          0.19          0.52         0.95 o                         
  -7   3  18          1.71          0.51         0.78 o                         
  -6   3  18          0.48          0.88         0.73 o                         
  -5   3  18         99.95         99.15         3.18 o                         
  -4   3  18        128.74        122.21         2.47 o                         
  -3   3  18         52.86         42.04         1.29 o                         
  -2   3  18          8.93          9.12         0.70 o                         
  -1   3  18          1.95          1.69         0.55 o                         
   0   3  18         56.01         54.74         1.49 o                         
   1   3  18        111.14        109.26         4.18 o                         
   2   3  18        329.34        348.59        12.03 o                         
   3   3  18         45.56         48.58         1.86 o                         
   4   3  18         68.57         76.56         2.36 o                         
   5   3  18          0.94          1.32         0.88 o                         
   6   3  18         11.11          9.01         1.94 o                         
  -9   4  18         40.17         52.52         4.56 o                         
  -8   4  18          7.36          6.79         1.23 o                         
  -7   4  18         74.29         79.83         5.26 o                         
  -6   4  18         12.73         13.75         1.14 o                         
  -5   4  18        145.53        153.23         2.97 o                         
  -4   4  18          0.48         -0.26         0.48 o                         
  -3   4  18          0.40          1.40         1.01 o                         
  -2   4  18         92.47        100.48         2.14 o                         
  -1   4  18         63.50         59.64         1.57 o                         
   0   4  18         52.90         52.86         1.48 o                         
   1   4  18         55.00         43.32         1.39 o                         
   2   4  18          2.76          3.21         0.77 o                         
   3   4  18         97.30         93.97         4.51 o                         
   4   4  18         43.01         49.84         2.07 o                         
   5   4  18          3.13          2.84         1.00 o                         
  -8   5  18         13.39         15.53         1.53 o                         
  -7   5  18          0.10         -0.40         0.87 o                         
  -6   5  18         18.00         16.73         1.80 o                         
  -5   5  18        306.29        301.72         8.51 o                         
  -4   5  18        199.37        198.27         4.38 o                         
  -3   5  18          3.37          3.06         0.74 o                         
  -2   5  18         37.59         38.11         1.80 o                         
  -1   5  18         15.17         12.23         1.29 o                         
   0   5  18        181.49        177.18         3.45 o                         
   1   5  18         46.67         45.76         1.83 o                         
   2   5  18         40.67         40.78         4.05 o                         
   3   5  18         98.58        108.71         7.20 o                         
   4   5  18          0.23         -0.12         0.85 o                         
   5   5  18          8.63         11.08         2.81 o                         
  -8   6  18         16.37         14.00         2.29 o                         
  -7   6  18          5.48          3.49         1.19 o                         
  -6   6  18         27.19         23.32         1.89 o                         
  -5   6  18         28.69         27.35         1.74 o                         
  -4   6  18         10.25         11.45         1.05 o                         
  -3   6  18         35.47         36.79         1.97 o                         
  -2   6  18         23.37         22.75         1.33 o                         
  -1   6  18         57.34         50.74         1.82 o                         
   0   6  18          7.19          6.24         0.66 o                         
   1   6  18         43.56         37.87         1.68 o                         
   2   6  18          0.00         -0.31         0.55 o                         
   3   6  18          9.38         10.26         1.45 o                         
   4   6  18         10.27         11.11         1.36 o                         
  -7   7  18         19.91         26.74         4.97 o                         
  -6   7  18         20.77         18.99         1.90 o                         
  -5   7  18         20.79         13.77         1.30 o                         
  -4   7  18         56.04         65.31         3.07 o                         
  -3   7  18          7.79          8.70         1.14 o                         
  -2   7  18          2.22          2.34         0.89 o                         
  -1   7  18          0.05         -0.09         0.85 o                         
   0   7  18         32.15         31.94         1.90 o                         
   1   7  18          5.47          4.15         1.15 o                         
   2   7  18          6.87          6.72         0.92 o                         
   3   7  18         32.60         43.84         2.05 o                         
   4   7  18          9.35         11.71         4.23 o                         
  -6   8  18          3.48          2.03         2.03 o                         
  -5   8  18          7.15         10.14         1.71 o                         
  -4   8  18          2.37          1.55         0.90 o                         
  -3   8  18          0.09          0.82         1.03 o                         
  -2   8  18          9.59         10.19         1.04 o                         
  -1   8  18          2.75          4.01         1.13 o                         
   0   8  18          1.23          0.67         1.19 o                         
   1   8  18          6.91          4.37         1.24 o                         
   2   8  18         21.95         24.45         2.44 o                         
   3   8  18         45.62         43.31         3.42 o                         
  -5   9  18         24.68         27.31         3.89 o                         
  -4   9  18          0.39          0.15         1.51 o                         
  -3   9  18          8.05         10.29         1.42 o                         
  -2   9  18          0.47          1.49         1.10 o                         
  -1   9  18          0.03         -0.46         1.16 o                         
   0   9  18          0.02         -1.58         1.58 o                         
  -9   1  19          7.44         12.36         1.26 o                         
  -8   1  19          2.27          0.90         1.27 o                         
  -7   1  19         15.98         15.50         1.00 o                         
  -6   1  19          2.04          1.73         0.60 o                         
  -5   1  19         44.64         40.46         1.43 o                         
  -4   1  19         64.60         55.68         1.36 o                         
  -3   1  19         51.83         46.93         1.28 o                         
  -2   1  19         64.79         64.03         1.60 o                         
  -1   1  19         37.49         38.67         1.43 o                         
   0   1  19         54.49         55.52         2.27 o                         
   1   1  19        310.11        294.03         5.62 o                         
   2   1  19         49.36         53.17         2.65 o                         
   3   1  19         38.77         40.77         1.90 o                         
   4   1  19          5.06          6.67         0.95 o                         
   5   1  19        226.69        248.54         9.55 o                         
  -9   2  19          9.24         14.72         1.61 o                         
  -8   2  19          0.55          0.09         0.91 o                         
  -7   2  19          1.53          0.79         0.61 o                         
  -6   2  19         44.93         39.11         1.42 o                         
  -5   2  19          0.67         -0.16         0.36 o                         
  -4   2  19         33.82         30.00         1.03 o                         
  -3   2  19         30.08         28.64         1.12 o                         
  -2   2  19        298.70        305.78         4.97 o                         
  -1   2  19          8.57          8.31         0.68 o                         
   0   2  19         17.08         17.18         1.09 o                         
   1   2  19         41.28         40.88         1.61 o                         
   2   2  19         27.15         30.71         2.00 o                         
   3   2  19         13.74         10.51         1.04 o                         
   4   2  19          0.66          0.12         0.77 o                         
   5   2  19         83.70         89.26         6.12 o                         
  -9   3  19         11.36         10.80         2.57 o                         
  -8   3  19         37.61         45.99         2.28 o                         
  -7   3  19        143.18        150.91         6.52 o                         
  -6   3  19        149.02        155.08         5.78 o                         
  -5   3  19          0.61          1.35         0.61 o                         
  -4   3  19         73.22         67.46         1.70 o                         
  -3   3  19          7.72          9.64         0.73 o                         
  -2   3  19         79.83         64.03         1.61 o                         
  -1   3  19          3.73          3.55         0.64 o                         
   0   3  19         92.48         92.62         3.51 o                         
   1   3  19         60.10         60.93         1.94 o                         
   2   3  19         95.65         97.84         4.12 o                         
   3   3  19        245.35        259.45         7.67 o                         
   4   3  19         39.67         41.96         1.97 o                         
   5   3  19          0.65          4.28         1.56 o                         
  -8   4  19          0.56         -0.17         0.98 o                         
  -7   4  19         10.48         10.69         1.14 o                         
  -6   4  19         16.08         15.71         1.23 o                         
  -5   4  19          0.06          1.00         0.68 o                         
  -4   4  19          1.71          1.55         0.57 o                         
  -3   4  19        102.30         97.50         2.51 o                         
  -2   4  19         13.98         13.24         0.83 o                         
  -1   4  19        149.28        154.07         2.94 o                         
   0   4  19        143.98        137.26         4.14 o                         
   1   4  19          0.73          0.43         0.61 o                         
   2   4  19         18.78         16.85         1.24 o                         
   3   4  19          1.50          1.33         0.76 o                         
   4   4  19          3.59          2.90         0.82 o                         
   5   4  19         26.00         28.97         3.07 o                         
  -8   5  19          2.05          1.30         1.84 o                         
  -7   5  19         13.27         11.83         2.12 o                         
  -6   5  19          0.00         -0.94         0.94 o                         
  -5   5  19         10.10         12.10         1.08 o                         
  -4   5  19         95.97         88.20         2.67 o                         
  -3   5  19          4.99          4.51         0.80 o                         
  -2   5  19         71.07         64.62         1.92 o                         
  -1   5  19         81.46         74.09         2.20 o                         
   0   5  19          8.05          5.97         0.69 o                         
   1   5  19          9.51          6.18         0.72 o                         
   2   5  19         45.06         42.13         1.89 o                         
   3   5  19          0.04          0.14         0.69 o                         
   4   5  19          0.11          0.48         0.90 o                         
   5   5  19          1.81          5.53         3.35 o                         
  -8   6  19         26.46         29.12         3.13 o                         
  -7   6  19         74.70         78.26         3.76 o                         
  -6   6  19         28.86         25.39         2.02 o                         
  -5   6  19        127.99        130.24         3.74 o                         
  -4   6  19        167.93        170.27         4.70 o                         
  -3   6  19          1.70          1.22         0.74 o                         
  -2   6  19         55.82         60.08         2.01 o                         
  -1   6  19         21.94         20.46         1.31 o                         
   0   6  19         86.90         89.22         2.32 o                         
   1   6  19         28.72         28.69         1.38 o                         
   2   6  19          0.05         -0.04         0.62 o                         
   3   6  19         17.61         14.80         1.58 o                         
   4   6  19         38.98         49.20         3.57 o                         
  -6   7  19          0.07         -0.26         1.56 o                         
  -5   7  19          9.43          7.76         1.12 o                         
  -4   7  19          4.67          4.07         0.86 o                         
  -3   7  19          5.58          2.56         0.82 o                         
  -2   7  19         34.91         39.30         1.94 o                         
  -1   7  19         26.27         26.78         1.67 o                         
   0   7  19          1.05          2.44         0.79 o                         
   1   7  19          1.86          2.11         1.44 o                         
   2   7  19         46.84         57.13         3.46 o                         
   3   7  19          7.58         10.25         2.04 o                         
  -5   8  19         41.41         36.02         2.23 o                         
  -4   8  19          2.20          1.44         0.83 o                         
  -3   8  19          1.92          1.92         1.13 o                         
  -2   8  19         84.21        103.18         4.40 o                         
  -1   8  19         50.59         51.31         4.74 o                         
   0   8  19          9.02         10.07         1.45 o                         
   1   8  19         54.62         58.45         3.37 o                         
   2   8  19          1.11         -0.52         1.77 o                         
  -5   9  19          1.39          2.85         3.18 o                         
  -4   9  19          5.21          2.90         2.32 o                         
  -3   9  19          3.88          6.96         2.48 o                         
  -2   9  19         48.51         58.20         5.31 o                         
  -1   9  19         23.82         18.41         4.17 o                         
  -9   0  20          8.17         10.91         2.46 o                         
  -8   0  20         46.36         45.84         3.89 o                         
  -7   0  20          0.94         -0.17         0.84 o                         
  -6   0  20         41.27         36.12         2.01 o                         
  -5   0  20        172.42        161.04         4.60 o                         
  -4   0  20         47.54         32.06         3.71 o                         
  -3   0  20        119.85        114.80         3.00 o                         
  -2   0  20        135.40        123.67         4.00 o                         
  -1   0  20        161.98        170.92         6.28 o                         
   0   0  20          2.45          1.81         0.93 o                         
   1   0  20        974.59        981.61        31.28 o                         
   2   0  20        128.70        130.20         4.57 o                         
   3   0  20         21.70         22.99         2.39 o                         
   4   0  20        101.72        105.55         4.14 o                         
  -9   1  20         95.00        116.60         3.47 o                         
  -8   1  20          6.07          6.01         1.35 o                         
  -7   1  20          1.20          2.09         0.67 o                         
  -6   1  20          1.64          2.84         0.62 o                         
  -5   1  20          0.60          0.90         0.47 o                         
  -4   1  20         14.84         12.40         0.73 o                         
  -3   1  20         61.54         67.33         1.69 o                         
  -2   1  20         65.73         58.43         1.80 o                         
  -1   1  20          7.89          6.25         0.83 o                         
   0   1  20        248.18        249.09         5.78 o                         
   1   1  20         45.41         50.27         1.84 o                         
   2   1  20         79.95         89.59         2.79 o                         
   3   1  20         97.28         94.63         2.98 o                         
   4   1  20          9.51         10.02         1.10 o                         
   5   1  20          0.77          6.09         1.88 o                         
  -9   2  20          0.14          1.59         1.42 o                         
  -8   2  20          0.27          0.60         1.12 o                         
  -7   2  20        159.35        159.50         3.37 o                         
  -6   2  20          1.13          1.78         0.60 o                         
  -5   2  20         57.98         59.24         2.16 o                         
  -4   2  20          0.01          0.07         0.48 o                         
  -3   2  20          2.86          2.96         0.57 o                         
  -2   2  20        314.16        302.65         4.97 o                         
  -1   2  20        134.23        116.58         2.76 o                         
   0   2  20        272.69        276.10         5.30 o                         
   1   2  20         41.07         41.23         1.66 o                         
   2   2  20        174.66        176.64         4.81 o                         
   3   2  20          2.89          2.94         0.98 o                         
   4   2  20         24.15         20.99         1.81 o                         
   5   2  20          7.41          7.95         1.97 o                         
  -9   3  20          3.46          4.32         2.40 o                         
  -8   3  20          2.61          3.45         1.10 o                         
  -7   3  20         56.72         55.06         2.43 o                         
  -6   3  20          4.10          3.43         0.88 o                         
  -5   3  20          6.36          4.88         0.61 o                         
  -4   3  20         21.36         19.66         1.02 o                         
  -3   3  20        117.61        113.73         2.38 o                         
  -2   3  20          0.00          0.57         0.48 o                         
  -1   3  20        185.83        190.97         3.47 o                         
   0   3  20         66.48         69.53         2.09 o                         
   1   3  20        123.06        128.17         4.16 o                         
   2   3  20        103.18        101.16         2.74 o                         
   3   3  20         92.61        104.00         3.92 o                         
   4   3  20          8.62          9.04         1.06 o                         
   5   3  20         49.02         60.57         4.13 o                         
  -8   4  20         21.90         29.87         3.05 o                         
  -7   4  20        149.65        142.88         6.04 o                         
  -6   4  20         43.19         38.03         2.32 o                         
  -5   4  20          0.22          0.06         0.67 o                         
  -4   4  20          2.17          0.33         0.68 o                         
  -3   4  20          0.19         -0.36         0.46 o                         
  -2   4  20         33.65         32.09         1.23 o                         
  -1   4  20         59.91         55.02         1.60 o                         
   0   4  20          1.49          1.55         0.57 o                         
   1   4  20        179.77        175.43         3.84 o                         
   2   4  20        277.09        285.86         8.50 o                         
   3   4  20          4.01          4.92         0.92 o                         
   4   4  20          0.25          0.39         1.14 o                         
   5   4  20          8.46         10.30         2.16 o                         
  -8   5  20          3.62         -0.17         1.77 o                         
  -7   5  20         63.37         58.24         4.36 o                         
  -6   5  20          5.50          6.41         1.24 o                         
  -5   5  20         13.28         12.65         1.14 o                         
  -4   5  20          2.49          1.91         0.78 o                         
  -3   5  20          0.05         -0.03         0.65 o                         
  -2   5  20          4.69          4.48         0.79 o                         
  -1   5  20          8.76          7.38         0.72 o                         
   0   5  20         13.99         13.26         0.91 o                         
   1   5  20         14.35         14.03         1.08 o                         
   2   5  20         15.04         19.61         1.33 o                         
   3   5  20          0.31         -0.10         0.71 o                         
   4   5  20        113.47        137.53         9.09 o                         
  -6   6  20         31.04         28.12         2.17 o                         
  -5   6  20          0.80          0.71         0.84 o                         
  -4   6  20          3.16          6.44         0.95 o                         
  -3   6  20          4.85          5.40         0.87 o                         
  -2   6  20          0.86          0.72         0.71 o                         
  -1   6  20         61.90         55.82         3.37 o                         
   0   6  20         96.00         97.11         2.91 o                         
   1   6  20          6.87          6.96         1.10 o                         
   2   6  20          0.14          1.07         0.78 o                         
   3   6  20          0.26          0.09         0.91 o                         
  -6   7  20         28.48         23.27         2.68 o                         
  -5   7  20          2.09          1.38         0.94 o                         
  -4   7  20         14.37         15.19         1.23 o                         
  -3   7  20         19.42         17.87         2.09 o                         
  -2   7  20         20.55         20.35         1.67 o                         
  -1   7  20         13.21         14.68         1.29 o                         
   0   7  20         14.70         20.11         2.08 o                         
   1   7  20          0.28         -1.31         1.31 o                         
   2   7  20          9.85          7.76         1.86 o                         
   3   7  20          4.74          5.60         1.81 o                         
  -5   8  20          0.13          0.00         1.13 o                         
  -4   8  20          1.21          0.29         0.90 o                         
  -3   8  20         39.09         39.30         2.25 o                         
  -2   8  20         19.86         23.49         1.49 o                         
  -1   8  20          8.02         12.17         2.04 o                         
   0   8  20         50.17         51.94         5.24 o                         
   1   8  20          0.18         -1.73         1.73 o                         
   2   8  20          3.73          1.10         3.59 o                         
  -4   9  20          3.76          4.78         1.36 o                         
  -9   1  21         37.22         49.61         3.57 o                         
  -8   1  21          1.75          1.60         0.71 o                         
  -7   1  21         59.25         59.98         1.88 o                         
  -6   1  21         23.62         25.17         1.25 o                         
  -5   1  21         31.18         35.76         1.32 o                         
  -4   1  21         13.36         12.61         1.00 o                         
  -3   1  21          0.44          1.37         0.53 o                         
  -2   1  21         10.12         10.54         0.89 o                         
  -1   1  21         63.37         62.15         1.98 o                         
   0   1  21        136.28        142.63         3.30 o                         
   1   1  21        148.89        157.56         3.61 o                         
   2   1  21          3.31          3.86         0.84 o                         
   3   1  21          0.04         -0.24         0.73 o                         
   4   1  21          6.76          6.76         1.04 o                         
  -9   2  21          0.31          3.89         3.20 o                         
  -8   2  21          0.01         -0.60         1.06 o                         
  -7   2  21          0.24          1.32         0.69 o                         
  -6   2  21          0.64          0.44         0.57 o                         
  -5   2  21          0.03          0.47         0.53 o                         
  -4   2  21          3.81          3.45         0.61 o                         
  -3   2  21         21.30         25.56         1.59 o                         
  -2   2  21        100.91        101.93         3.04 o                         
  -1   2  21         82.71         83.90         2.31 o                         
   0   2  21          9.02          8.49         1.18 o                         
   1   2  21          2.93          4.86         0.82 o                         
   2   2  21         63.78         65.54         2.23 o                         
   3   2  21          1.54          2.53         0.85 o                         
   4   2  21         24.69         30.44         2.04 o                         
  -8   3  21         11.11         10.70         1.67 o                         
  -7   3  21        103.11        106.01         3.11 o                         
  -6   3  21         11.05         10.32         2.33 o                         
  -5   3  21         16.68         16.02         0.97 o                         
  -4   3  21         30.41         34.45         1.43 o                         
  -3   3  21         53.56         59.37         1.67 o                         
  -2   3  21          0.06          0.26         0.36 o                         
  -1   3  21        257.59        245.51         4.86 o                         
   0   3  21         65.70         59.40         1.96 o                         
   1   3  21         70.67         67.55         3.64 o                         
   2   3  21         28.94         31.12         1.65 o                         
   3   3  21         22.91         22.05         1.47 o                         
   4   3  21          0.78          1.00         1.05 o                         
  -8   4  21         18.66         22.60         3.11 o                         
  -7   4  21         23.57         27.54         5.42 o                         
  -6   4  21         44.23         43.02         2.36 o                         
  -5   4  21         58.71         53.17         2.85 o                         
  -4   4  21         26.09         25.40         2.13 o                         
  -3   4  21         13.02         10.28         0.82 o                         
  -2   4  21          9.03          5.39         0.68 o                         
  -1   4  21          8.21          2.73         0.64 o                         
   0   4  21         10.33          9.08         0.92 o                         
   1   4  21          1.60          1.86         0.74 o                         
   2   4  21        115.23        139.91         6.32 o                         
   3   4  21          0.50         -0.22         0.77 o                         
   4   4  21         18.01         19.52         1.78 o                         
  -7   5  21          0.61          0.87         1.06 o                         
  -6   5  21         21.87         17.95         1.71 o                         
  -5   5  21          5.62          8.03         1.05 o                         
  -4   5  21          0.70          1.05         0.76 o                         
  -3   5  21          0.78          0.14         1.01 o                         
  -2   5  21          1.80          1.90         0.56 o                         
  -1   5  21         64.40         63.01         3.23 o                         
   0   5  21         33.24         31.69         1.35 o                         
   1   5  21         11.23         12.42         1.11 o                         
   2   5  21          3.19          7.78         1.01 o                         
   3   5  21          1.34          1.16         0.84 o                         
   4   5  21          0.37         -0.02         2.10 o                         
  -6   6  21         39.97         35.76         2.35 o                         
  -5   6  21         89.90         77.33         2.72 o                         
  -4   6  21         15.90         16.83         1.32 o                         
  -3   6  21         26.39         26.63         1.61 o                         
  -2   6  21         26.77         25.48         1.48 o                         
  -1   6  21          9.64          8.46         1.01 o                         
   0   6  21         30.84         30.91         1.63 o                         
   1   6  21          0.45          1.35         0.73 o                         
   2   6  21         74.96         82.07         4.44 o                         
   3   6  21          0.71         -0.52         3.52 o                         
  -5   7  21         42.76         36.59         2.88 o                         
  -4   7  21         25.14         23.66         1.50 o                         
  -3   7  21          0.18          1.34         0.80 o                         
  -2   7  21          0.97          2.34         0.89 o                         
  -1   7  21         51.03         47.82         2.78 o                         
   0   7  21          6.87          9.57         1.11 o                         
   1   7  21         10.56          8.30         1.54 o                         
  -4   8  21          0.36          1.75         1.25 o                         
  -3   8  21         39.20         43.87         2.32 o                         
  -2   8  21          3.76          5.49         1.09 o                         
  -1   8  21        103.70        100.32         5.49 o                         
   0   8  21         49.20         49.75         3.95 o                         
   1   8  21         32.10         26.94         4.06 o                         
  -9   0  22          5.59         11.54         2.51 o                         
  -8   0  22          1.63          0.80         1.51 o                         
  -7   0  22          9.73          7.49         1.20 o                         
  -6   0  22         10.19         11.08         1.25 o                         
  -5   0  22         37.45         35.09         1.95 o                         
  -4   0  22         11.58          9.54         1.49 o                         
  -3   0  22         70.39         67.25         2.88 o                         
  -2   0  22        145.01        144.92         5.72 o                         
  -1   0  22          0.44         -0.42         0.76 o                         
   0   0  22         64.65         68.11         3.72 o                         
   1   0  22        233.15        242.98         7.14 o                         
   2   0  22          0.21          0.94         1.09 o                         
   3   0  22         51.94         46.23         2.87 o                         
   4   0  22         13.52         22.29         3.85 o                         
  -8   1  22          1.14         -0.19         0.68 o                         
  -7   1  22          5.12          6.54         0.82 o                         
  -6   1  22          2.55          1.80         0.62 o                         
  -5   1  22          9.40          7.44         0.74 o                         
  -4   1  22          6.31          4.99         0.75 o                         
  -3   1  22        201.64        182.07         4.66 o                         
  -2   1  22         57.18         43.97         1.78 o                         
  -1   1  22        144.22        142.97         3.31 o                         
   0   1  22        155.03        155.27         3.54 o                         
   1   1  22         83.96         87.30         2.53 o                         
   2   1  22         40.90         43.43         2.08 o                         
   3   1  22          5.24          7.06         1.04 o                         
   4   1  22         13.60         18.54         2.60 o                         
  -8   2  22          1.05          3.22         1.07 o                         
  -7   2  22         44.81         46.37         1.89 o                         
  -6   2  22         28.31         29.87         1.55 o                         
  -5   2  22          8.21          7.43         0.76 o                         
  -4   2  22          3.65          4.05         0.64 o                         
  -3   2  22         80.51         79.43         3.17 o                         
  -2   2  22          4.79          4.62         0.79 o                         
  -1   2  22        229.56        216.30         5.96 o                         
   0   2  22          0.59          1.10         0.67 o                         
   1   2  22        177.23        173.65         4.56 o                         
   2   2  22         66.58         71.13         2.36 o                         
   3   2  22          3.75          9.04         1.07 o                         
   4   2  22         46.69         51.92         3.73 o                         
  -8   3  22          7.78          8.41         1.66 o                         
  -7   3  22         39.97         45.52         3.42 o                         
  -6   3  22          9.90          8.92         2.03 o                         
  -5   3  22          8.20          5.34         0.73 o                         
  -4   3  22          3.80          5.65         0.71 o                         
  -3   3  22          9.50          9.01         0.79 o                         
  -2   3  22        153.14        147.65         3.40 o                         
  -1   3  22          0.91          2.18         0.70 o                         
   0   3  22          6.68          7.21         1.04 o                         
   1   3  22          3.45          4.55         0.86 o                         
   2   3  22          6.37          5.52         0.96 o                         
   3   3  22         11.92         12.78         1.25 o                         
   4   3  22         36.62         38.52         3.42 o                         
  -7   4  22         21.98         20.07         2.16 o                         
  -6   4  22          3.35          2.01         1.05 o                         
  -5   4  22         31.66         34.92         1.69 o                         
  -4   4  22         30.02         27.52         1.74 o                         
  -3   4  22        224.06        223.40         4.53 o                         
  -2   4  22         19.75         17.60         1.05 o                         
  -1   4  22         12.42         11.27         1.11 o                         
   0   4  22         12.06          9.70         0.97 o                         
   1   4  22          6.04          6.80         0.95 o                         
   2   4  22         99.29        111.21         3.05 o                         
   3   4  22          3.15          5.99         1.18 o                         
  -6   5  22          0.73         -0.47         1.12 o                         
  -5   5  22          0.08         -0.01         0.80 o                         
  -4   5  22          2.07          3.37         0.85 o                         
  -3   5  22         10.37          9.11         1.04 o                         
  -2   5  22          5.94          4.36         0.88 o                         
  -1   5  22         69.06         68.00         2.83 o                         
   0   5  22        140.05        148.17         6.22 o                         
   1   5  22          5.77          6.26         1.11 o                         
   2   5  22         53.84         58.00         3.55 o                         
   3   5  22         45.26         60.95         5.63 o                         
  -6   6  22          7.84          6.33         2.20 o                         
  -5   6  22         33.53         36.30         2.40 o                         
  -4   6  22         28.76         23.67         2.37 o                         
  -3   6  22         17.36         18.25         1.32 o                         
  -2   6  22          0.78          1.85         0.80 o                         
  -1   6  22          0.10         -0.60         0.73 o                         
   0   6  22          3.33          3.80         1.09 o                         
   1   6  22          7.36         10.12         1.05 o                         
   2   6  22         54.51         61.72         3.89 o                         
  -5   7  22         19.67         19.20         3.62 o                         
  -4   7  22         30.14         31.80         2.22 o                         
  -3   7  22         28.88         37.15         2.48 o                         
  -2   7  22          5.10          6.28         0.99 o                         
  -1   7  22         60.55         74.98         3.43 o                         
   0   7  22          4.52          1.78         2.27 o                         
  -4   8  22         23.04         39.58         4.49 o                         
  -3   8  22          0.74          3.16         1.46 o                         
  -2   8  22          4.58          7.13         1.68 o                         
  -1   8  22          1.30         -0.58         2.64 o                         
  -8   1  23          3.33          3.47         0.87 o                         
  -7   1  23         28.68         27.79         1.44 o                         
  -6   1  23          3.83          5.01         0.83 o                         
  -5   1  23          0.88          1.24         0.61 o                         
  -4   1  23          4.42          3.18         0.73 o                         
  -3   1  23         58.55         57.81         1.94 o                         
  -2   1  23         21.96         21.17         1.32 o                         
  -1   1  23         74.32         72.07         2.19 o                         
   0   1  23         39.74         43.78         1.80 o                         
   1   1  23          2.49          4.31         0.86 o                         
   2   1  23         32.89         36.21         2.00 o                         
   3   1  23         65.38         80.14         3.50 o                         
   4   1  23          1.01          2.61         1.73 o                         
  -8   2  23          2.16          1.88         1.14 o                         
  -7   2  23         32.79         40.51         2.42 o                         
  -6   2  23          3.27          4.07         0.93 o                         
  -5   2  23         11.95         10.14         0.84 o                         
  -4   2  23          0.66          0.61         0.57 o                         
  -3   2  23        115.68        121.22         2.96 o                         
  -2   2  23          2.11          2.63         0.75 o                         
  -1   2  23         84.26         85.41         2.45 o                         
   0   2  23         93.09         98.93         2.71 o                         
   1   2  23         58.67         60.02         2.40 o                         
   2   2  23        214.24        226.31         4.89 o                         
   3   2  23          1.22          2.03         1.17 o                         
   4   2  23         40.06         41.87         5.72 o                         
  -7   3  23         20.55         17.80         1.74 o                         
  -6   3  23          0.69          0.97         0.95 o                         
  -5   3  23          1.77          1.05         0.75 o                         
  -4   3  23        272.28        250.42         4.42 o                         
  -3   3  23         76.20         68.75         2.67 o                         
  -2   3  23        188.18        184.84         4.01 o                         
  -1   3  23         82.95         81.50         2.56 o                         
   0   3  23          3.78          4.70         0.86 o                         
   1   3  23         87.65         92.49         2.69 o                         
   2   3  23          2.61          2.72         0.87 o                         
   3   3  23          6.99          5.83         1.30 o                         
  -7   4  23         13.33         12.38         2.44 o                         
  -6   4  23         23.76         17.76         1.65 o                         
  -5   4  23          0.42          0.85         0.76 o                         
  -4   4  23          0.70          0.23         0.76 o                         
  -3   4  23         16.04         19.39         1.12 o                         
  -2   4  23         47.25         45.11         1.83 o                         
  -1   4  23         49.17         46.57         1.84 o                         
   0   4  23        158.22        160.18         5.46 o                         
   1   4  23          3.11          4.98         0.90 o                         
   2   4  23         54.67         54.93         2.82 o                         
   3   4  23          0.80          2.68         2.12 o                         
  -6   5  23         18.82         16.53         1.82 o                         
  -5   5  23         17.80         20.75         1.57 o                         
  -4   5  23          7.86          7.69         1.02 o                         
  -3   5  23          1.21          2.12         0.83 o                         
  -2   5  23         45.35         43.60         1.86 o                         
  -1   5  23          0.32          0.33         0.67 o                         
   0   5  23          2.35          2.71         0.78 o                         
   1   5  23          6.96          6.08         0.96 o                         
   2   5  23         25.74         26.86         1.98 o                         
  -5   6  23          1.71          2.77         1.03 o                         
  -4   6  23         17.56         21.31         1.45 o                         
  -3   6  23          7.59          9.23         1.08 o                         
  -2   6  23          3.27          3.62         0.90 o                         
  -1   6  23          4.04          5.61         0.99 o                         
   0   6  23          0.83         -0.48         0.92 o                         
   1   6  23         28.04         32.53         3.76 o                         
  -5   7  23         17.59         22.51         5.68 o                         
  -4   7  23         30.39         35.99         3.84 o                         
  -3   7  23          2.40          2.60         1.66 o                         
  -2   7  23          5.01          7.61         1.22 o                         
  -1   7  23         16.53         16.00         1.61 o                         
   0   7  23         13.50         21.30         2.53 o                         
  -2   8  23         13.46         15.19         2.38 o                         
  -8   0  24         15.25         18.12         1.70 o                         
  -7   0  24          1.01          0.98         1.08 o                         
  -6   0  24         49.49         55.61         6.22 o                         
  -5   0  24         18.12         14.11         1.54 o                         
  -4   0  24          2.24          4.39         1.34 o                         
  -3   0  24        200.57        191.87         7.45 o                         
  -2   0  24         17.51         24.78         2.42 o                         
  -1   0  24          9.99          9.03         1.56 o                         
   0   0  24        136.81        138.86         4.88 o                         
   1   0  24          5.54          5.53         1.51 o                         
   2   0  24         22.03         25.94         2.34 o                         
   3   0  24         48.55         46.60         5.29 o                         
  -8   1  24          2.47          1.67         0.91 o                         
  -7   1  24          5.50          6.85         0.91 o                         
  -6   1  24          2.19          1.74         0.76 o                         
  -5   1  24          3.53          4.33         0.79 o                         
  -4   1  24          2.88          2.83         0.77 o                         
  -3   1  24        103.77        100.45         2.70 o                         
  -2   1  24          6.32          5.42         0.86 o                         
  -1   1  24         21.95         18.72         1.26 o                         
   0   1  24          6.96          6.96         1.00 o                         
   1   1  24          1.99          1.26         0.78 o                         
   2   1  24          7.91         10.72         1.17 o                         
   3   1  24          6.18          4.46         1.91 o                         
  -7   2  24          4.09          5.46         1.22 o                         
  -6   2  24         19.22         27.37         1.60 o                         
  -5   2  24         10.79         12.46         0.94 o                         
  -4   2  24         97.55         88.81         2.63 o                         
  -3   2  24        272.48        258.05         5.16 o                         
  -2   2  24         22.53         22.91         1.42 o                         
  -1   2  24         88.48         82.12         2.44 o                         
   0   2  24         20.40         15.48         1.19 o                         
   1   2  24         20.50         19.39         1.80 o                         
   2   2  24         13.77         12.84         1.24 o                         
  -7   3  24          0.74         -0.06         1.53 o                         
  -6   3  24          1.11         -0.90         0.90 o                         
  -5   3  24         12.03         10.60         0.90 o                         
  -4   3  24         24.58         23.88         1.59 o                         
  -3   3  24          1.46          2.39         0.76 o                         
  -2   3  24          0.08          1.71         0.80 o                         
  -1   3  24          2.97          2.87         0.80 o                         
   0   3  24         46.82         43.23         1.85 o                         
   1   3  24         29.53         35.49         1.80 o                         
   2   3  24          0.05          1.13         0.86 o                         
  -6   4  24          0.37          0.22         1.07 o                         
  -5   4  24          0.03          0.40         0.76 o                         
  -4   4  24          7.50          6.11         0.95 o                         
  -3   4  24        191.10        179.21         3.51 o                         
  -2   4  24         63.91         66.43         2.21 o                         
  -1   4  24          0.74         -0.26         0.69 o                         
   0   4  24         50.22         55.55         2.82 o                         
   1   4  24         49.15         51.70         2.13 o                         
   2   4  24         51.50         50.87         3.89 o                         
  -6   5  24         33.77         34.87         3.97 o                         
  -5   5  24          1.25          0.29         0.90 o                         
  -4   5  24          0.78          0.81         0.81 o                         
  -3   5  24         13.00         13.62         1.51 o                         
  -2   5  24         11.03         11.03         1.36 o                         
  -1   5  24          0.00          0.02         0.67 o                         
   0   5  24          0.03          0.06         0.73 o                         
   1   5  24         18.46         17.48         1.99 o                         
  -5   6  24          1.63          1.12         1.58 o                         
  -4   6  24         10.60         14.37         1.31 o                         
  -3   6  24         11.16         13.65         1.24 o                         
  -2   6  24          4.03          4.82         0.99 o                         
  -1   6  24         13.80         17.37         2.06 o                         
   0   6  24         33.16         38.08         3.13 o                         
   1   6  24         23.66         23.86         2.31 o                         
  -4   7  24          9.83         14.11         3.41 o                         
  -3   7  24         16.43         13.13         3.93 o                         
  -2   7  24          0.05         -0.41         1.07 o                         
  -1   7  24          2.31          2.74         1.27 o                         
  -8   1  25         13.39         13.34         1.86 o                         
  -7   1  25          1.73          1.52         0.81 o                         
  -6   1  25          4.28          3.41         0.90 o                         
  -5   1  25          3.13          5.86         0.88 o                         
  -4   1  25         43.28         45.53         1.85 o                         
  -3   1  25         48.83         59.49         2.50 o                         
  -2   1  25          7.09          4.53         0.86 o                         
  -1   1  25         22.39         25.42         1.46 o                         
   0   1  25         38.21         38.08         1.78 o                         
   1   1  25         10.50          9.48         1.20 o                         
   2   1  25          0.67          0.71         1.76 o                         
  -7   2  25          9.89          7.00         2.03 o                         
  -6   2  25         12.41          9.31         1.03 o                         
  -5   2  25          6.03          4.58         0.85 o                         
  -4   2  25          4.71          4.98         0.86 o                         
  -3   2  25          5.42          7.28         0.96 o                         
  -2   2  25         36.24         36.51         1.75 o                         
  -1   2  25          2.19          3.44         0.79 o                         
   0   2  25          3.12          2.72         0.84 o                         
   1   2  25         87.06         87.68         2.72 o                         
  -7   3  25         20.05         15.04         2.68 o                         
  -6   3  25         19.91         20.55         2.04 o                         
  -5   3  25         14.43         13.97         1.06 o                         
  -4   3  25         34.31         36.00         1.69 o                         
  -3   3  25        132.99        141.33         3.40 o                         
  -2   3  25        107.30        112.06         2.98 o                         
  -1   3  25          3.09          2.00         0.77 o                         
   0   3  25          0.59          0.35         0.76 o                         
   1   3  25          2.34          3.25         0.92 o                         
  -6   4  25         25.91         23.35         3.13 o                         
  -5   4  25          0.24          0.31         0.80 o                         
  -4   4  25          0.44         -0.39         0.79 o                         
  -3   4  25          4.08          7.27         0.96 o                         
  -2   4  25          3.07          1.47         0.80 o                         
  -1   4  25         48.37         55.15         2.07 o                         
   0   4  25         66.29         71.62         2.90 o                         
   1   4  25          0.62          2.44         1.09 o                         
  -5   5  25          0.19          0.09         1.27 o                         
  -4   5  25          0.01          0.76         0.84 o                         
  -3   5  25          0.99          0.93         0.86 o                         
  -2   5  25          2.61          6.73         1.23 o                         
  -1   5  25          2.84          4.29         0.97 o                         
   0   5  25         19.45         17.60         1.58 o                         
  -4   6  25          0.28         -0.47         1.24 o                         
  -3   6  25         14.74         14.70         2.04 o                         
  -2   6  25          0.22          0.93         2.20 o                         
  -7   0  26          5.87          6.29         1.73 o                         
  -6   0  26          5.74          4.69         1.56 o                         
  -5   0  26         32.96         28.63         2.22 o                         
  -4   0  26         89.91         86.31         6.78 o                         
  -3   0  26          7.76          3.57         1.22 o                         
  -2   0  26          1.85          0.44         1.06 o                         
  -1   0  26         16.64         19.55         1.96 o                         
   0   0  26         80.13         78.04         3.64 o                         
   1   0  26         77.61         74.33         7.91 o                         
  -7   1  26          0.63          4.03         1.21 o                         
  -6   1  26          1.13          2.30         0.94 o                         
  -5   1  26          0.91          1.41         0.75 o                         
  -4   1  26          5.51          7.62         0.99 o                         
  -3   1  26          3.89          4.67         0.90 o                         
  -2   1  26          0.07         -0.49         0.70 o                         
  -1   1  26          6.69          6.75         0.94 o                         
   0   1  26         24.18         20.11         1.49 o                         
   1   1  26          1.78         -0.11         3.97 o                         
  -7   2  26          0.00          1.36         1.60 o                         
  -6   2  26          0.22          0.89         1.21 o                         
  -5   2  26         31.05         33.30         1.94 o                         
  -4   2  26         23.28         22.70         1.46 o                         
  -3   2  26          2.16          2.31         0.80 o                         
  -2   2  26         32.48         30.26         1.63 o                         
  -1   2  26          0.87          0.69         0.75 o                         
   0   2  26          5.96          6.58         1.00 o                         
  -6   3  26          9.54         10.97         2.25 o                         
  -5   3  26          3.09          4.77         1.22 o                         
  -4   3  26          5.90          7.47         0.96 o                         
  -3   3  26         27.13         26.91         1.59 o                         
  -2   3  26          1.28          1.43         0.78 o                         
  -1   3  26          0.82          1.37         0.76 o                         
   0   3  26         23.14         30.36         3.43 o                         
  -6   4  26         11.42          8.25         2.46 o                         
  -5   4  26         14.77         13.61         1.92 o                         
  -4   4  26          1.03          2.83         1.35 o                         
  -3   4  26         67.97         63.88         3.97 o                         
  -2   4  26          1.20          0.96         0.77 o                         
  -1   4  26         52.47         58.99         2.70 o                         
   0   4  26          7.66          9.05         1.79 o                         
  -5   5  26         40.84         47.99         3.76 o                         
  -4   5  26          1.24          0.06         1.25 o                         
  -3   5  26          0.19          2.01         2.64 o                         
  -1   5  26          3.88          2.03         1.27 o                         
  -6   1  27         12.81         15.23         2.05 o                         
  -5   1  27         13.11         13.35         1.15 o                         
  -4   1  27         49.63         54.39         2.11 o                         
  -3   1  27         26.10         28.32         1.68 o                         
  -2   1  27          0.18         -0.56         0.70 o                         
  -1   1  27          0.89          1.42         0.88 o                         
  -6   2  27          2.53          3.61         1.36 o                         
  -5   2  27          0.16          0.47         0.93 o                         
  -4   2  27          2.57          2.24         0.82 o                         
  -3   2  27         26.59         25.72         1.57 o                         
  -2   2  27          0.13         -0.23         0.72 o                         
  -1   2  27          0.05         -0.17         0.96 o                         
  -5   3  27         40.28         40.32         3.31 o                         
  -4   3  27         43.43         47.87         2.41 o                         
  -3   3  27          1.90          2.01         1.02 o                         
  -2   3  27          0.49          1.53         1.07 o                         
  -1   3  27         40.52         39.06         3.05 o                         
  -5   4  27         30.61         30.24         5.18 o                         
  -4   4  27         18.95         22.29         3.67 o                         
  -3   4  27          4.27          4.75         3.97 o                         
  -2   4  27          0.40          0.41         1.17 o                         
  -1   4  27          0.78          1.32         1.25 o                         
  -5   0  28         55.75         52.04         5.47 o                         
  -4   0  28          3.38          2.01         1.50 o                         
  -3   0  28         15.63         14.61         2.14 o                         
  -5   1  28          0.72          0.65         1.31 o                         
  -4   1  28         68.16         61.23         3.21 o                         
  -3   1  28          3.92          2.90         1.12 o                         
  -2   1  28          3.43          2.55         2.29 o                         
  -5   2  28         17.79         16.62         1.60 o                         
  -4   2  28         14.55         20.34         1.72 o                         
  -3   2  28          0.80         -0.08         1.14 o                         
  -2   2  28         32.72         38.08         3.95 o                         
  -5   3  28          8.60         12.31         3.80 o                         
  -4   3  28         13.55         15.45         1.99 o                         
  -3   3  28          0.09         -0.52         1.17 o                         
                                                                                
